# Supplementary material for: Crystal structure and Hirshfeld surface analysis of di­iodido­{N′-[(E)-(phen­yl)(pyridin-2-yl-κN)methylidene]pyridine-2-carbohydrazide-κ2 N′,O}cadmium(II)
Source: Acta Crystallogr E Crystallogr Commun. 2019 Jun 25;75(Pt 7):1061–4. doi: 10.1107/S2056989019008831 (PMC6659320; doi:10.1107/S2056989019008831)
Supplement: Supplementary file 1 [file e-75-01061-sup1.cif]

##############################################################################
#                                                                            #
# This CIF contains the data in a paper accepted for publication in          #
# Acta Crystallographica Section E. It conforms to the requirements of       #
# Notes for Authors for Acta Crystallographica Section E, and has been       #
# peer reviewed under the auspices of the IUCr Commission on Journals.       #
#                                                                            #
# Full details of the Crystallographic Information File format               #
# are given in the paper "The Crystallographic Information File (CIF):       #
# a New Standard Archive File for Crystallography" by S. R. Hall, F. H.      #
# Allen and I. D. Brown [Acta Cryst. (1991), A47, 655-685].                  #
#                                                                            #
# The current version of the core CIF dictionary is obtainable from          #
# ftp://ftp.iucr.org/pub/cif_core.dic.                                       #
#                                                                            #
# Software is freely available for graphical display of the structure(s)     #
# in this CIF. For information consult the CIF software page                 #
# http://www.iucr.org/resources/cif/software.                                #
#                                                                            #
# This file may be used for bona fide research purposes within the           #
# scientific community so long as proper attribution is given to the journal # 
# article from which it was obtained.                                        #
#                                                                            #
##############################################################################
data_I
_database_code_depnum_ccdc_archive 'CCDC 1935658'
_audit_creation_method     'SHELXL-2018/3'
_chemical_name_systematic
;\
Diiodido{<i>N</i>'-[(<i>E</i>)-(phenyl)(pyridin-2-yl-\k<i>N</i>)methylidene]\
pyridine-2-carbohydrazide-\k^2^<i>N</i>',<i>O</i>}cadmium(II)
;
_chemical_name_common     ?
_chemical_formula_moiety     'C18 H14 Cd I2 N4 O'
_chemical_formula_sum     'C18 H14 Cd I2 N4 O'
_chemical_formula_iupac     '[Cd I2 (C18 H14 N4 O)]'
_chemical_formula_weight     668.53
_chemical_melting_point     ?
_space_group_crystal_system     monoclinic
_space_group_name_H-M_alt     'P 21/c'
_space_group_name_Hall     '-P 2ybc'
loop_
    _space_group_symop_operation_xyz
    'x, y, z'
    '-x, y+1/2, -z+1/2'
    '-x, -y, -z'
    'x, -y-1/2, z-1/2'
_cell_length_a     19.9158(15)
_cell_length_b     11.7252(9)
_cell_length_c     17.8349(14)
_cell_angle_alpha     90
_cell_angle_beta     104.2070(10)
_cell_angle_gamma     90
_cell_volume     4037.4(5)
_cell_formula_units_Z     8
_cell_measurement_reflns_used     9930
_cell_measurement_theta_min     2.216
_cell_measurement_theta_max     27.843
_cell_measurement_temperature     100(2)
_exptl_crystal_description     'hexagonal prism'
_exptl_crystal_colour     'yellow'
_exptl_crystal_size_max     0.34
_exptl_crystal_size_mid     0.33
_exptl_crystal_size_min     0.17
_exptl_crystal_density_diffrn     2.200
_exptl_crystal_density_meas     ?
_exptl_crystal_density_method     ?
_exptl_crystal_F_000     2496
_exptl_absorpt_coefficient_mu     4.155
_exptl_absorpt_correction_type     multi-scan
_exptl_absorpt_process_details
;
(SADABS; Bruker, 2009)
;
_exptl_absorpt_correction_T_min     0.5996
_exptl_absorpt_correction_T_max     0.7457
_diffrn_ambient_temperature     100(2)
_diffrn_source     ?
_diffrn_radiation_type     MoK\a
_diffrn_radiation_wavelength     0.71073
_diffrn_radiation_monochromator     'graphite'
_diffrn_measurement_device_type     'Bruker SMART APEX'
_diffrn_measurement_method     '\f and \w scans'
_diffrn_detector_area_resol_mean     ?
_diffrn_reflns_number     24216
_diffrn_reflns_av_R_equivalents     0.0197
_diffrn_reflns_av_unetI/netI     0.0245
_diffrn_reflns_theta_min     2.032
_diffrn_reflns_theta_max     28.177
_diffrn_reflns_theta_full     25.242
_diffrn_measured_fraction_theta_max     0.908
_diffrn_measured_fraction_theta_full     0.998
_diffrn_reflns_limit_h_min     -26
_diffrn_reflns_limit_h_max     25
_diffrn_reflns_limit_k_min     -15
_diffrn_reflns_limit_k_max     12
_diffrn_reflns_limit_l_min     -20
_diffrn_reflns_limit_l_max     22
_diffrn_standards_number     0
_refine_special_details     ?
_reflns_number_total     9018
_reflns_number_gt     7948
_reflns_threshold_expression     'I > 2\s(I)'
_refine_ls_structure_factor_coef     Fsqd
_refine_ls_matrix_type     full
_refine_ls_R_factor_all     0.0331
_refine_ls_R_factor_gt     0.0274
_refine_ls_wR_factor_gt     0.0611
_refine_ls_wR_factor_ref     0.0644
_refine_ls_goodness_of_fit_ref     1.029
_refine_ls_restrained_S_all     1.029
_refine_ls_number_reflns     9018
_refine_ls_number_parameters     469
_refine_ls_number_restraints     0
_refine_ls_hydrogen_treatment     constr
_refine_ls_weighting_scheme     calc
_refine_ls_weighting_details
              'w=1/[\s^2^(Fo^2^)+(0.0306P)^2^+5.7109P] where P=(Fo^2^+2Fc^2^)/3'
_atom_sites_solution_hydrogens     geom
_atom_sites_solution_primary     direct
_atom_sites_solution_secondary     ?
_refine_ls_shift/su_max     0.001
_refine_ls_shift/su_mean     0.000
_refine_diff_density_max     1.260
_refine_diff_density_min     -0.555
_refine_ls_extinction_method     none
_refine_ls_extinction_coef     .
loop_
    _atom_type_symbol
    _atom_type_description
    _atom_type_scat_dispersion_real
    _atom_type_scat_dispersion_imag
    _atom_type_scat_source
    'C' 'C' 0.0033 0.0016
                         'International Tables Vol C Tables 4.2.6.8 and 6.1.1.4'
    'H' 'H' 0.0000 0.0000
                         'International Tables Vol C Tables 4.2.6.8 and 6.1.1.4'
    'Cd' 'Cd' -0.8075 1.2024
                         'International Tables Vol C Tables 4.2.6.8 and 6.1.1.4'
    'I' 'I' -0.4742 1.8119
                         'International Tables Vol C Tables 4.2.6.8 and 6.1.1.4'
    'N' 'N' 0.0061 0.0033
                         'International Tables Vol C Tables 4.2.6.8 and 6.1.1.4'
    'O' 'O' 0.0106 0.0060
                         'International Tables Vol C Tables 4.2.6.8 and 6.1.1.4'
_computing_data_collection
;
APEX2 (Bruker, 2009)
;
_computing_cell_refinement
;
SAINT (Bruker, 2009)
;
_computing_data_reduction
;
SAINT (Bruker, 2009)
;
_computing_structure_solution
;
SHELXS97 (Sheldrick, 2008)
;
_computing_structure_refinement
;
SHELXL2014 (Sheldrick, 2015)
;
_computing_molecular_graphics
;
ORTEP-3 for Windows (Farrugia, 2012)
;
_computing_publication_material
;
PLATON (Spek, 2015)
;
loop_
    _atom_site_type_symbol
    _atom_site_label
    _atom_site_fract_x
    _atom_site_fract_y
    _atom_site_fract_z
    _atom_site_U_iso_or_equiv
    _atom_site_adp_type
    _atom_site_calc_flag
    _atom_site_occupancy
    _atom_site_disorder_assembly
    _atom_site_disorder_group
    C C1 -0.15988(18) 0.7689(3) 0.5679(2) 0.0265(8) Uani d 1 . .
    H H1 -0.200797 0.761245 0.527529 0.032 Uiso calc 1 . .
    C C2 -0.1651(2) 0.8147(3) 0.6379(2) 0.0296(8) Uani d 1 . .
    H H2 -0.208603 0.839406 0.644720 0.036 Uiso calc 1 . .
    C C3 -0.1066(2) 0.8238(3) 0.6971(2) 0.0295(8) Uani d 1 . .
    H H3A -0.108958 0.855873 0.745277 0.035 Uiso calc 1 . .
    C C4 -0.04377(18) 0.7855(3) 0.6858(2) 0.0245(7) Uani d 1 . .
    H H4 -0.002709 0.789869 0.726250 0.029 Uiso calc 1 . .
    C C5 -0.04221(17) 0.7409(3) 0.6145(2) 0.0218(7) Uani d 1 . .
    C C6 0.02285(17) 0.6967(3) 0.59802(19) 0.0205(7) Uani d 1 . .
    C C7 0.08845(17) 0.6963(3) 0.65920(19) 0.0210(7) Uani d 1 . .
    C C8 0.09709(19) 0.6246(3) 0.7225(2) 0.0292(8) Uani d 1 . .
    H H8 0.060605 0.575262 0.727562 0.035 Uiso calc 1 . .
    C C9 0.1594(2) 0.6251(4) 0.7788(2) 0.0352(9) Uani d 1 . .
    H H9 0.165419 0.575842 0.822230 0.042 Uiso calc 1 . .
    C C10 0.2129(2) 0.6974(4) 0.7716(2) 0.0342(9) Uani d 1 . .
    H H10 0.255585 0.697081 0.809828 0.041 Uiso calc 1 . .
    C C11 0.2035(2) 0.7697(4) 0.7086(2) 0.0339(9) Uani d 1 . .
    H H11 0.239690 0.820040 0.703963 0.041 Uiso calc 1 . .
    C C12 0.1420(2) 0.7691(3) 0.6523(2) 0.0306(8) Uani d 1 . .
    H H12 0.136162 0.818266 0.608864 0.037 Uiso calc 1 . .
    C C13 0.06053(17) 0.5883(3) 0.4289(2) 0.0214(7) Uani d 1 . .
    C C14 0.12412(17) 0.5528(3) 0.4049(2) 0.0216(7) Uani d 1 . .
    C C15 0.11899(18) 0.5094(3) 0.3316(2) 0.0242(7) Uani d 1 . .
    H H15 0.075311 0.501950 0.295562 0.029 Uiso calc 1 . .
    C C16 0.17994(19) 0.4772(3) 0.3122(2) 0.0283(8) Uani d 1 . .
    H H16 0.178904 0.447717 0.262261 0.034 Uiso calc 1 . .
    C C17 0.24142(18) 0.4888(3) 0.3667(2) 0.0304(8) Uani d 1 . .
    H H17 0.283676 0.466404 0.355316 0.036 Uiso calc 1 . .
    C C18 0.24135(18) 0.5336(3) 0.4386(2) 0.0279(8) Uani d 1 . .
    H H18 0.284391 0.541529 0.475719 0.033 Uiso calc 1 . .
    Cd Cd1 -0.08166(2) 0.70487(2) 0.42925(2) 0.02325(6) Uani d 1 . .
    I I1 -0.02803(2) 0.89997(2) 0.38096(2) 0.02834(6) Uani d 1 . .
    I I2 -0.20450(2) 0.60932(2) 0.36168(2) 0.03106(7) Uani d 1 . .
    N N1 -0.09966(14) 0.7350(3) 0.55485(17) 0.0232(6) Uani d 1 . .
    N N2 0.01685(14) 0.6622(2) 0.52758(16) 0.0215(6) Uani d 1 . .
    N N3 0.07222(14) 0.6208(3) 0.50403(16) 0.0226(6) Uani d 1 . .
    H H3 0.113503 0.615314 0.535951 0.027 Uiso calc 1 . .
    N N4 0.18386(15) 0.5661(3) 0.45830(18) 0.0253(6) Uani d 1 . .
    O O1 0.00248(12) 0.5878(2) 0.38410(14) 0.0256(5) Uani d 1 . .
    C C19 0.47181(19) 0.5871(3) 0.5866(2) 0.0270(8) Uani d 1 . .
    H H19 0.511452 0.549614 0.577806 0.032 Uiso calc 1 . .
    C C20 0.4403(2) 0.5409(3) 0.6405(2) 0.0314(8) Uani d 1 . .
    H H20 0.457550 0.472829 0.667323 0.038 Uiso calc 1 . .
    C C21 0.3830(2) 0.5955(3) 0.6547(2) 0.0303(8) Uani d 1 . .
    H H21 0.359945 0.565392 0.691081 0.036 Uiso calc 1 . .
    C C22 0.36007(19) 0.6954(3) 0.6145(2) 0.0261(7) Uani d 1 . .
    H H22 0.321326 0.735372 0.623582 0.031 Uiso calc 1 . .
    C C23 0.39437(17) 0.7359(3) 0.5611(2) 0.0224(7) Uani d 1 . .
    C C24 0.37348(17) 0.8435(3) 0.5184(2) 0.0225(7) Uani d 1 . .
    C C25 0.30874(18) 0.9009(3) 0.5247(2) 0.0255(8) Uani d 1 . .
    C C26 0.3113(2) 0.9956(4) 0.5723(3) 0.0385(10) Uani d 1 . .
    H H26 0.354632 1.025469 0.599897 0.046 Uiso calc 1 . .
    C C27 0.2505(3) 1.0457(4) 0.5790(3) 0.0543(13) Uani d 1 . .
    H H27 0.251823 1.110396 0.611406 0.065 Uiso calc 1 . .
    C C28 0.1876(3) 1.0018(4) 0.5387(3) 0.0526(14) Uani d 1 . .
    H H28 0.145841 1.036347 0.544022 0.063 Uiso calc 1 . .
    C C29 0.1845(2) 0.9088(4) 0.4909(3) 0.0438(11) Uani d 1 . .
    H H29 0.140978 0.879841 0.462879 0.053 Uiso calc 1 . .
    C C30 0.2457(2) 0.8577(4) 0.4840(3) 0.0350(9) Uani d 1 . .
    H H30 0.244173 0.793135 0.451413 0.042 Uiso calc 1 . .
    C C31 0.43945(18) 1.0017(3) 0.3850(2) 0.0245(7) Uani d 1 . .
    C C32 0.41803(18) 1.1068(3) 0.3382(2) 0.0238(7) Uani d 1 . .
    C C33 0.4640(2) 1.1575(3) 0.3007(2) 0.0269(8) Uani d 1 . .
    H H33 0.508151 1.124917 0.303051 0.032 Uiso calc 1 . .
    C C34 0.4431(2) 1.2568(3) 0.2598(2) 0.0307(8) Uani d 1 . .
    H H34 0.472542 1.294272 0.233131 0.037 Uiso calc 1 . .
    C C35 0.3784(2) 1.3003(3) 0.2587(2) 0.0304(8) Uani d 1 . .
    H H35 0.363169 1.369376 0.232195 0.036 Uiso calc 1 . .
    C C36 0.3361(2) 1.2419(3) 0.2967(2) 0.0294(8) Uani d 1 . .
    H H36 0.291160 1.271413 0.293948 0.035 Uiso calc 1 . .
    Cd Cd2 0.49190(2) 0.75304(2) 0.44240(2) 0.02348(6) Uani d 1 . .
    I I3 0.39729(2) 0.65574(2) 0.32031(2) 0.02644(6) Uani d 1 . .
    I I4 0.62809(2) 0.71202(2) 0.47863(2) 0.03079(7) Uani d 1 . .
    N N5 0.44979(15) 0.6813(3) 0.54638(17) 0.0241(6) Uani d 1 . .
    N N6 0.41289(15) 0.8790(2) 0.47642(17) 0.0233(6) Uani d 1 . .
    N N7 0.39722(15) 0.9746(2) 0.43223(17) 0.0246(6) Uani d 1 . .
    H H7 0.361299 1.017289 0.434038 0.030 Uiso calc 1 . .
    N N8 0.35512(15) 1.1468(3) 0.33692(18) 0.0266(6) Uani d 1 . .
    O O2 0.49091(13) 0.9444(2) 0.38286(15) 0.0294(6) Uani d 1 . .
loop_
    _atom_site_aniso_label
    _atom_site_aniso_U_11
    _atom_site_aniso_U_22
    _atom_site_aniso_U_33
    _atom_site_aniso_U_12
    _atom_site_aniso_U_13
    _atom_site_aniso_U_23
    C1 0.0237(17) 0.030(2) 0.0272(19) 0.0041(15) 0.0095(15) 0.0072(15)
    C2 0.0316(19) 0.033(2) 0.029(2) 0.0070(16) 0.0171(16) 0.0084(16)
    C3 0.041(2) 0.030(2) 0.0241(19) 0.0062(16) 0.0192(17) 0.0042(15)
    C4 0.0274(17) 0.0256(19) 0.0219(18) 0.0009(14) 0.0085(14) 0.0011(14)
    C5 0.0210(16) 0.0223(17) 0.0244(18) -0.0003(13) 0.0101(14) 0.0030(14)
    C6 0.0209(16) 0.0217(17) 0.0199(17) -0.0009(13) 0.0066(13) -0.0004(13)
    C7 0.0193(15) 0.0247(18) 0.0190(16) -0.0002(13) 0.0049(13) -0.0033(13)
    C8 0.0287(18) 0.029(2) 0.029(2) -0.0017(15) 0.0043(15) 0.0055(15)
    C9 0.035(2) 0.036(2) 0.030(2) -0.0039(17) -0.0013(17) 0.0058(17)
    C10 0.0255(18) 0.042(2) 0.032(2) -0.0019(17) 0.0016(16) -0.0077(18)
    C11 0.0280(19) 0.042(2) 0.035(2) -0.0105(17) 0.0130(17) -0.0033(18)
    C12 0.034(2) 0.036(2) 0.0242(19) -0.0050(17) 0.0111(16) 0.0030(16)
    C13 0.0248(17) 0.0197(17) 0.0212(17) 0.0010(13) 0.0084(14) 0.0022(13)
    C14 0.0220(16) 0.0196(17) 0.0241(18) 0.0013(13) 0.0075(14) 0.0027(13)
    C15 0.0246(17) 0.0250(18) 0.0234(18) -0.0014(14) 0.0069(14) 0.0001(14)
    C16 0.0298(18) 0.028(2) 0.031(2) 0.0020(15) 0.0164(16) 0.0002(16)
    C17 0.0232(17) 0.028(2) 0.043(2) 0.0032(15) 0.0142(16) -0.0020(17)
    C18 0.0197(16) 0.0265(19) 0.037(2) -0.0008(14) 0.0063(15) -0.0052(16)
    Cd1 0.01973(12) 0.03217(15) 0.01853(13) 0.00340(10) 0.00597(10) 0.00226(10)
    I1 0.02828(12) 0.03337(14) 0.02603(13) 0.00073(10) 0.01178(10) 0.00283(10)
    I2 0.02091(11) 0.04454(16) 0.02837(13) -0.00209(10) 0.00728(9) -0.00054(11)
    N1 0.0219(14) 0.0293(16) 0.0201(15) 0.0026(12) 0.0087(12) 0.0045(12)
    N2 0.0196(13) 0.0252(15) 0.0218(15) 0.0054(11) 0.0087(11) 0.0014(12)
    N3 0.0195(13) 0.0299(16) 0.0186(14) 0.0059(12) 0.0052(11) -0.0005(12)
    N4 0.0235(14) 0.0240(15) 0.0282(16) 0.0021(12) 0.0056(12) -0.0024(12)
    O1 0.0227(12) 0.0337(14) 0.0206(12) 0.0040(10) 0.0057(10) -0.0023(10)
    C19 0.0298(18) 0.0232(18) 0.0265(19) 0.0055(15) 0.0038(15) 0.0003(14)
    C20 0.044(2) 0.029(2) 0.0211(18) 0.0063(17) 0.0077(16) 0.0018(15)
    C21 0.041(2) 0.030(2) 0.0222(19) 0.0011(16) 0.0106(16) 0.0025(15)
    C22 0.0300(18) 0.0263(19) 0.0239(18) 0.0039(15) 0.0100(15) 0.0004(15)
    C23 0.0252(17) 0.0218(17) 0.0198(17) 0.0017(14) 0.0046(14) -0.0012(13)
    C24 0.0243(16) 0.0219(17) 0.0219(17) 0.0028(14) 0.0067(14) -0.0026(14)
    C25 0.0300(18) 0.0250(19) 0.0268(19) 0.0060(14) 0.0172(15) 0.0085(14)
    C26 0.047(2) 0.031(2) 0.042(2) 0.0089(18) 0.019(2) -0.0008(18)
    C27 0.073(3) 0.042(3) 0.061(3) 0.023(3) 0.042(3) 0.004(2)
    C28 0.052(3) 0.046(3) 0.075(4) 0.025(2) 0.045(3) 0.033(3)
    C29 0.027(2) 0.048(3) 0.059(3) 0.0041(18) 0.017(2) 0.027(2)
    C30 0.0312(19) 0.034(2) 0.044(2) 0.0024(17) 0.0165(18) 0.0093(18)
    C31 0.0306(18) 0.0219(18) 0.0230(18) -0.0023(14) 0.0102(15) -0.0020(14)
    C32 0.0310(18) 0.0215(18) 0.0196(17) -0.0063(14) 0.0076(14) -0.0062(13)
    C33 0.0352(19) 0.0255(19) 0.0213(18) -0.0065(15) 0.0098(15) -0.0066(14)
    C34 0.043(2) 0.027(2) 0.0218(19) -0.0086(17) 0.0082(16) -0.0013(15)
    C35 0.042(2) 0.0246(19) 0.0251(19) 0.0006(16) 0.0099(17) 0.0026(15)
    C36 0.0334(19) 0.0263(19) 0.029(2) 0.0031(15) 0.0077(16) 0.0028(15)
    Cd2 0.02161(12) 0.02587(14) 0.02434(13) 0.00368(10) 0.00830(10) -0.00026(10)
    I3 0.01929(11) 0.03300(13) 0.02632(12) 0.00173(9) 0.00425(9) 0.00129(10)
    I4 0.02047(11) 0.03842(15) 0.03207(14) 0.00249(10) 0.00375(10) -0.00371(10)
    N5 0.0261(15) 0.0262(16) 0.0203(15) 0.0034(12) 0.0061(12) 0.0000(12)
    N6 0.0266(15) 0.0211(15) 0.0233(15) 0.0016(12) 0.0086(12) 0.0016(12)
    N7 0.0315(15) 0.0195(15) 0.0266(16) 0.0056(12) 0.0143(13) 0.0052(12)
    N8 0.0280(15) 0.0262(16) 0.0277(16) -0.0005(13) 0.0107(13) -0.0019(13)
    O2 0.0292(13) 0.0266(14) 0.0361(15) 0.0038(11) 0.0152(11) 0.0024(11)
_geom_special_details
;
 All esds (except the esd in the dihedral angle between two l.s. planes)
 are estimated using the full covariance matrix.  The cell esds are taken
 into account individually in the estimation of esds in distances, angles
 and torsion angles; correlations between esds in cell parameters are only
 used when they are defined by crystal symmetry.  An approximate (isotropic)
 treatment of cell esds is used for estimating esds involving l.s. planes.
;
loop_
    _geom_bond_atom_site_label_1
    _geom_bond_atom_site_label_2
    _geom_bond_site_symmetry_2
    _geom_bond_distance
    _geom_bond_publ_flag
    C1 N1 . 1.337(4) ?
    C1 C2 . 1.385(5) ?
    C1 H1 . 0.9500 ?
    C2 C3 . 1.371(5) ?
    C2 H2 . 0.9500 ?
    C3 C4 . 1.389(5) ?
    C3 H3A . 0.9500 ?
    C4 C5 . 1.381(5) ?
    C4 H4 . 0.9500 ?
    C5 N1 . 1.360(4) ?
    C5 C6 . 1.491(5) ?
    C6 N2 . 1.297(4) ?
    C6 C7 . 1.482(4) ?
    C7 C8 . 1.385(5) ?
    C7 C12 . 1.395(5) ?
    C8 C9 . 1.391(5) ?
    C8 H8 . 0.9500 ?
    C9 C10 . 1.392(6) ?
    C9 H9 . 0.9500 ?
    C10 C11 . 1.385(6) ?
    C10 H10 . 0.9500 ?
    C11 C12 . 1.380(5) ?
    C11 H11 . 0.9500 ?
    C12 H12 . 0.9500 ?
    C13 O1 . 1.233(4) ?
    C13 N3 . 1.357(4) ?
    C13 C14 . 1.492(5) ?
    C14 N4 . 1.338(4) ?
    C14 C15 . 1.384(5) ?
    C15 C16 . 1.394(5) ?
    C15 H15 . 0.9500 ?
    C16 C17 . 1.371(5) ?
    C16 H16 . 0.9500 ?
    C17 C18 . 1.387(5) ?
    C17 H17 . 0.9500 ?
    C18 N4 . 1.333(4) ?
    C18 H18 . 0.9500 ?
    Cd1 N2 . 2.342(3) y
    Cd1 N1 . 2.380(3) y
    Cd1 O1 . 2.450(2) y
    Cd1 I2 . 2.6917(4) y
    Cd1 I1 . 2.7509(4) y
    N2 N3 . 1.362(4) ?
    N3 H3 . 0.8800 ?
    C19 N5 . 1.331(5) ?
    C19 C20 . 1.382(5) ?
    C19 H19 . 0.9500 ?
    C20 C21 . 1.384(5) ?
    C20 H20 . 0.9500 ?
    C21 C22 . 1.391(5) ?
    C21 H21 . 0.9500 ?
    C22 C23 . 1.385(5) ?
    C22 H22 . 0.9500 ?
    C23 N5 . 1.356(4) ?
    C23 C24 . 1.480(5) ?
    C24 N6 . 1.280(5) ?
    C24 C25 . 1.483(5) ?
    C25 C30 . 1.383(5) ?
    C25 C26 . 1.391(6) ?
    C26 C27 . 1.377(6) ?
    C26 H26 . 0.9500 ?
    C27 C28 . 1.382(8) ?
    C27 H27 . 0.9500 ?
    C28 C29 . 1.376(7) ?
    C28 H28 . 0.9500 ?
    C29 C30 . 1.391(6) ?
    C29 H29 . 0.9500 ?
    C30 H30 . 0.9500 ?
    C31 O2 . 1.234(4) ?
    C31 N7 . 1.366(4) ?
    C31 C32 . 1.491(5) ?
    C32 N8 . 1.332(5) ?
    C32 C33 . 1.393(5) ?
    C33 C34 . 1.382(5) ?
    C33 H33 . 0.9500 ?
    C34 C35 . 1.380(6) ?
    C34 H34 . 0.9500 ?
    C35 C36 . 1.385(5) ?
    C35 H35 . 0.9500 ?
    C36 N8 . 1.330(5) ?
    C36 H36 . 0.9500 ?
    Cd2 N6 . 2.344(3) y
    Cd2 N5 . 2.369(3) y
    Cd2 O2 . 2.481(3) y
    Cd2 I4 . 2.6732(4) y
    Cd2 I3 . 2.7530(4) y
    N6 N7 . 1.362(4) ?
    N7 H7 . 0.8800 ?
loop_
    _geom_angle_atom_site_label_1
    _geom_angle_atom_site_label_2
    _geom_angle_atom_site_label_3
    _geom_angle_site_symmetry_1
    _geom_angle_site_symmetry_3
    _geom_angle
    _geom_angle_publ_flag
    N1 C1 C2 . . 122.7(3) ?
    N1 C1 H1 . . 118.6 ?
    C2 C1 H1 . . 118.6 ?
    C3 C2 C1 . . 119.1(3) ?
    C3 C2 H2 . . 120.4 ?
    C1 C2 H2 . . 120.4 ?
    C2 C3 C4 . . 119.2(3) ?
    C2 C3 H3A . . 120.4 ?
    C4 C3 H3A . . 120.4 ?
    C5 C4 C3 . . 118.7(3) ?
    C5 C4 H4 . . 120.7 ?
    C3 C4 H4 . . 120.7 ?
    N1 C5 C4 . . 122.3(3) ?
    N1 C5 C6 . . 115.6(3) ?
    C4 C5 C6 . . 122.0(3) ?
    N2 C6 C7 . . 124.6(3) ?
    N2 C6 C5 . . 115.0(3) ?
    C7 C6 C5 . . 120.5(3) ?
    C8 C7 C12 . . 119.9(3) ?
    C8 C7 C6 . . 120.8(3) ?
    C12 C7 C6 . . 119.3(3) ?
    C7 C8 C9 . . 119.7(4) ?
    C7 C8 H8 . . 120.1 ?
    C9 C8 H8 . . 120.1 ?
    C8 C9 C10 . . 120.3(4) ?
    C8 C9 H9 . . 119.9 ?
    C10 C9 H9 . . 119.9 ?
    C11 C10 C9 . . 119.6(4) ?
    C11 C10 H10 . . 120.2 ?
    C9 C10 H10 . . 120.2 ?
    C12 C11 C10 . . 120.4(4) ?
    C12 C11 H11 . . 119.8 ?
    C10 C11 H11 . . 119.8 ?
    C11 C12 C7 . . 120.1(4) ?
    C11 C12 H12 . . 120.0 ?
    C7 C12 H12 . . 120.0 ?
    O1 C13 N3 . . 123.2(3) ?
    O1 C13 C14 . . 122.7(3) ?
    N3 C13 C14 . . 114.1(3) ?
    N4 C14 C15 . . 124.2(3) ?
    N4 C14 C13 . . 115.7(3) ?
    C15 C14 C13 . . 120.2(3) ?
    C14 C15 C16 . . 117.9(3) ?
    C14 C15 H15 . . 121.1 ?
    C16 C15 H15 . . 121.1 ?
    C17 C16 C15 . . 118.5(3) ?
    C17 C16 H16 . . 120.7 ?
    C15 C16 H16 . . 120.7 ?
    C16 C17 C18 . . 119.4(3) ?
    C16 C17 H17 . . 120.3 ?
    C18 C17 H17 . . 120.3 ?
    N4 C18 C17 . . 123.2(3) ?
    N4 C18 H18 . . 118.4 ?
    C17 C18 H18 . . 118.4 ?
    N2 Cd1 N1 . . 67.60(9) ?
    N2 Cd1 O1 . . 67.15(9) ?
    N1 Cd1 O1 . . 131.72(9) ?
    N2 Cd1 I2 . . 138.47(7) ?
    N1 Cd1 I2 . . 98.79(7) ?
    O1 Cd1 I2 . . 103.85(6) ?
    N2 Cd1 I1 . . 95.38(7) ?
    N1 Cd1 I1 . . 109.34(7) ?
    O1 Cd1 I1 . . 90.77(6) ?
    I2 Cd1 I1 . . 125.873(12) ?
    C1 N1 C5 . . 117.8(3) ?
    C1 N1 Cd1 . . 123.8(2) ?
    C5 N1 Cd1 . . 116.9(2) ?
    C6 N2 N3 . . 121.4(3) ?
    C6 N2 Cd1 . . 121.3(2) ?
    N3 N2 Cd1 . . 116.0(2) ?
    C13 N3 N2 . . 116.7(3) ?
    C13 N3 H3 . . 121.7 ?
    N2 N3 H3 . . 121.7 ?
    C18 N4 C14 . . 116.8(3) ?
    C13 O1 Cd1 . . 113.1(2) ?
    N5 C19 C20 . . 123.7(3) ?
    N5 C19 H19 . . 118.1 ?
    C20 C19 H19 . . 118.1 ?
    C19 C20 C21 . . 118.8(4) ?
    C19 C20 H20 . . 120.6 ?
    C21 C20 H20 . . 120.6 ?
    C20 C21 C22 . . 118.5(4) ?
    C20 C21 H21 . . 120.8 ?
    C22 C21 H21 . . 120.8 ?
    C23 C22 C21 . . 119.2(3) ?
    C23 C22 H22 . . 120.4 ?
    C21 C22 H22 . . 120.4 ?
    N5 C23 C22 . . 122.3(3) ?
    N5 C23 C24 . . 116.2(3) ?
    C22 C23 C24 . . 121.5(3) ?
    N6 C24 C23 . . 116.3(3) ?
    N6 C24 C25 . . 124.4(3) ?
    C23 C24 C25 . . 119.2(3) ?
    C30 C25 C26 . . 120.3(4) ?
    C30 C25 C24 . . 119.2(3) ?
    C26 C25 C24 . . 120.4(4) ?
    C27 C26 C25 . . 119.5(4) ?
    C27 C26 H26 . . 120.2 ?
    C25 C26 H26 . . 120.2 ?
    C26 C27 C28 . . 120.0(5) ?
    C26 C27 H27 . . 120.0 ?
    C28 C27 H27 . . 120.0 ?
    C29 C28 C27 . . 121.0(4) ?
    C29 C28 H28 . . 119.5 ?
    C27 C28 H28 . . 119.5 ?
    C28 C29 C30 . . 119.3(4) ?
    C28 C29 H29 . . 120.4 ?
    C30 C29 H29 . . 120.4 ?
    C25 C30 C29 . . 119.9(4) ?
    C25 C30 H30 . . 120.1 ?
    C29 C30 H30 . . 120.1 ?
    O2 C31 N7 . . 122.3(3) ?
    O2 C31 C32 . . 124.0(3) ?
    N7 C31 C32 . . 113.7(3) ?
    N8 C32 C33 . . 124.6(3) ?
    N8 C32 C31 . . 116.0(3) ?
    C33 C32 C31 . . 119.3(3) ?
    C34 C33 C32 . . 117.6(4) ?
    C34 C33 H33 . . 121.2 ?
    C32 C33 H33 . . 121.2 ?
    C35 C34 C33 . . 118.6(4) ?
    C35 C34 H34 . . 120.7 ?
    C33 C34 H34 . . 120.7 ?
    C34 C35 C36 . . 119.2(4) ?
    C34 C35 H35 . . 120.4 ?
    C36 C35 H35 . . 120.4 ?
    N8 C36 C35 . . 123.5(4) ?
    N8 C36 H36 . . 118.3 ?
    C35 C36 H36 . . 118.3 ?
    N6 Cd2 N5 . . 68.41(10) ?
    N6 Cd2 O2 . . 66.77(9) ?
    N5 Cd2 O2 . . 133.56(9) ?
    N6 Cd2 I4 . . 139.16(7) ?
    N5 Cd2 I4 . . 106.26(7) ?
    O2 Cd2 I4 . . 99.62(6) ?
    N6 Cd2 I3 . . 95.35(7) ?
    N5 Cd2 I3 . . 99.61(7) ?
    O2 Cd2 I3 . . 95.99(6) ?
    I4 Cd2 I3 . . 124.998(12) ?
    C19 N5 C23 . . 117.6(3) ?
    C19 N5 Cd2 . . 125.7(2) ?
    C23 N5 Cd2 . . 116.4(2) ?
    C24 N6 N7 . . 121.4(3) ?
    C24 N6 Cd2 . . 119.5(2) ?
    N7 N6 Cd2 . . 116.2(2) ?
    N6 N7 C31 . . 117.4(3) ?
    N6 N7 H7 . . 121.3 ?
    C31 N7 H7 . . 121.3 ?
    C36 N8 C32 . . 116.5(3) ?
    C31 O2 Cd2 . . 113.5(2) ?
loop_
    _geom_torsion_atom_site_label_1
    _geom_torsion_atom_site_label_2
    _geom_torsion_atom_site_label_3
    _geom_torsion_atom_site_label_4
    _geom_torsion_site_symmetry_1
    _geom_torsion_site_symmetry_2
    _geom_torsion_site_symmetry_3
    _geom_torsion_site_symmetry_4
    _geom_torsion
    _geom_torsion_publ_flag
    N1 C1 C2 C3 . . . . -1.4(6) ?
    C1 C2 C3 C4 . . . . -0.9(6) ?
    C2 C3 C4 C5 . . . . 1.0(5) ?
    C3 C4 C5 N1 . . . . 1.1(5) ?
    C3 C4 C5 C6 . . . . -179.2(3) ?
    N1 C5 C6 N2 . . . . 2.6(4) ?
    C4 C5 C6 N2 . . . . -177.1(3) ?
    N1 C5 C6 C7 . . . . -178.6(3) ?
    C4 C5 C6 C7 . . . . 1.7(5) ?
    N2 C6 C7 C8 . . . . -112.8(4) ?
    C5 C6 C7 C8 . . . . 68.6(5) ?
    N2 C6 C7 C12 . . . . 67.0(5) ?
    C5 C6 C7 C12 . . . . -111.7(4) ?
    C12 C7 C8 C9 . . . . -0.4(6) ?
    C6 C7 C8 C9 . . . . 179.4(4) ?
    C7 C8 C9 C10 . . . . 0.1(6) ?
    C8 C9 C10 C11 . . . . 0.6(6) ?
    C9 C10 C11 C12 . . . . -1.0(6) ?
    C10 C11 C12 C7 . . . . 0.8(6) ?
    C8 C7 C12 C11 . . . . -0.1(6) ?
    C6 C7 C12 C11 . . . . -179.8(3) ?
    O1 C13 C14 N4 . . . . 175.1(3) ?
    N3 C13 C14 N4 . . . . -5.0(4) ?
    O1 C13 C14 C15 . . . . -4.8(5) ?
    N3 C13 C14 C15 . . . . 175.1(3) ?
    N4 C14 C15 C16 . . . . 0.3(5) ?
    C13 C14 C15 C16 . . . . -179.8(3) ?
    C14 C15 C16 C17 . . . . 0.7(5) ?
    C15 C16 C17 C18 . . . . -0.9(6) ?
    C16 C17 C18 N4 . . . . 0.3(6) ?
    C2 C1 N1 C5 . . . . 3.4(5) ?
    C2 C1 N1 Cd1 . . . . -162.4(3) ?
    C4 C5 N1 C1 . . . . -3.3(5) ?
    C6 C5 N1 C1 . . . . 177.1(3) ?
    C4 C5 N1 Cd1 . . . . 163.5(3) ?
    C6 C5 N1 Cd1 . . . . -16.2(4) ?
    C7 C6 N2 N3 . . . . 0.6(5) ?
    C5 C6 N2 N3 . . . . 179.3(3) ?
    C7 C6 N2 Cd1 . . . . -165.7(3) ?
    C5 C6 N2 Cd1 . . . . 13.0(4) ?
    O1 C13 N3 N2 . . . . -4.9(5) ?
    C14 C13 N3 N2 . . . . 175.2(3) ?
    C6 N2 N3 C13 . . . . -179.2(3) ?
    Cd1 N2 N3 C13 . . . . -12.2(4) ?
    C17 C18 N4 C14 . . . . 0.6(5) ?
    C15 C14 N4 C18 . . . . -0.9(5) ?
    C13 C14 N4 C18 . . . . 179.1(3) ?
    N3 C13 O1 Cd1 . . . . 18.3(4) ?
    C14 C13 O1 Cd1 . . . . -161.9(3) ?
    N5 C19 C20 C21 . . . . -0.9(6) ?
    C19 C20 C21 C22 . . . . -0.6(6) ?
    C20 C21 C22 C23 . . . . 0.9(6) ?
    C21 C22 C23 N5 . . . . 0.1(5) ?
    C21 C22 C23 C24 . . . . -178.2(3) ?
    N5 C23 C24 N6 . . . . -5.3(5) ?
    C22 C23 C24 N6 . . . . 173.1(3) ?
    N5 C23 C24 C25 . . . . 173.1(3) ?
    C22 C23 C24 C25 . . . . -8.5(5) ?
    N6 C24 C25 C30 . . . . 101.6(4) ?
    C23 C24 C25 C30 . . . . -76.6(4) ?
    N6 C24 C25 C26 . . . . -79.8(5) ?
    C23 C24 C25 C26 . . . . 101.9(4) ?
    C30 C25 C26 C27 . . . . 0.4(6) ?
    C24 C25 C26 C27 . . . . -178.1(4) ?
    C25 C26 C27 C28 . . . . 0.0(7) ?
    C26 C27 C28 C29 . . . . -0.6(7) ?
    C27 C28 C29 C30 . . . . 0.8(7) ?
    C26 C25 C30 C29 . . . . -0.2(6) ?
    C24 C25 C30 C29 . . . . 178.3(4) ?
    C28 C29 C30 C25 . . . . -0.4(6) ?
    O2 C31 C32 N8 . . . . 168.5(3) ?
    N7 C31 C32 N8 . . . . -12.5(5) ?
    O2 C31 C32 C33 . . . . -12.7(5) ?
    N7 C31 C32 C33 . . . . 166.3(3) ?
    N8 C32 C33 C34 . . . . 0.7(5) ?
    C31 C32 C33 C34 . . . . -178.0(3) ?
    C32 C33 C34 C35 . . . . 0.2(5) ?
    C33 C34 C35 C36 . . . . -1.6(6) ?
    C34 C35 C36 N8 . . . . 2.2(6) ?
    C20 C19 N5 C23 . . . . 1.9(5) ?
    C20 C19 N5 Cd2 . . . . -171.9(3) ?
    C22 C23 N5 C19 . . . . -1.5(5) ?
    C24 C23 N5 C19 . . . . 176.9(3) ?
    C22 C23 N5 Cd2 . . . . 172.8(3) ?
    C24 C23 N5 Cd2 . . . . -8.8(4) ?
    C23 C24 N6 N7 . . . . 177.4(3) ?
    C25 C24 N6 N7 . . . . -0.9(5) ?
    C23 C24 N6 Cd2 . . . . 17.4(4) ?
    C25 C24 N6 Cd2 . . . . -160.9(3) ?
    C24 N6 N7 C31 . . . . -175.4(3) ?
    Cd2 N6 N7 C31 . . . . -14.7(4) ?
    O2 C31 N7 N6 . . . . -1.6(5) ?
    C32 C31 N7 N6 . . . . 179.4(3) ?
    C35 C36 N8 C32 . . . . -1.3(6) ?
    C33 C32 N8 C36 . . . . -0.2(5) ?
    C31 C32 N8 C36 . . . . 178.6(3) ?
    N7 C31 O2 Cd2 . . . . 15.8(4) ?
    C32 C31 O2 Cd2 . . . . -165.3(3) ?
loop_
    _geom_hbond_atom_site_label_D
    _geom_hbond_atom_site_label_H
    _geom_hbond_atom_site_label_A
    _geom_hbond_site_symmetry_A
    _geom_hbond_distance_DH
    _geom_hbond_distance_HA
    _geom_hbond_distance_DA
    _geom_hbond_angle_DHA
    _geom_hbond_publ_flag
    N3 H3 N4 1_555 0.88 2.27 2.629(4) 104 yes
    N7 H7 N8 1_555 0.88 2.28 2.640(4) 104 yes
_shelx_space_group_comment
;
The symmetry employed for this shelxl refinement is uniquely defined
by the following loop, which should always be used as a source of
symmetry information in preference to the above space-group names.
They are only intended as comments.
;
_shelx_estimated_absorpt_T_min     ?
_shelx_estimated_absorpt_T_max     ?
_shelx_hkl_file
;
   0   0   1   -0.31    0.04
   0   0   2  412.90    4.65
   0   0   3    0.20    0.07
   0   0   3    0.23    0.06
   0   0   4  198.75    2.60
   0   0   4  196.60    2.48
   0   0   5    0.19    0.10
   0   0   5    0.11    0.06
   0   0   6   16.89    0.48
   0   0   6   16.32    0.59
   0   0   7    0.28    0.13
   0   0   7    0.26    0.09
   0   0   8   15.22    0.67
   0   0   8   15.44    0.53
   0   0   9   -0.09    0.13
   0   0   9   -0.02    0.08
   0   0  10   40.64    0.98
   0   0  10   36.33    1.17
   0   0  11    0.15    0.11
   0   0  11    0.51    0.20
   0   0  12   18.55    0.69
   0   0  12   19.27    0.90
   0   0  13   -0.08    0.14
   0   0  14    4.08    0.55
   0   0  15    0.16    0.21
   0   0  16  118.93    2.86
   0   0  17    0.51    0.27
   0   0  18   -0.08    0.26
   0   0  19    0.32    0.29
   0   0  20   48.78    1.94
   0   0  21   -0.14    0.30
   0  -1   0   -0.46    0.06
   0   1   1   30.95    0.47
   0  -1   1   31.75    0.55
   0   1   2  463.05    5.17
   0  -1  -2  448.41    5.58
   0  -1   2  460.22    5.17
   0  -1   2  467.29    5.38
   0   1   3   54.58    0.92
   0  -1   3   57.32    0.94
   0  -1  -3   57.06    0.97
   0  -1   3   56.00    0.96
   0   1   4  266.82    3.34
   0  -1   4  268.25    3.40
   0  -1  -4  259.01    3.41
   0  -1   4  266.27    3.34
   0   1   5   29.86    0.75
   0  -1  -5   30.04    0.80
   0  -1   5   29.82    0.75
   0  -1   5   31.63    0.74
   0   1   6   34.65    0.61
   0   1   6   34.09    0.87
   0  -1   6   34.52    0.83
   0  -1  -6   32.96    0.92
   0  -1   6   33.54    0.87
   0   1   7    3.65    0.32
   0   1   7    3.90    0.20
   0  -1   7    4.35    0.35
   0  -1  -7    4.01    0.34
   0  -1   7    3.87    0.29
   0   1   8   52.54    1.28
   0   1   8   54.70    0.95
   0  -1   8   52.71    1.18
   0  -1   8   51.92    1.27
   0  -1  -8   50.86    1.36
   0   1   9   81.55    1.33
   0   1   9   81.24    1.75
   0  -1   9   82.04    1.61
   0  -1   9   79.48    1.73
   0   1  10    0.83    0.24
   0   1  10    0.99    0.15
   0  -1  10    0.94    0.25
   0  -1  10    0.70    0.18
   0   1  11    0.54    0.22
   0  -1  11    0.68    0.16
   0  -1  11    0.77    0.25
   0   1  12    0.90    0.24
   0  -1  12    1.15    0.27
   0  -1  12    1.21    0.24
   0   1  13   21.76    1.01
   0  -1  13   23.25    1.02
   0  -1  13   21.88    0.85
   0   1  14   13.15    0.83
   0  -1  14   12.75    0.79
   0   1  15    2.55    0.46
   0  -1  15    3.25    0.51
   0   1  16    6.06    0.71
   0  -1  16    5.45    0.65
   0   1  17    6.37    0.76
   0  -1  17    7.10    0.68
   0   1  18  111.15    2.95
   0  -1  18  111.82    2.89
   0   1  19   10.90    0.90
   0  -1  19   10.26    0.86
   0   1  20    3.93    0.64
   0  -1  20    4.64    0.69
   0   1  21   12.31    0.98
   0  -1  21   10.54    0.90
   0  -1  22    0.27    0.31
   0  -2   0  643.51    8.68
   0   2   1  104.88    1.30
   0  -2  -1  101.79    1.37
   0  -2   1  101.49    1.24
   0  -2   1  103.07    1.51
   0   2   2  116.98    1.52
   0  -2   2  115.59    1.48
   0  -2   2  114.46    1.71
   0  -2  -2  112.82    1.59
   0  -2  -2  112.84    1.43
   0   2   3    0.51    0.12
   0  -2  -3    1.18    0.14
   0  -2   3    1.61    0.22
   0  -2   3    0.78    0.14
   0   2   4  241.69    3.06
   0  -2   4  239.52    3.05
   0  -2   4  230.27    3.23
   0  -2  -4  236.06    3.13
   0   2   5   47.23    0.99
   0  -2  -5   46.18    1.02
   0  -2   5   45.54    0.98
   0  -2   5   45.92    1.04
   0   2   6    5.12    0.33
   0  -2  -6    4.66    0.33
   0  -2   6    4.79    0.34
   0  -2   6    4.67    0.33
   0   2   7  268.67    3.73
   0  -2  -7  263.96    3.83
   0  -2   7  265.02    3.69
   0  -2   7  267.78    3.80
   0   2   8  202.39    3.13
   0  -2  -8  203.46    3.25
   0  -2   8  206.27    3.15
   0  -2   8  199.36    3.08
   0   2   9    6.20    0.45
   0  -2   9    7.02    0.48
   0  -2   9    6.40    0.44
   0  -2  -9    7.04    0.50
   0   2  10   21.16    0.87
   0  -2  10   22.18    0.85
   0  -2 -10   21.38    0.94
   0  -2  10   22.17    0.88
   0   2  11   53.78    1.51
   0  -2  11   52.47    1.40
   0  -2  11   52.40    1.47
   0  -2 -11   53.97    1.62
   0   2  12    7.01    0.58
   0  -2  12    6.79    0.50
   0  -2  12    7.87    0.60
   0   2  13    1.30    0.34
   0  -2  13    1.25    0.29
   0  -2  13    1.84    0.37
   0   2  14    3.29    0.51
   0  -2  14    3.93    0.49
   0  -2  14    3.72    0.51
   0   2  15   11.67    0.84
   0  -2  15   13.73    0.84
   0   2  16    9.20    0.78
   0  -2  16    8.52    0.71
   0   2  17   41.38    1.65
   0  -2  17   40.78    1.58
   0   2  18    0.57    0.33
   0  -2  18    0.56    0.33
   0   2  19    2.58    0.53
   0  -2  19    2.42    0.49
   0   2  20    1.79    0.47
   0  -2  20    2.56    0.54
   0   2  21    6.14    0.81
   0  -2  21    6.66    0.84
   0  -2  22   11.66    0.97
   0   3   0    0.12    0.06
   0  -3   0    0.31    0.10
   0   3   1  269.05    3.07
   0  -3   1  258.38    2.95
   0  -3  -1  262.75    3.29
   0  -3   1  261.18    3.44
   0  -3   1  263.22    3.00
   0   3   2  244.27    2.94
   0  -3   2  246.26    3.31
   0  -3   2  240.79    2.85
   0  -3  -2  244.90    2.99
   0  -3  -2  236.55    3.11
   0   3   3    6.81    0.30
   0  -3   3    6.99    0.28
   0  -3  -3    6.18    0.31
   0  -3  -3    6.82    0.22
   0  -3   3    6.49    0.37
   0   3   4  166.04    2.32
   0  -3   4  170.48    2.61
   0  -3  -4  168.54    2.44
   0  -3   4  168.23    2.30
   0   3   5    0.75    0.16
   0  -3  -5    0.94    0.17
   0  -3   5    0.70    0.18
   0  -3   5    0.59    0.14
   0   3   6  490.35    6.05
   0  -3  -6  491.84    6.21
   0  -3   6  488.46    6.01
   0  -3   6  495.18    6.40
   0   3   7    2.87    0.33
   0  -3   7    2.83    0.33
   0  -3  -7    3.26    0.32
   0  -3   7    2.99    0.37
   0   3   8   17.70    0.73
   0  -3   8   19.40    0.73
   0  -3   8   17.98    0.77
   0  -3  -8   17.99    0.76
   0   3   9   44.86    1.25
   0  -3   9   44.15    1.27
   0  -3   9   42.10    1.18
   0  -3  -9   45.17    1.31
   0   3  10  103.70    2.16
   0  -3 -10  100.42    2.22
   0  -3  10  101.05    2.08
   0  -3  10  103.40    2.18
   0   3  11   17.15    0.84
   0  -3 -11   16.22    0.85
   0  -3  11   18.27    0.83
   0  -3  11   16.55    0.81
   0   3  12    7.33    0.60
   0  -3  12    6.93    0.54
   0  -3  12    6.60    0.55
   0  -3 -12    6.60    0.59
   0   3  13    3.96    0.54
   0  -3 -13    4.04    0.58
   0  -3  13    3.49    0.48
   0  -3  13    4.41    0.55
   0   3  14   38.77    1.44
   0  -3  14   33.66    1.30
   0  -3  14   36.14    1.30
   0   3  15    0.54    0.31
   0  -3  15    0.27    0.25
   0  -3  15    0.39    0.26
   0   3  16    5.91    0.72
   0  -3  16    6.23    0.72
   0   3  17    2.22    0.47
   0  -3  17    3.05    0.51
   0   3  18   -0.10    0.25
   0  -3  18    0.30    0.27
   0   3  19   21.76    1.28
   0  -3  19   23.38    1.25
   0   3  20    9.49    0.88
   0  -3  20    8.98    0.83
   0   3  21    1.67    0.42
   0  -3  21    1.42    0.43
   0  -3  22    4.46    0.73
   0   4   0    1.65    0.12
   0  -4   0    1.16    0.19
   0   4   1  127.94    1.66
   0  -4   1  123.10    1.56
   0  -4   1  126.53    2.03
   0  -4   1  123.12    1.58
   0  -4  -1  127.77    1.90
   0   4   2  215.67    2.68
   0  -4   2  216.01    3.12
   0  -4  -2  211.59    2.95
   0  -4   2  211.84    2.54
   0  -4   2  211.38    2.57
   0  -4  -2  219.30    2.83
   0   4   3   47.62    0.91
   0  -4   3   47.63    0.85
   0  -4  -3   47.70    0.85
   0  -4   3   48.63    1.16
   0   4   4  163.66    2.30
   0  -4  -4  163.42    2.47
   0  -4  -4  163.36    2.08
   0  -4   4  159.32    2.65
   0  -4   4  161.45    2.25
   0   4   5    0.04    0.09
   0  -4  -5    0.10    0.09
   0  -4   5    0.21    0.11
   0  -4   5    0.17    0.14
   0   4   6  217.89    3.13
   0  -4   6  223.79    3.50
   0  -4   6  211.68    3.05
   0  -4  -6  221.36    3.27
   0   4   7   40.48    1.06
   0  -4   7   39.42    1.02
   0  -4   7   39.90    1.21
   0  -4  -7   39.21    1.12
   0   4   8  220.20    3.37
   0  -4   8  221.01    3.30
   0  -4   8  225.91    3.67
   0  -4  -8  219.32    3.49
   0   4   9   22.59    0.87
   0  -4  -9   25.19    0.96
   0  -4   9   24.09    0.86
   0  -4   9   23.80    0.98
   0   4  10   28.24    1.03
   0  -4  10   27.68    1.09
   0  -4 -10   28.39    1.07
   0  -4  10   28.66    0.98
   0   4  11    6.16    0.53
   0  -4  11    6.05    0.53
   0  -4 -11    6.00    0.53
   0  -4  11    5.61    0.48
   0   4  12    4.46    0.56
   0  -4 -12    4.09    0.55
   0  -4  12    4.81    0.59
   0  -4  12    3.47    0.48
   0   4  13   15.54    0.89
   0  -4  13   15.35    0.82
   0  -4  13   16.06    0.90
   0  -4 -13   16.19    0.94
   0   4  14   10.22    0.76
   0  -4  14    9.93    0.70
   0  -4  14    9.63    0.69
   0  -4 -14    9.90    0.79
   0   4  15    0.09    0.22
   0  -4 -15   -0.05    0.23
   0  -4  15    0.22    0.18
   0  -4  15    0.06    0.19
   0   4  16    0.09    0.24
   0  -4  16    0.46    0.30
   0  -4  16   -0.14    0.19
   0   4  17   41.16    1.68
   0  -4  17   41.57    1.58
   0   4  18    4.98    0.71
   0  -4  18    5.80    0.71
   0   4  19   30.02    1.50
   0  -4  19   36.06    1.54
   0   4  20    5.25    0.74
   0  -4  20    5.53    0.73
   0  -4  21    0.24    0.34
   0   5   0    0.01    0.06
   0  -5   0    0.60    0.16
   0   5   1  187.89    2.36
   0  -5   1  184.31    2.85
   0  -5   1  184.16    2.25
   0  -5  -1  185.65    2.70
   0  -5   1  184.04    2.28
   0   5   2    0.39    0.11
   0  -5   2    0.31    0.14
   0   5   3   64.18    1.15
   0  -5  -3   61.87    1.14
   0  -5  -3   64.61    1.35
   0  -5   3   64.42    1.05
   0  -5   3   65.57    1.50
   0   5   4  339.73    4.26
   0  -5  -4  331.31    4.53
   0  -5  -4  340.38    4.17
   0  -5   4  336.47    4.14
   0  -5   4  340.76    4.84
   0   5   5    0.14    0.11
   0  -5  -5    0.19    0.12
   0  -5  -5    0.15    0.09
   0  -5   5    0.10    0.15
   0  -5   5    0.79    0.16
   0   5   6   29.77    0.85
   0  -5   6   28.61    0.80
   0  -5  -6   28.86    0.93
   0  -5   6   30.15    1.07
   0   5   7    1.73    0.26
   0  -5   7    2.03    0.27
   0  -5   7    2.07    0.35
   0  -5  -7    2.21    0.33
   0   5   8   -0.12    0.10
   0  -5  -8    0.53    0.19
   0  -5   8    0.32    0.16
   0  -5   8   -0.09    0.15
   0   5   9    3.81    0.43
   0  -5  -9    4.87    0.43
   0  -5   9    4.47    0.53
   0  -5   9    4.37    0.40
   0   5  10    5.17    0.46
   0  -5 -10    5.01    0.47
   0  -5  10    5.45    0.45
   0  -5  10    5.35    0.62
   0   5  11   21.50    0.95
   0  -5  11   20.09    1.00
   0  -5  11   21.97    0.90
   0  -5 -11   19.45    0.96
   0   5  12   14.58    0.83
   0  -5 -12   15.30    0.88
   0  -5  12   17.30    0.95
   0  -5  12   17.16    0.82
   0   5  13    8.97    0.70
   0  -5 -13    8.38    0.68
   0  -5  13    8.29    0.61
   0  -5  13    8.20    0.67
   0   5  14    0.77    0.34
   0  -5  14    1.00    0.30
   0  -5  14    0.57    0.29
   0  -5 -14    1.73    0.41
   0   5  15    4.10    0.59
   0  -5  15    5.21    0.60
   0  -5 -15    4.39    0.65
   0  -5  15    4.99    0.66
   0   5  16    0.29    0.26
   0  -5  16    0.23    0.25
   0  -5 -16    0.42    0.25
   0  -5  16    0.02    0.25
   0   5  17   15.41    1.01
   0  -5  17   17.18    0.99
   0  -5 -17   19.59    1.22
   0  -5  17   16.28    1.02
   0   5  18    2.74    0.54
   0   5  19    3.36    0.58
   0   5  20   19.13    1.23
   0   6   0   89.56    1.31
   0  -6   0   89.34    1.74
   0   6   1    5.80    0.27
   0  -6  -1    5.64    0.38
   0  -6   1    5.74    0.26
   0  -6   1    4.99    0.40
   0  -6   1    5.68    0.24
   0   6   2   84.27    1.35
   0  -6   2   85.13    1.80
   0  -6   2   83.97    1.23
   0  -6   2   83.28    1.25
   0  -6  -2   83.40    1.56
   0   6   3   41.57    0.90
   0  -6   3   43.19    0.82
   0  -6   3   44.00    1.26
   0  -6  -3   41.57    0.96
   0  -6  -3   44.55    1.16
   0   6   4   34.30    0.85
   0  -6  -4   34.54    1.02
   0  -6   4   32.04    0.75
   0  -6  -4   34.76    0.80
   0  -6   4   34.20    1.15
   0   6   5  151.06    2.36
   0  -6  -5  154.35    2.16
   0  -6   5  147.63    2.24
   0  -6   5  154.66    2.87
   0  -6  -5  152.74    2.64
   0   6   6   70.10    1.46
   0  -6  -6   68.20    1.61
   0  -6   6   70.36    1.38
   0  -6   6   71.57    1.83
   0  -6  -6   70.73    1.13
   0   6   7    3.43    0.37
   0  -6   7    3.16    0.34
   0  -6   7    1.82    0.35
   0  -6  -7    3.07    0.40
   0   6   8   52.24    1.34
   0  -6   8   51.71    1.61
   0  -6  -8   49.96    1.43
   0  -6   8   49.81    1.23
   0   6   9    0.64    0.20
   0  -6   9    0.27    0.21
   0  -6   9    0.31    0.19
   0  -6  -9    0.31    0.17
   0   6  10   28.14    1.05
   0  -6  10   28.27    1.23
   0  -6 -10   28.99    1.14
   0  -6  10   27.70    0.98
   0   6  11   20.38    0.93
   0  -6  11   19.19    1.04
   0  -6  11   20.87    0.88
   0  -6 -11   19.55    0.98
   0   6  12   59.82    1.72
   0  -6  12   58.42    1.58
   0  -6 -12   57.41    1.81
   0  -6  12   59.14    1.90
   0   6  13    7.41    0.63
   0  -6  13    6.95    0.66
   0  -6 -13    7.02    0.64
   0   6  14   16.76    0.96
   0  -6  14   15.87    1.00
   0  -6 -14   17.39    1.03
   0   6  15   13.24    0.87
   0  -6 -15   11.90    0.88
   0  -6  15   10.87    0.85
   0   6  16    5.32    0.67
   0  -6  16    5.35    0.74
   0  -6 -16    5.89    0.75
   0   6  17    6.71    0.79
   0  -6 -17    8.45    0.98
   0  -6  17    7.53    0.88
   0   6  18    5.09    0.70
   0  -6 -18    5.81    0.81
   0  -6  18    4.96    0.70
   0   6  19   25.45    1.40
   0   7   0    0.06    0.08
   0  -7   0    0.22    0.13
   0   7   1   75.44    1.25
   0  -7   1   79.31    1.22
   0  -7   1   77.27    1.19
   0  -7   1   79.50    1.75
   0  -7  -1   77.45    1.63
   0   7   2   83.83    1.40
   0  -7   2   85.54    1.31
   0  -7   2   85.54    1.29
   0  -7  -2   87.70    1.70
   0  -7   2   89.21    1.94
   0   7   3  174.43    2.46
   0  -7  -3  173.59    2.92
   0  -7   3  168.88    2.30
   0  -7   3  173.28    3.09
   0  -7  -3  171.52    2.65
   0   7   4   13.35    0.52
   0  -7  -4   13.08    0.53
   0  -7  -4   14.56    0.69
   0  -7   4   12.39    0.72
   0  -7   4   13.31    0.47
   0   7   5    6.63    0.42
   0  -7  -5    7.78    0.52
   0  -7  -5    6.78    0.36
   0  -7   5    7.48    0.58
   0   7   6   65.97    1.44
   0  -7   6   69.33    1.88
   0   7   7    6.25    0.45
   0  -7   7    6.04    0.58
   0  -7  -7    7.63    0.55
   0   7   8    8.95    0.55
   0  -7   8    9.51    0.72
   0  -7  -8    9.51    0.63
   0   7   9    0.75    0.23
   0  -7  -9    0.40    0.20
   0  -7   9    0.69    0.28
   0   7  10   89.82    2.06
   0  -7 -10   91.38    2.25
   0  -7  10   91.25    2.45
   0   7  11    2.48    0.40
   0  -7  11    2.06    0.44
   0  -7 -11    2.87    0.47
   0   7  12   15.93    0.88
   0  -7 -12   13.24    0.86
   0  -7  12   14.27    0.96
   0   7  13   18.96    0.99
   0  -7 -13   19.50    1.08
   0  -7  13   18.92    1.12
   0   7  14   51.45    1.73
   0  -7 -14   53.66    1.87
   0  -7  14   50.16    1.89
   0   7  15    0.69    0.28
   0  -7 -15    0.70    0.28
   0  -7  15    0.74    0.32
   0   7  16    0.22    0.25
   0  -7  16    0.39    0.27
   0  -7 -16    0.11    0.24
   0   7  17   12.09    0.90
   0  -7 -17   13.08    1.00
   0  -7  17   12.57    0.99
   0   7  18   -0.30    0.25
   0  -7 -18    0.05    0.26
   0  -7  18    0.05    0.25
   0   7  19    0.94    0.35
   0  -7 -19    0.68    0.40
   0  -8   0   45.13    1.29
   0  -8  -1   12.97    0.65
   0  -8   1   13.31    0.70
   0  -8  -2    0.00    0.10
   0  -8   2    0.10    0.16
   0   8   3   19.72    0.62
   0  -8  -3   20.88    0.88
   0  -8   3   22.09    0.97
   0  -8  -3   19.75    0.73
   0   8   4    6.76    0.39
   0  -8  -4    7.12    0.42
   0  -8   4    6.65    0.55
   0  -8  -4    6.17    0.49
   0   8   5   48.07    1.16
   0  -8   5   49.45    1.59
   0  -8  -5   48.90    1.44
   0   8   6    2.04    0.29
   0  -8   6    1.88    0.38
   0  -8  -6    1.77    0.34
   0   8   7    4.23    0.39
   0  -8   7    3.92    0.57
   0  -8  -7    4.28    0.53
   0   8   8    0.38    0.20
   0  -8   8    0.37    0.27
   0  -8  -8    0.33    0.19
   0   8   9   22.45    0.92
   0  -8   9   23.80    1.21
   0  -8  -9   21.04    1.01
   0   8  10   21.25    0.94
   0  -8  10   18.76    1.10
   0  -8 -10   20.84    1.03
   0   8  11    2.22    0.40
   0  -8  11    2.05    0.48
   0  -8 -11    1.74    0.39
   0   8  12   18.80    0.95
   0  -8  12   18.77    1.14
   0  -8 -12   18.94    1.05
   0   8  13    5.90    0.56
   0  -8  13    7.42    0.88
   0  -8 -13    6.29    0.77
   0   8  14    1.50    0.37
   0  -8 -14    1.45    0.39
   0  -8  14    1.86    0.44
   0   8  15   80.06    2.29
   0  -8 -15   75.51    2.40
   0  -8  15   77.76    2.56
   0   8  16    8.05    0.74
   0  -8 -16    7.05    0.83
   0  -8  16    7.95    0.78
   0   8  17   12.59    0.95
   0  -8  17   12.72    1.02
   0  -8 -17   14.52    1.08
   0   8  18    5.11    0.67
   0  -8 -18    4.87    0.75
   0  -8  18    4.52    0.71
   0  -8 -19    2.06    0.54
   0  -8  19    2.59    0.54
   0  -9   0    0.04    0.15
   0  -9   1    5.18    0.49
   0  -9  -1    5.06    0.44
   0  -9   2    1.65    0.34
   0  -9  -2    1.72    0.31
   0  -9   3   19.32    0.96
   0  -9  -3   19.78    0.92
   0  -9  -3   18.86    0.77
   0  -9   4    3.31    0.50
   0  -9  -4    4.36    0.55
   0  -9  -5    0.14    0.16
   0  -9   5    0.10    0.16
   0  -9  -6   15.98    0.86
   0  -9   6   14.43    0.90
   0  -9  -7    5.92    0.54
   0  -9   7    6.21    0.74
   0   9   8    3.87    0.43
   0  -9   8    4.89    0.68
   0  -9  -8    4.48    0.58
   0   9   9    0.43    0.20
   0  -9  -9    0.21    0.20
   0  -9   9    0.33    0.23
   0   9  10   25.61    1.04
   0  -9  10   21.66    1.22
   0  -9 -10   24.13    1.16
   0   9  11    8.61    0.63
   0  -9 -11    8.83    0.72
   0  -9  11    8.84    0.80
   0   9  12    1.05    0.31
   0  -9 -12    0.75    0.27
   0  -9  12    0.49    0.30
   0   9  13   23.82    1.13
   0  -9  13   23.27    1.34
   0  -9 -13   23.57    1.25
   0   9  14    3.19    0.50
   0  -9  14    2.58    0.57
   0  -9 -14    1.53    0.39
   0   9  15   10.32    0.81
   0  -9  15    7.78    0.97
   0  -9 -15    7.34    0.86
   0   9  16   13.19    0.94
   0  -9  16   14.03    1.09
   0  -9 -16   13.16    1.01
   0   9  17   19.11    1.16
   0  -9 -17   18.87    1.25
   0  -9  17   18.22    1.27
   0   9  18    5.51    0.73
   0  -9 -18    3.40    0.63
   0  -9  18    3.46    0.69
   0 -10   0   33.93    1.23
   0 -10   1    0.07    0.16
   0 -10  -1    0.13    0.16
   0 -10   2   12.32    0.77
   0 -10  -2   12.18    0.76
   0 -10  -2   11.51    0.67
   0 -10   3    5.03    0.61
   0 -10  -3    4.20    0.55
   0 -10   4   26.47    1.20
   0 -10  -4   27.36    1.16
   0 -10  -5    0.03    0.14
   0 -10   5    0.34    0.19
   0 -10   6    1.43    0.37
   0 -10  -6    1.74    0.37
   0 -10   7    0.50    0.25
   0 -10  -7    0.30    0.18
   0 -10   8   98.38    2.75
   0 -10  -8  104.11    2.59
   0 -10   9    7.66    0.74
   0 -10  -9    6.84    0.64
   0 -10  10    0.46    0.29
   0 -10 -10    0.83    0.30
   0 -10 -11    0.64    0.23
   0 -10  11    0.51    0.31
   0 -10 -12    2.11    0.45
   0 -10  12    3.58    0.66
   0 -10 -13    0.20    0.23
   0 -10  13    0.49    0.30
   0 -10  14    9.49    0.92
   0 -10 -14    9.46    0.84
   0 -10  15    7.87    0.99
   0 -10 -15    6.99    0.86
   0 -10 -16    0.44    0.28
   0 -10  16    0.29    0.39
   0 -11   0    0.03    0.17
   0 -11   1    3.96    0.54
   0 -11  -1    4.12    0.51
   0 -11   2    5.60    0.55
   0 -11  -2    6.31    0.59
   0 -11   3    0.52    0.22
   0 -11  -3    0.04    0.17
   0 -11  -4   13.84    0.87
   0 -11   4   14.89    0.93
   0 -11   5   -0.02    0.17
   0 -11  -5    0.13    0.15
   0 -11  -6   10.30    0.77
   0 -11   6    8.59    0.75
   0 -11  -7    2.00    0.42
   0 -11   7    2.03    0.45
   0 -11  -8    0.41    0.21
   0 -11   8    0.22    0.23
   0 -11  -9    5.70    0.72
   0 -11   9    7.43    0.90
   0 -11 -10   40.24    1.64
   0 -11  10   34.80    1.68
   0 -11 -11   -0.04    0.18
   0 -11  11    0.14    0.26
   0 -11 -12    0.85    0.31
   0 -11  12    0.81    0.36
   0 -11 -13    5.20    0.72
   0 -11  13    7.52    0.97
   0 -11 -14    2.34    0.50
   0 -11  14    1.60    0.50
   0 -11 -15   -0.06    0.25
   0 -12   0    0.11    0.22
   0 -12   1    6.14    0.59
   0 -12   2    3.59    0.54
   0 -12  -2    4.94    0.63
   0 -12  -3    0.08    0.15
   0 -12   3   -0.05    0.19
   0 -12  -4    3.01    0.51
   0 -12   4    3.27    0.56
   0 -12  -5    2.20    0.45
   0 -12   5    1.49    0.40
   0 -12  -6    0.38    0.22
   0 -12   6    0.01    0.20
   0 -12  -7    0.53    0.25
   0 -12   7    0.28    0.24
   0 -12  -8   10.31    0.84
   0 -12   8   10.16    0.91
   0 -12  -9    1.35    0.39
   0 -12   9    0.96    0.38
   0 -12  10    0.55    0.32
   0 -12 -10    0.85    0.32
   0 -12 -11    9.81    0.86
   0 -12  11    7.29    0.97
   0 -12  12    2.57    0.58
   0 -12 -12    2.09    0.48
   0 -12 -13    8.30    0.98
   0 -13  -1    1.15    0.33
   0 -13   1    1.58    0.36
   0 -13   2    4.72    0.64
   0 -13  -2    4.99    0.68
   0 -13   3    1.96    0.42
   0 -13  -3    2.20    0.44
   0 -13   4    0.66    0.29
   0 -13  -4    0.52    0.28
   0 -13   5    3.76    0.64
   0 -13  -5    4.10    0.62
   0 -13  -6   10.36    0.86
   0 -13   6   11.14    0.93
   0 -13  -7   -0.04    0.18
   0 -13   7    0.10    0.25
   0 -13   8    0.22    0.28
   0 -13  -8   -0.01    0.18
   0 -13  -9    0.00    0.20
   0 -13   9   -0.09    0.23
   0 -13 -10    0.09    0.21
   0 -13  10    0.11    0.29
   0 -13 -11    4.08    0.68
   0 -14   0    3.02    0.55
   0 -14  -1    1.22    0.35
   0 -14  -2    0.12    0.19
   0 -14   2   -0.08    0.18
   0 -14   3   17.03    1.08
   0 -14  -3   13.26    0.97
   0 -14  -4   12.68    0.96
   0 -14   4   12.27    0.94
   0 -14  -5    4.25    0.68
   0 -14   5    4.14    0.67
   0 -14   6    2.87    0.59
   0 -14  -6    3.75    0.66
   0 -14   7    4.16    0.70
   0 -14  -7    3.09    0.59
   0 -15   4    1.59    0.40
  -1   0  22    4.96    0.81
  -1   0  21    0.20    0.31
  -1   0  20    3.25    0.62
  -1   0  19   -0.31    0.22
  -1   0  18    0.12    0.41
  -1   0  17    0.21    0.24
  -1   0  16  110.43    2.74
  -1   0  15    0.49    0.23
  -1   0  14   57.68    1.76
  -1   0  13    0.22    0.18
  -1   0  12   64.35    1.75
  -1   0  12   67.95    1.44
  -1   0  11   -0.02    0.15
  -1   0  11    0.35    0.14
  -1   0  10  236.13    3.33
  -1   0  10  233.08    3.71
  -1   0   9    0.19    0.14
  -1   0   9    0.13    0.16
  -1   0   8  320.29    4.43
  -1   0   8  316.36    4.13
  -1   0   7   -0.03    0.12
  -1   0   7   -0.04    0.09
  -1   0   6  386.63    4.94
  -1   0   6  390.59    4.77
  -1   0   5    0.10    0.11
  -1   0   4   25.88    0.66
  -1   0   3   -0.48    0.07
   1   0  -2   20.91    0.46
  -1   0   2   21.34    0.46
   1   0  -1   -0.55    0.04
  -1   0   1   -0.43    0.05
   1   0  -1   -0.61    0.04
   1   0   1   -0.01    0.02
   1   0   1   -0.03    0.02
   1   0   2   97.68    1.28
   1   0   3    0.09    0.05
   1   0   3   -0.05    0.05
   1   0   4  875.04    9.87
   1   0   4  887.15    9.99
   1   0   5    0.09    0.09
   1   0   5   -0.14    0.09
   1   0   6    8.45    0.41
   1   0   6    8.89    0.34
   1   0   7    0.01    0.08
   1   0   7    0.07    0.10
   1   0   8   42.85    0.93
   1   0   8   40.23    1.09
   1   0   9    0.00    0.12
   1   0   9    0.18    0.12
   1   0  10   37.60    0.94
   1   0  10   36.88    1.15
   1   0  11   -0.12    0.10
   1   0  11    0.28    0.18
   1   0  12    1.00    0.27
   1   0  13    0.03    0.18
   1   0  14   17.13    0.92
   1   0  15    0.40    0.25
   1   0  16   51.48    1.80
   1   0  17   -0.23    0.22
   1   0  18    0.89    0.37
   1   0  19   -0.04    0.24
   1   0  20    5.12    0.74
   1   0  21   -0.03    0.30
  -1  -1  22    0.95    0.45
  -1   1  21    0.40    0.34
  -1  -1  21    0.93    0.36
  -1   1  20    1.05    0.41
  -1  -1  20    1.50    0.43
  -1   1  19    0.14    0.27
  -1  -1  19    0.01    0.29
  -1   1  18   19.73    1.18
  -1  -1  18   20.15    1.15
  -1   1  17    1.07    0.33
  -1  -1  17    1.33    0.36
  -1   1  16    4.74    0.67
  -1  -1  16    5.02    0.64
  -1   1  15   41.89    1.54
  -1  -1  15   39.01    1.46
  -1   1  14   43.46    1.53
  -1  -1  14   44.44    1.52
  -1   1  13    1.76    0.36
  -1  -1  13    1.39    0.31
  -1  -1  13    1.71    0.30
  -1   1  12   14.47    0.79
  -1  -1  12   15.00    0.68
  -1  -1  12   14.49    0.80
  -1   1  11    2.14    0.36
  -1   1  11    3.24    0.24
  -1  -1  11    2.45    0.38
  -1  -1  11    2.52    0.33
  -1   1  10   29.93    0.73
  -1   1  10   30.49    1.06
  -1  -1  10   29.20    1.04
  -1  -1  10   28.30    0.90
  -1   1   9   21.29    0.84
  -1   1   9   22.00    0.57
  -1  -1   9   19.46    0.71
  -1  -1   9   19.97    0.82
  -1   1   8  293.17    4.12
  -1   1   8  288.80    3.62
   1  -1  -8  286.82    4.27
  -1  -1   8  288.68    3.98
  -1  -1   8  289.28    4.09
  -1   1   7   41.15    0.76
  -1   1   7   41.58    1.06
   1  -1  -7   39.23    1.10
  -1  -1   7   40.19    1.05
  -1  -1   7   41.11    0.98
  -1   1   6  193.68    2.77
  -1   1   6  189.90    2.38
  -1  -1   6  185.74    2.76
   1  -1  -6  186.47    2.85
  -1  -1   6  188.20    2.70
  -1   1   5   34.13    0.84
  -1  -1   5   34.35    0.85
   1  -1  -5   34.41    0.87
  -1  -1   5   34.27    0.82
  -1   1   4   34.73    0.77
  -1  -1   4   33.45    0.78
   1  -1  -4   33.12    0.77
  -1   1   3   47.73    0.86
   1  -1  -3   49.03    0.88
  -1  -1   3   48.45    0.88
  -1   1   2   57.89    0.87
  -1  -1   2   56.62    0.87
   1  -1  -2   57.10    0.89
  -1  -1   1   12.57    0.26
   1  -1  -1   12.06    0.28
  -1  -1   1   11.99    0.26
   1  -1  -1   12.23    0.24
   1   1   0   72.61    0.93
   1  -1   0   73.56    0.99
   1   1   1    0.91    0.08
  -1  -1  -1    0.73    0.06
   1  -1   1    0.93    0.09
   1   1   2   51.84    0.81
  -1  -1  -2   49.79    0.79
   1  -1   2   50.94    0.75
   1  -1   2   51.15    0.85
   1   1   3   21.38    0.35
   1   1   3   21.27    0.51
   1  -1   3   22.14    0.49
  -1  -1  -3   21.98    0.52
   1  -1   3   22.43    0.53
   1   1   4    2.70    0.12
   1   1   4    2.85    0.21
   1  -1   4    2.70    0.20
   1  -1   4    2.64    0.20
  -1  -1  -4    2.39    0.19
   1   1   5   12.29    0.30
   1   1   5   12.25    0.46
   1  -1   5   12.69    0.45
   1  -1   5   12.31    0.44
  -1  -1  -5   11.73    0.47
   1   1   6  288.97    3.81
   1   1   6  284.67    3.45
  -1  -1  -6  282.55    3.96
   1  -1   6  291.25    3.78
   1  -1   6  289.88    3.79
   1   1   7    1.32    0.23
   1   1   7    1.76    0.15
   1  -1   7    1.11    0.21
   1  -1   7    1.71    0.23
  -1  -1  -7    1.32    0.24
   1   1   8   25.22    0.85
   1   1   8   27.21    0.61
   1  -1   8   27.97    0.87
   1  -1   8   26.12    0.78
   1   1   9   95.11    1.49
   1   1   9   92.92    1.90
   1  -1   9   92.40    1.87
   1  -1   9   97.82    1.80
   1   1  10    3.24    0.24
   1   1  10    2.68    0.39
   1  -1  10    3.24    0.30
   1  -1  10    2.74    0.37
   1   1  11    0.31    0.18
   1  -1  11    0.37    0.18
   1  -1  11    0.16    0.14
   1   1  12   61.56    1.68
   1  -1  12   62.46    1.48
   1  -1  12   57.75    1.62
   1   1  13   93.81    2.25
   1  -1  13   93.91    2.22
   1  -1  13   95.37    1.98
   1   1  14   13.37    0.84
   1  -1  14   14.27    0.84
   1   1  15   10.36    0.78
   1  -1  15   10.29    0.76
   1   1  16   10.27    0.78
   1  -1  16    9.71    0.76
   1   1  17   23.59    1.24
   1  -1  17   25.52    1.26
   1   1  18   14.60    1.01
   1  -1  18   13.84    0.97
   1   1  19    3.95    0.64
   1  -1  19    5.23    0.73
   1   1  20    0.69    0.33
   1  -1  20    1.35    0.41
   1   1  21   -0.15    0.28
   1  -1  21    0.21    0.27
  -1  -2  22    1.04    0.40
  -1   2  21    0.55    0.32
  -1  -2  21    0.93    0.36
  -1   2  20    1.93    0.47
  -1  -2  20    1.79    0.50
  -1   2  19    2.15    0.47
  -1  -2  19    2.88    0.54
  -1   2  18    0.99    0.38
  -1  -2  18    1.29    0.35
  -1   2  17   26.64    1.33
  -1  -2  17   26.94    1.28
  -1   2  16   -0.01    0.24
  -1  -2  16    0.27    0.25
  -1   2  15    1.02    0.35
  -1  -2  15    1.33    0.35
  -1   2  14   64.27    1.90
  -1  -2  14   63.99    1.85
  -1  -2  14   65.84    1.71
  -1   2  13  112.29    2.54
  -1  -2  13  113.25    2.35
  -1  -2  13  113.98    2.51
  -1   2  12   39.97    1.35
  -1  -2  12   37.20    1.27
  -1  -2  12   37.98    1.20
  -1   2  11    2.59    0.39
   1  -2 -11    3.90    0.52
  -1  -2  11    2.99    0.39
  -1  -2  11    2.21    0.37
  -1   2  10   13.25    0.70
  -1  -2  10   12.31    0.70
   1  -2 -10   13.22    0.74
  -1  -2  10   13.38    0.68
  -1   2   9   39.35    1.15
   1  -2  -9   38.00    1.20
  -1  -2   9   37.50    1.14
  -1  -2   9   38.50    1.11
  -1   2   8    4.34    0.38
   1  -2  -8    5.25    0.41
  -1  -2   8    4.41    0.40
  -1  -2   8    3.64    0.40
  -1   2   7  126.21    2.13
   1  -2  -7  123.88    2.20
  -1  -2   7  119.30    2.10
  -1  -2   7  121.60    2.14
  -1   2   6    2.48    0.28
   1  -2  -6    2.52    0.30
  -1  -2   6    2.31    0.28
  -1  -2   6    2.43    0.30
  -1   2   5   80.85    1.42
  -1  -2   5   78.04    1.42
   1  -2  -5   81.05    1.47
  -1  -2   5   79.49    1.51
  -1   2   4    1.83    0.19
  -1  -2   4    1.58    0.23
  -1  -2   4    2.04    0.21
   1  -2  -4    1.91    0.19
  -1   2   3    5.56    0.25
   1  -2  -3    6.13    0.28
   1  -2  -3    5.56    0.15
  -1  -2   3    6.68    0.28
  -1  -2   2    7.44    0.25
   1  -2  -2    7.73    0.22
  -1  -2   2    7.70    0.25
   1  -2  -2    8.33    0.30
  -1  -2   1  197.52    2.32
   1  -2  -1  204.40    2.48
  -1  -2   1  200.50    2.36
   1   2   0  118.57    1.48
   1  -2   0  118.70    1.63
   1   2   1    2.35    0.15
   1  -2   1    2.19    0.18
   1   2   2   47.74    0.81
   1  -2   2   49.64    0.72
  -1  -2  -2   46.96    0.82
   1  -2   2   50.45    0.94
   1   2   3  120.14    1.69
  -1  -2  -3  119.17    1.72
   1  -2   3  120.19    1.60
   1   2   4  267.98    3.43
   1  -2   4  273.83    3.35
  -1  -2  -4  271.57    3.50
   1   2   5   37.83    0.88
  -1  -2  -5   38.78    0.92
   1  -2   5   38.80    0.94
   1  -2   5   40.34    0.86
  -1  -2  -6   82.53    1.58
   1  -2   6   83.13    1.47
   1  -2   6   83.14    1.58
   1   2   7    3.64    0.34
   1  -2   7    3.22    0.32
  -1  -2  -7    3.53    0.32
   1  -2   7    3.75    0.33
   1   2   8    7.70    0.48
  -1  -2  -8    7.73    0.50
   1  -2   8    7.22    0.46
   1  -2   8    7.60    0.46
   1   2   9    3.53    0.40
   1  -2   9    3.54    0.39
  -1  -2  -9    4.24    0.48
   1  -2   9    3.80    0.37
   1   2  10    0.80    0.23
   1  -2  10    0.60    0.19
  -1  -2 -10    0.63    0.21
   1  -2  10    0.40    0.17
   1   2  11  270.22    4.29
  -1  -2 -11  280.55    4.52
   1  -2  11  272.73    4.20
   1  -2  11  282.02    4.24
   1   2  12    4.83    0.56
   1  -2  12    4.62    0.52
   1  -2  12    5.28    0.46
   1   2  13    4.64    0.57
   1  -2  13    4.85    0.46
   1  -2  13    4.17    0.50
   1   2  14    3.70    0.53
   1  -2  14    4.42    0.52
   1  -2  14    3.99    0.53
   1   2  15   91.74    2.41
   1  -2  15   91.40    2.32
   1   2  16   21.74    1.15
   1  -2  16   20.22    1.07
   1   2  17   13.61    0.95
   1  -2  17   12.79    0.89
   1   2  18   11.37    0.87
   1  -2  18   11.50    0.87
   1   2  19   39.55    1.72
   1  -2  19   36.92    1.60
   1   2  20    7.80    0.90
   1  -2  20    7.89    0.75
   1   2  21    2.64    0.54
   1  -2  21    1.88    0.45
   1  -2  22   -0.24    0.29
  -1  -3  22    2.04    0.55
  -1   3  21    0.49    0.36
  -1  -3  21    0.60    0.36
  -1   3  20    0.42    0.33
  -1  -3  20    0.80    0.32
  -1   3  19    2.76    0.56
  -1  -3  19    2.44    0.51
  -1   3  18    1.62    0.45
  -1  -3  18    0.82    0.31
  -1   3  17    0.49    0.30
  -1  -3  17    0.74    0.31
  -1   3  16    8.77    0.77
  -1  -3  16   10.43    0.77
  -1   3  15   89.51    2.38
  -1  -3  15   81.80    2.13
  -1  -3  15   85.83    2.24
  -1   3  14   60.08    1.84
  -1  -3  14   60.39    1.73
   1  -3 -14   60.41    1.97
  -1  -3  14   60.61    1.79
  -1   3  13   14.02    0.84
  -1  -3  13   14.27    0.80
   1  -3 -13   14.47    0.90
  -1  -3  13   14.34    0.80
  -1   3  12   24.15    1.05
   1  -3 -12   23.97    1.10
  -1  -3  12   20.71    0.97
  -1  -3  12   22.74    1.00
  -1   3  11    9.84    0.64
   1  -3 -11   11.80    0.72
  -1  -3  11    9.85    0.63
  -1  -3  11    9.81    0.63
  -1   3  10  167.34    2.95
  -1  -3  10  167.44    2.91
  -1  -3  10  163.09    2.97
   1  -3 -10  168.11    3.07
  -1   3   9   23.37    0.88
  -1  -3   9   21.14    0.83
   1  -3  -9   23.23    0.91
  -1  -3   9   22.44    0.89
  -1   3   8    0.17    0.16
  -1  -3   8    0.55    0.20
  -1  -3   8    0.47    0.22
   1  -3  -8    0.35    0.16
  -1   3   7   10.67    0.52
  -1  -3   7   10.43    0.58
   1  -3  -7   10.92    0.55
  -1  -3   7    9.92    0.51
  -1   3   6   25.87    0.78
  -1  -3   6   26.57    0.89
  -1  -3   6   26.25    0.79
   1  -3  -6   26.70    0.82
  -1   3   5    3.59    0.27
  -1  -3   5    3.64    0.29
  -1  -3   5    2.72    0.33
   1  -3  -5    3.25    0.26
  -1   3   4  521.41    6.12
  -1  -3   4  529.95    6.61
  -1  -3   4  519.93    6.12
   1  -3  -4  518.57    6.33
  -1   3   3  344.57    4.13
   1  -3  -3  345.18    4.08
  -1  -3   3  345.50    4.13
   1  -3  -3  341.45    4.35
  -1  -3   3  362.47    4.63
  -1   3   2  927.49   10.09
   1  -3  -2  897.71   10.44
  -1  -3   2  910.88    9.97
   1  -3  -2  934.09   10.43
  -1  -3   2  927.73   10.81
  -1  -3   2  916.41   10.10
   1   3  -1   15.53    0.36
   1  -3  -1   16.21    0.44
  -1  -3   1   16.64    0.55
   1   3   0   29.57    0.55
   1  -3   0   30.00    0.68
   1   3   1   95.88    1.34
   1  -3   1   97.71    1.57
   1   3   2   69.99    1.10
  -1  -3  -2   69.53    1.18
   1  -3   2   69.40    1.30
   1   3   3    4.47    0.25
  -1  -3  -3    4.72    0.26
   1  -3   3    5.35    0.23
   1  -3   3    5.03    0.32
   1   3   4   55.00    1.06
  -1  -3  -4   53.59    1.08
   1  -3   4   53.68    1.19
   1  -3   4   55.89    0.98
   1   3   5  111.09    1.78
  -1  -3  -5  108.03    1.83
   1  -3   5  108.81    1.68
   1   3   6    9.14    0.47
  -1  -3  -6    8.92    0.46
   1  -3   6    9.90    0.45
   1  -3   6    9.49    0.52
   1   3   7   18.85    0.69
   1  -3   7   16.01    0.70
   1  -3   7   17.46    0.64
  -1  -3  -7   17.93    0.70
   1   3   8  122.04    2.23
   1  -3   8  127.90    2.36
  -1  -3  -8  126.86    2.33
   1  -3   8  126.05    2.16
   1   3   9   55.64    1.42
   1  -3   9   55.44    1.45
  -1  -3  -9   56.40    1.48
   1  -3   9   54.38    1.34
   1   3  10   20.73    0.87
   1  -3  10   20.56    0.87
  -1  -3 -10   22.01    0.93
   1  -3  10   20.28    0.83
   1   3  11   12.63    0.72
   1  -3  11   13.34    0.72
   1  -3  11   12.94    0.70
  -1  -3 -11   12.08    0.73
   1   3  12    8.77    0.64
   1  -3  12    8.27    0.59
  -1  -3 -12    9.22    0.69
   1  -3  12    8.29    0.59
   1   3  13   98.91    2.35
   1  -3  13   94.79    2.25
  -1  -3 -13  101.78    2.52
   1  -3  13   99.08    2.25
   1   3  14    4.00    0.55
   1  -3  14    3.89    0.53
   1  -3  14    4.72    0.57
   1   3  15    3.67    0.54
   1  -3  15    3.34    0.49
   1  -3  15    2.01    0.39
   1   3  16    1.16    0.34
   1  -3  16    1.58    0.34
   1   3  17   31.28    1.46
   1  -3  17   33.48    1.41
   1   3  18    0.06    0.27
   1  -3  18   -0.17    0.23
   1   3  19    2.69    0.51
   1  -3  19    3.15    0.57
   1   3  20   24.24    1.36
   1  -3  20   23.57    1.29
   1  -3  21    1.72    0.43
   1  -3  22   12.47    1.01
  -1  -4  22    0.76    0.39
  -1   4  21   14.53    1.10
  -1  -4  21   15.16    1.05
  -1   4  20    1.20    0.39
  -1  -4  20    1.52    0.41
  -1   4  19    3.74    0.65
  -1  -4  19    4.35    0.64
  -1   4  18    1.51    0.45
  -1  -4  18    1.53    0.41
  -1   4  17    3.91    0.61
  -1  -4  17    3.12    0.51
  -1   4  16   24.80    1.25
   1  -4 -16   25.50    1.34
  -1  -4  16   24.18    1.15
  -1  -4  16   24.28    1.16
  -1   4  15    1.96    0.45
   1  -4 -15    1.89    0.43
  -1  -4  15    2.46    0.46
  -1  -4  15    2.37    0.43
  -1   4  14    4.31    0.59
  -1  -4  14    4.17    0.56
  -1  -4  14    3.38    0.51
   1  -4 -14    4.16    0.60
  -1   4  13   91.56    2.26
   1  -4 -13   89.76    2.36
  -1  -4  13   88.74    2.25
  -1  -4  13   88.08    2.13
  -1   4  12  233.88    3.96
  -1  -4  12  225.90    4.02
  -1  -4  12  225.34    3.80
   1  -4 -12  234.26    4.11
  -1   4  11   12.24    0.72
  -1  -4  11   13.21    0.76
  -1  -4  11   12.49    0.70
   1  -4 -11   13.51    0.78
  -1   4  10    2.52    0.37
  -1  -4  10    2.43    0.42
   1  -4 -10    2.78    0.41
  -1  -4  10    1.86    0.33
  -1   4   9   26.22    0.94
  -1  -4   9   24.60    1.01
   1  -4  -9   26.11    0.98
  -1  -4   9   25.60    0.92
  -1   4   8   81.91    1.71
  -1  -4   8   77.94    1.65
   1  -4  -8   78.34    1.76
  -1  -4   8   77.93    1.86
  -1   4   7   14.76    0.62
   1  -4  -7   14.12    0.64
  -1  -4   7   14.12    0.72
  -1  -4   7   14.79    0.63
  -1   4   6  298.41    3.98
  -1  -4   6  297.56    4.40
  -1  -4   6  299.93    4.01
   1  -4  -6  299.10    4.17
  -1   4   5   25.17    0.70
  -1  -4   5   24.55    0.70
   1  -4  -5   24.14    0.77
  -1  -4   5   24.59    0.88
  -1   4   4    8.89    0.38
   1  -4  -4    8.97    0.29
  -1  -4   4    8.63    0.37
   1  -4  -4    8.70    0.43
  -1  -4   4    9.09    0.52
  -1   4   3   65.14    1.08
   1  -4  -3   65.97    1.08
  -1  -4   3   64.55    1.07
  -1  -4   3   64.49    1.41
  -1   4   2  222.72    2.70
  -1  -4   2  221.66    2.71
  -1  -4   2  219.69    2.67
  -1  -4   2  218.86    3.21
   1  -4  -2  216.87    3.03
   1  -4  -2  221.70    2.89
  -1   4   1   51.30    0.77
   1   4  -1   49.66    0.82
   1  -4  -1   50.20    0.99
  -1  -4   1   50.78    1.12
  -1   4   0  138.91    1.69
   1   4   0  141.12    1.85
   1  -4   0  143.80    2.16
  -1  -4   0  143.90    2.19
   1   4   1   20.96    0.50
  -1  -4  -1   20.85    0.60
   1  -4   1   20.53    0.65
   1   4   2   35.60    0.74
  -1  -4  -2   34.70    0.83
  -1  -4  -2   35.02    0.76
   1  -4   2   34.81    0.92
   1   4   3  223.97    2.91
   1  -4   3  228.17    3.30
   1  -4   3  218.53    2.73
  -1  -4  -3  223.56    2.86
  -1  -4  -3  219.01    3.07
   1   4   4    0.45    0.14
   1  -4   4    0.08    0.12
  -1  -4  -4    0.37    0.09
   1  -4   4    0.33    0.11
  -1  -4  -4    0.17    0.10
   1   4   5    8.48    0.43
   1  -4   5    9.25    0.53
  -1  -4  -5    7.98    0.42
   1  -4   5    8.68    0.38
   1   4   6    9.74    0.49
   1  -4   6    8.78    0.55
  -1  -4  -6    9.79    0.50
   1  -4   6   10.24    0.45
   1   4   7  139.96    2.37
   1  -4   7  139.90    2.24
   1  -4   7  142.26    2.62
  -1  -4  -7  145.76    2.48
   1   4   8   82.92    1.74
   1  -4   8   91.43    1.99
   1  -4   8   85.68    1.67
  -1  -4  -8   86.42    1.85
   1   4   9    1.28    0.26
   1  -4   9    1.01    0.26
   1  -4   9    1.94    0.29
  -1  -4  -9    1.53    0.29
   1   4  10   65.81    1.67
  -1  -4 -10   67.51    1.74
   1  -4  10   68.80    1.59
   1  -4  10   67.44    1.78
   1   4  11   20.22    0.92
  -1  -4 -11   20.33    0.95
   1  -4  11   19.21    0.83
   1  -4  11   19.08    0.92
   1   4  12    7.18    0.59
   1  -4  12    6.46    0.55
  -1  -4 -12    7.14    0.60
   1  -4  12    7.54    0.56
   1   4  13   23.55    1.08
  -1  -4 -13   23.66    1.15
   1  -4  13   23.03    0.99
   1  -4  13   23.53    1.09
   1   4  14   31.57    1.31
   1  -4  14   30.37    1.19
   1  -4  14   29.01    1.24
  -1  -4 -14   34.08    1.43
   1   4  15    6.52    0.62
   1  -4  15    5.61    0.64
   1  -4  15    6.40    0.59
  -1  -4 -15    6.40    0.76
   1   4  16    1.77    0.41
   1  -4  16    1.92    0.39
   1  -4  16    2.43    0.43
   1   4  17    0.11    0.27
   1  -4  17   -0.22    0.22
   1   4  18   13.34    0.97
   1  -4  18   15.49    0.98
   1   4  19    2.31    0.47
   1  -4  19    2.39    0.51
   1   4  20    6.18    0.82
   1  -4  20    5.04    0.70
  -1   5  20    1.19    0.37
  -1   5  19   19.95    1.22
  -1   5  18    1.39    0.42
  -1  -5  18    1.85    0.41
  -1   5  17   26.56    1.35
  -1  -5  17   26.07    1.22
  -1  -5  17   25.11    1.26
   1  -5 -17   25.14    1.39
  -1   5  16    2.26    0.49
   1  -5 -16    2.59    0.54
  -1  -5  16    2.06    0.43
  -1  -5  16    2.98    0.49
  -1   5  15   14.78    0.93
  -1  -5  15   16.97    0.93
   1  -5 -15   15.28    1.00
  -1  -5  15   12.94    0.87
  -1   5  14   47.37    1.63
  -1  -5  14   43.38    1.47
  -1  -5  14   44.80    1.63
   1  -5 -14   44.11    1.67
  -1   5  13   15.73    0.88
   1  -5 -13   13.57    0.86
  -1  -5  13   13.33    0.79
  -1  -5  13   12.46    0.84
  -1   5  12   11.86    0.74
  -1  -5  12   13.04    0.75
  -1  -5  12   13.05    0.83
   1  -5 -12   11.92    0.79
  -1   5  11    7.01    0.56
  -1  -5  11    7.52    0.63
   1  -5 -11    8.29    0.62
  -1  -5  11    5.84    0.52
  -1   5  10   44.57    1.31
  -1  -5  10   40.70    1.43
  -1  -5  10   41.36    1.24
   1  -5 -10   42.54    1.37
  -1   5   9    7.07    0.50
   1  -5  -9    6.91    0.51
  -1  -5   9    7.25    0.59
  -1  -5   9    6.29    0.46
  -1   5   8    1.76    0.28
  -1  -5   8    2.30    0.40
  -1  -5   8    2.16    0.30
   1  -5  -8    2.55    0.37
  -1   5   7   23.52    0.79
  -1  -5   7   22.69    0.96
   1  -5  -7   23.06    0.86
  -1  -5   7   23.73    0.79
  -1   5   6   28.30    0.82
  -1  -5   6   28.50    1.06
  -1  -5   6   27.13    0.82
   1  -5  -6   29.18    0.93
  -1   5   5   12.71    0.50
  -1  -5   5   11.34    0.48
  -1  -5   5   11.81    0.65
   1  -5  -5   11.18    0.55
   1  -5  -5   11.78    0.36
  -1   5   4  252.11    3.29
   1  -5  -4  251.66    3.62
  -1  -5   4  253.51    3.88
  -1  -5   4  251.74    3.27
   1  -5  -4  256.64    3.25
  -1   5   3    1.37    0.18
   1  -5  -3    1.17    0.17
  -1  -5   3    1.12    0.25
  -1  -5   3    1.04    0.15
  -1  -5   3    0.94    0.15
   1  -5  -3    1.42    0.23
  -1   5   2    1.63    0.15
  -1  -5   2    1.82    0.29
   1  -5  -2    1.56    0.21
  -1  -5   2    1.61    0.17
  -1  -5   2    1.54    0.16
   1   5  -1    0.60    0.11
  -1   5   1    0.62    0.10
   1  -5  -1    1.05    0.19
  -1  -5   1    0.84    0.20
   1   5   0   21.63    0.51
   1  -5   0   21.49    0.69
  -1  -5   0   21.02    0.71
   1   5   1   54.14    0.96
   1  -5   1   54.92    1.25
  -1  -5  -1   54.11    1.16
   1   5   2    0.93    0.16
  -1  -5  -2    0.93    0.18
   1  -5   2    0.69    0.19
   1   5   3   74.55    1.31
  -1  -5  -3   73.51    1.29
   1  -5   3   76.49    1.64
  -1  -5  -3   74.73    1.48
   1   5   4   34.28    0.85
  -1  -5  -4   34.47    0.94
   1  -5   4   33.10    0.72
   1  -5   4   33.31    1.06
  -1  -5  -4   32.63    0.72
   1   5   5  602.51    7.21
   1  -5   5  609.40    7.85
   1  -5   5  588.21    6.96
  -1  -5  -5  598.87    6.94
  -1  -5  -5  593.54    7.44
   1   5   6    0.57    0.17
  -1  -5  -6    0.59    0.18
   1  -5   6    0.92    0.25
   1  -5   6    0.31    0.13
   1   5   7   65.56    1.46
   1  -5   7   64.26    1.68
   1  -5   7   65.00    1.32
  -1  -5  -7   64.29    1.53
   1   5   8   19.79    0.78
   1  -5   8   18.57    0.69
  -1  -5  -8   19.71    0.82
   1  -5   8   20.24    0.92
   1   5   9    9.11    0.56
  -1  -5  -9    9.39    0.59
   1  -5   9    9.60    0.65
   1  -5   9   10.85    0.55
   1   5  10   -0.09    0.12
  -1  -5 -10    0.15    0.15
   1  -5  10    0.03    0.14
   1  -5  10    0.19    0.17
   1   5  11    7.44    0.57
   1  -5  11    7.70    0.54
  -1  -5 -11    7.09    0.58
   1  -5  11    7.03    0.59
   1   5  12   48.77    1.54
   1  -5  12   48.80    1.43
   1  -5  12   51.92    1.70
  -1  -5 -12   51.50    1.64
   1   5  13   13.58    0.83
  -1  -5 -13   14.00    0.88
   1  -5  13   14.76    0.90
   1  -5  13   13.95    0.76
   1   5  14    0.18    0.20
  -1  -5 -14    0.42    0.23
   1  -5  14    0.37    0.23
   1  -5  14    0.31    0.19
   1   5  15    8.35    0.71
   1  -5  15    8.66    0.72
   1  -5  15    8.55    0.65
  -1  -5 -15    8.75    0.77
   1   5  16   -0.14    0.20
  -1  -5 -16   -0.09    0.22
   1  -5  16    0.67    0.28
   1  -5  16    0.15    0.25
   1   5  17   10.95    0.86
   1   5  18    2.86    0.54
   1   5  19    5.10    0.74
   1   5  20   27.94    1.52
  -1   6  20   21.43    1.33
  -1   6  19   20.49    1.24
   1  -6 -19   21.80    1.37
  -1   6  18    1.68    0.44
   1  -6 -18    3.53    0.65
  -1  -6  18    2.90    0.54
  -1   6  17    0.39    0.26
  -1  -6  17   -0.15    0.41
   1  -6 -17    0.27    0.27
  -1   6  16    7.79    0.72
  -1  -6  16    6.86    0.81
   1  -6 -16    7.08    0.85
  -1   6  15    6.19    0.73
  -1  -6  15    6.76    0.81
   1  -6 -15    6.75    0.79
  -1   6  14   28.51    1.24
  -1  -6  14   27.07    1.31
  -1  -6  14   29.59    1.19
   1  -6 -14   32.34    1.41
  -1   6  13   14.72    0.86
  -1  -6  13   12.68    0.75
  -1  -6  13   12.56    0.87
   1  -6 -13   13.58    0.88
  -1   6  12    0.22    0.22
  -1  -6  12   -0.02    0.21
  -1  -6  12   -0.07    0.19
   1  -6 -12    0.44    0.22
  -1   6  11   82.32    1.96
   1  -6 -11   81.65    2.12
  -1  -6  11   81.40    1.88
  -1  -6  11   76.81    2.19
  -1   6  10   43.84    1.32
  -1  -6  10   45.29    1.30
   1  -6 -10   47.35    1.48
  -1  -6  10   43.72    1.55
  -1   6   9   35.49    1.11
  -1  -6   9   33.98    1.33
  -1  -6   9   34.50    1.06
   1  -6  -9   34.10    1.21
  -1   6   8   93.78    1.90
   1  -6  -8   97.96    2.12
  -1  -6   8   92.06    1.85
  -1  -6   8   97.88    2.32
  -1   6   7    1.04    0.21
  -1  -6   7    0.87    0.27
   1  -6  -7    1.23    0.26
  -1  -6   7    1.56    0.26
  -1   6   6    4.89    0.36
   1  -6  -6    4.11    0.38
  -1  -6   6    4.69    0.57
  -1  -6   6    4.26    0.35
   1  -6  -6    3.83    0.23
  -1   6   5   20.83    0.67
   1  -6  -5   22.74    0.84
  -1  -6   5   19.84    0.90
  -1  -6   5   20.71    0.65
   1  -6  -5   20.85    0.58
  -1   6   4  268.46    3.51
  -1  -6   4  263.79    3.45
   1  -6  -4  271.05    3.56
  -1  -6   4  271.01    4.22
   1  -6  -4  270.03    3.94
  -1   6   3    1.10    0.17
  -1  -6   3    1.14    0.16
   1  -6  -3    0.91    0.21
  -1  -6   3    1.23    0.16
  -1  -6   3    0.85    0.23
   1  -6  -3    0.79    0.16
  -1   6   2    1.67    0.17
   1  -6  -2    1.80    0.25
  -1  -6   2    1.50    0.18
  -1  -6   2    1.57    0.29
  -1  -6   2    1.22    0.16
  -1   6   1   35.35    0.67
  -1  -6   1   37.40    1.08
   1  -6  -1   36.33    0.97
  -1   6   0   22.39    0.46
   1   6   0   21.63    0.55
   1  -6   0   22.28    0.77
  -1  -6   0   22.81    0.79
   1   6   1  128.41    1.89
  -1  -6  -1  136.36    2.25
   1  -6   1  133.87    2.36
   1   6   2  201.60    2.69
   1  -6   2  199.70    3.21
  -1  -6  -2  194.90    2.91
   1   6   3  113.39    1.79
  -1  -6  -3  108.56    1.83
  -1  -6  -3  112.01    2.05
   1  -6   3  112.08    2.21
   1   6   4    1.32    0.22
  -1  -6  -4    0.97    0.22
   1  -6   4    1.28    0.16
  -1  -6  -4    1.09    0.17
   1  -6   4    1.07    0.27
   1   6   5   23.94    0.77
  -1  -6  -5   25.55    0.89
  -1  -6  -5   24.99    0.63
   1  -6   5   25.29    1.00
   1  -6   5   25.37    0.66
   1   6   6   60.49    1.36
   1  -6   6   57.33    1.17
   1  -6   6   62.18    1.69
  -1  -6  -6   64.03    1.52
   1   6   7   47.56    1.24
   1  -6   7   47.18    1.49
   1  -6   7   47.12    1.08
  -1  -6  -7   49.08    1.34
   1   6   8    5.87    0.45
   1  -6   8    5.24    0.38
  -1  -6  -8    5.46    0.45
   1  -6   8    4.70    0.57
   1   6   9   50.92    1.41
  -1  -6  -9   51.11    1.50
   1  -6   9   52.43    1.65
   1  -6   9   52.58    1.28
   1   6  10   28.35    1.08
  -1  -6 -10   29.51    1.15
   1  -6  10   30.31    0.98
   1  -6  10   28.28    1.23
   1   6  11    0.01    0.18
  -1  -6 -11    0.15    0.15
   1  -6  11    0.25    0.23
   1   6  12    3.38    0.48
   1  -6  12    4.99    0.65
  -1  -6 -12    4.32    0.57
   1   6  13   11.90    0.78
   1  -6  13   11.80    0.85
  -1  -6 -13   12.70    0.84
   1   6  14   16.09    0.93
   1  -6  14   16.49    1.02
  -1  -6 -14   17.21    1.02
   1   6  15   33.79    1.43
   1  -6  15   36.16    1.56
  -1  -6 -15   36.32    1.56
   1   6  16    2.51    0.49
  -1  -6 -16    3.54    0.62
   1  -6  16    2.34    0.50
   1   6  17   10.01    0.82
   1  -6  17    9.73    0.84
  -1  -6 -17   10.65    0.92
   1   6  18    1.46    0.42
  -1  -6 -18    1.90    0.46
   1   6  19    3.75    0.65
   1  -7 -20    1.25    0.42
  -1   7  19    2.45    0.52
   1  -7 -19    3.11    0.63
  -1   7  18    7.85    0.88
  -1  -7  18    7.08    0.86
   1  -7 -18    8.07    0.97
  -1   7  17   34.13    1.53
  -1  -7  17   34.46    1.63
   1  -7 -17   36.37    1.69
  -1   7  16    3.92    0.59
   1  -7 -16    3.43    0.59
  -1  -7  16    3.22    0.58
  -1   7  15    6.05    0.69
   1  -7 -15    7.65    0.72
  -1  -7  15    7.43    0.72
  -1   7  14   -0.15    0.22
   1  -7 -14    0.24    0.20
  -1  -7  14   -0.10    0.22
  -1   7  13   20.75    1.02
  -1  -7  13   22.18    1.22
   1  -7 -13   22.40    1.15
  -1   7  12   80.87    2.04
   1  -7 -12   74.69    2.15
  -1  -7  12   77.58    2.34
  -1   7  11    6.63    0.55
  -1  -7  11    8.03    0.71
   1  -7 -11    7.77    0.64
  -1   7  10   59.38    1.58
  -1  -7  10   62.36    1.97
   1  -7 -10   58.50    1.76
  -1   7   9   60.14    1.52
   1  -7  -9   59.44    1.70
  -1  -7   9   57.14    1.85
  -1   7   8    7.55    0.51
  -1  -7   8    7.72    0.68
   1  -7  -8    7.86    0.58
  -1   7   7    1.38    0.26
  -1  -7   7    2.29    0.30
  -1  -7   7    2.41    0.46
   1  -7  -7    2.31    0.38
  -1   7   6  170.03    2.65
  -1  -7   6  170.75    3.28
   1  -7  -6  167.24    3.01
  -1  -7   6  165.94    2.59
  -1   7   5    1.83    0.26
   1  -7  -5    1.83    0.22
  -1  -7   5    1.75    0.36
   1  -7  -5    1.98    0.33
  -1  -7   5    1.66    0.23
  -1   7   4    6.90    0.37
  -1  -7   4    6.70    0.35
  -1  -7   4    6.57    0.55
   1  -7  -4    6.38    0.47
   1  -7  -4    6.92    0.39
  -1   7   3    1.23    0.18
  -1  -7   3    1.41    0.32
   1  -7  -3    1.73    0.30
   1  -7  -3    1.11    0.22
  -1  -7   3    1.50    0.18
  -1  -7   3    1.49    0.19
  -1   7   2   59.64    1.05
   1  -7  -2   60.77    1.35
  -1  -7   2   64.19    1.60
  -1  -7   2   59.14    1.07
  -1  -7   2   59.63    1.06
   1  -7  -1    8.54    0.49
  -1  -7   1    9.22    0.56
  -1  -7   1    9.27    0.35
  -1  -7   1    8.59    0.37
  -1   7   0   30.37    0.60
   1   7   0   30.28    0.71
  -1  -7   0   33.62    1.04
   1  -7   0   33.75    1.02
   1   7   1   16.06    0.52
  -1  -7  -1   17.01    0.69
   1  -7   1   15.34    0.71
   1   7   2    5.36    0.33
  -1  -7  -2    5.79    0.40
   1  -7   2    5.75    0.48
   1   7   3   54.49    1.14
  -1  -7  -3   56.01    1.41
   1  -7   3   52.96    1.49
  -1  -7  -3   54.75    1.22
   1   7   4  260.50    3.60
  -1  -7  -4  268.45    4.02
   1  -7   4  268.68    4.28
  -1  -7  -4  259.00    3.61
   1   7   5   26.72    0.83
   1  -7   5   27.00    1.09
  -1  -7  -5   25.94    0.71
  -1  -7  -5   27.17    0.98
   1   7   6   46.67    1.19
   1  -7   6   46.33    1.50
  -1  -7  -6   45.98    1.34
   1   7   7  156.48    2.69
  -1  -7  -7  164.17    2.97
   1  -7   7  164.46    3.25
   1   7   8    4.91    0.44
  -1  -7  -8    4.63    0.55
   1  -7   8    4.51    0.59
   1   7   9   34.53    1.16
  -1  -7  -9   33.16    1.22
   1  -7   9   34.01    1.39
   1   7  10    7.21    0.56
  -1  -7 -10    5.96    0.54
   1  -7  10    7.01    0.65
   1   7  11    4.80    0.55
   1  -7  11    4.87    0.67
  -1  -7 -11    4.00    0.55
   1   7  12   16.12    0.89
  -1  -7 -12   17.43    0.98
   1  -7  12   16.67    1.04
   1   7  13    1.57    0.37
  -1  -7 -13    1.24    0.34
   1  -7  13    0.97    0.36
   1   7  14    0.05    0.22
  -1  -7 -14    0.15    0.18
   1  -7  14    0.05    0.22
   1   7  15    2.66    0.49
   1  -7  15    2.37    0.51
  -1  -7 -15    2.33    0.47
   1   7  16    0.95    0.35
   1  -7  16    0.53    0.32
  -1  -7 -16   -0.19    0.19
   1   7  17   -0.44    0.26
  -1  -7 -17    0.04    0.25
   1  -7  17    0.55    0.33
   1   7  18    1.07    0.34
   1  -7  18    0.98    0.34
  -1  -7 -18    0.48    0.31
   1   7  19    7.06    0.85
  -1  -7 -19    6.59    0.88
  -1   8  19    6.56    0.82
   1  -8 -19    5.38    0.80
  -1  -8  19    5.89    0.82
  -1   8  18    5.37    0.74
   1  -8 -18    5.14    0.78
  -1  -8  18    4.10    0.70
  -1   8  17    6.44    0.76
   1  -8 -17    5.89    0.81
  -1  -8  17    6.14    0.82
  -1   8  16    1.49    0.41
   1  -8 -16    1.52    0.37
  -1  -8  16    2.15    0.46
  -1   8  15    0.70    0.27
  -1  -8  15    1.37    0.39
   1  -8 -15    0.42    0.29
  -1   8  14   10.25    0.74
  -1  -8  14    8.98    0.81
   1  -8 -14    9.21    0.78
  -1   8  13    0.83    0.28
   1  -8 -13    0.78    0.30
  -1  -8  13    1.35    0.40
  -1   8  12   12.95    0.78
   1  -8 -12   12.39    0.85
  -1  -8  12   11.79    0.91
  -1   8  11   68.98    1.83
   1  -8 -11   71.60    2.08
  -1  -8  11   69.46    2.24
  -1   8  10   33.51    1.16
   1  -8 -10   32.03    1.30
  -1  -8  10   30.06    1.40
  -1   8   9   27.34    1.00
  -1  -8   9   25.82    1.27
   1  -8  -9   27.07    1.15
  -1   8   8   97.13    2.00
   1  -8  -8   99.79    2.33
  -1  -8   8   99.65    2.57
  -1   8   7   12.34    0.61
   1  -8  -7   13.20    0.76
  -1  -8   7   13.69    0.87
  -1   8   6    2.56    0.31
  -1  -8   6    2.69    0.45
   1  -8  -6    3.10    0.45
  -1   8   5    7.49    0.43
  -1  -8   5    7.20    0.63
   1  -8  -5    7.50    0.55
  -1  -8   4   11.31    0.73
   1  -8  -4   13.44    0.71
   1  -8  -4   12.41    0.55
   1  -8  -3    0.50    0.17
   1  -8  -3    0.36    0.16
  -1  -8   3   -0.06    0.15
  -1  -8   2    7.91    0.59
   1  -8  -2    7.83    0.49
  -1  -8   1   17.10    0.81
   1  -8  -1   17.13    0.74
   1  -8   0   16.17    0.74
  -1  -8   0   16.86    0.77
   1   8   1  121.73    1.88
   1  -8   1  122.38    2.44
  -1  -8  -1  125.67    2.33
   1   8   2   23.78    0.68
   1  -8   2   24.26    0.98
  -1  -8  -2   24.27    0.85
   1   8   3   11.36    0.49
  -1  -8  -3   12.15    0.66
  -1  -8  -3   12.06    0.57
   1  -8   3   12.60    0.72
   1   8   4    1.28    0.23
   1  -8   4    1.63    0.35
  -1  -8  -4    1.75    0.25
  -1  -8  -4    2.02    0.35
   1   8   5   20.28    0.73
  -1  -8  -5   22.09    0.93
   1  -8   5   18.28    0.94
   1   8   6   76.84    1.65
   1  -8   6   79.64    2.12
  -1  -8  -6   79.60    1.94
   1   8   7   59.25    1.46
  -1  -8  -7   56.57    1.64
   1  -8   7   61.95    1.88
   1   8   8   58.12    1.51
  -1  -8  -8   62.56    1.75
   1  -8   8   61.69    1.94
   1   8   9   93.44    2.07
   1  -8   9   92.78    2.50
  -1  -8  -9   92.05    2.26
   1   8  10    1.05    0.29
  -1  -8 -10    1.26    0.31
   1  -8  10    0.92    0.32
   1   8  11   59.44    1.72
  -1  -8 -11   60.05    1.87
   1  -8  11   61.12    2.07
   1   8  12   -0.24    0.18
   1  -8  12    0.36    0.27
  -1  -8 -12    0.18    0.20
   1   8  13    0.31    0.23
   1  -8  13    0.42    0.29
  -1  -8 -13    0.36    0.22
   1   8  14    0.89    0.32
  -1  -8 -14    0.79    0.29
   1  -8  14    0.37    0.29
   1   8  15    0.04    0.27
  -1  -8 -15    0.33    0.24
   1  -8  15    0.13    0.25
   1   8  16    3.88    0.60
   1  -8  16    5.66    0.81
  -1  -8 -16    4.69    0.69
   1   8  17    0.92    0.35
  -1  -8 -17    1.91    0.48
   1  -8  17    1.29    0.42
   1   8  18    0.48    0.35
  -1  -8 -18   -0.09    0.27
   1  -8  18    0.00    0.28
   1  -8  19   10.45    0.94
  -1  -8 -19   12.57    1.07
  -1   9  18   18.76    1.17
  -1  -9  18   17.52    1.24
   1  -9 -18   17.22    1.24
  -1   9  17   14.01    0.98
  -1  -9  17   14.75    1.14
   1  -9 -17   14.91    1.12
  -1   9  16   12.06    0.88
   1  -9 -16   13.55    1.02
  -1  -9  16   10.18    0.92
  -1   9  15   10.66    0.80
   1  -9 -15    8.69    0.81
  -1  -9  15   10.36    0.92
  -1   9  14   30.24    1.31
  -1  -9  14   29.97    1.55
   1  -9 -14   29.03    1.45
  -1   9  13   12.25    0.80
   1  -9 -13   12.56    0.91
  -1  -9  13   12.24    0.98
  -1   9  12   19.22    0.96
   1  -9 -12   18.55    1.08
  -1  -9  12   18.46    1.18
  -1   9  11    3.46    0.47
   1  -9 -11    3.41    0.55
  -1  -9  11    3.67    0.64
  -1   9  10   16.70    0.82
   1  -9 -10   18.58    1.02
  -1  -9  10   15.37    1.05
   1  -9  -9   15.56    0.91
  -1  -9   9   16.93    1.07
  -1  -9   8    0.09    0.20
   1  -9  -8    0.52    0.21
  -1  -9   7    0.00    0.25
   1  -9  -7    0.21    0.17
   1  -9  -6    1.20    0.30
  -1  -9   6    1.90    0.40
  -1  -9   5    0.05    0.19
   1  -9  -5    0.52    0.22
   1  -9  -4   34.33    1.24
  -1  -9   4   31.26    1.28
   1  -9  -3    0.17    0.16
  -1  -9   3    0.47    0.24
   1  -9  -3    0.49    0.21
   1  -9  -2   59.03    1.50
  -1  -9   2   59.44    1.69
  -1  -9   1   20.15    0.92
   1  -9  -1   19.53    0.85
   1  -9   0   26.20    1.01
  -1  -9   0   24.78    1.00
  -1  -9  -1   27.39    1.00
   1  -9   1   27.58    1.07
   1  -9   2  138.18    2.81
  -1  -9  -2  140.67    2.58
  -1  -9  -3   37.06    1.10
   1  -9   3   38.20    1.36
  -1  -9  -3   36.78    1.27
   1  -9   4   50.75    1.63
  -1  -9  -4   49.52    1.51
   1  -9   5    5.53    0.53
  -1  -9  -5    5.58    0.62
   1   9   6    8.45    0.51
  -1  -9  -6    7.45    0.59
   1  -9   6    6.44    0.62
   1   9   7   47.62    1.31
  -1  -9  -7   48.95    1.57
   1  -9   7   48.12    1.72
   1   9   8    6.18    0.49
   1  -9   8    5.74    0.72
  -1  -9  -8    5.32    0.63
   1   9   9   82.49    1.93
  -1  -9  -9   77.58    2.14
   1  -9   9   76.46    2.34
   1   9  10   12.11    0.73
   1  -9  10   11.70    0.90
  -1  -9 -10   13.21    0.86
   1   9  11    3.09    0.45
   1  -9  11    3.10    0.57
  -1  -9 -11    3.92    0.56
   1   9  12    5.23    0.62
  -1  -9 -12    5.03    0.65
   1  -9  12    4.33    0.69
   1   9  13    4.52    0.58
   1  -9  13    4.95    0.77
  -1  -9 -13    5.69    0.74
   1   9  14   17.78    1.04
  -1  -9 -14   17.82    1.11
   1  -9  14   17.02    1.17
   1   9  15   -0.02    0.26
   1  -9  15    0.29    0.32
  -1  -9 -15    0.37    0.22
   1   9  16    0.44    0.33
  -1  -9 -16    0.59    0.27
   1  -9  16    1.00    0.40
   1   9  17    1.87    0.46
  -1  -9 -17    0.59    0.32
   1  -9  17    1.64    0.45
  -1  -9 -18    6.47    0.89
   1 -10 -16   67.19    2.44
  -1 -10  16   66.46    2.56
  -1 -10  15    2.12    0.50
   1 -10 -15    1.49    0.40
   1 -10 -14    0.90    0.29
  -1 -10  14    0.55    0.34
  -1 -10  13    0.41    0.29
   1 -10 -13    0.21    0.19
   1 -10 -12    0.32    0.20
  -1 -10  12    0.42    0.32
   1 -10 -11    3.44    0.57
  -1 -10  11    2.95    0.58
   1 -10 -10    2.52    0.47
  -1 -10  10    2.83    0.56
   1 -10  -9    2.27    0.45
  -1 -10   9    3.08    0.57
  -1 -10   8    3.34    0.57
   1 -10  -8    3.89    0.57
   1 -10  -7    1.56    0.37
  -1 -10   7    1.81    0.42
  -1 -10   6    4.47    0.65
   1 -10  -6    5.19    0.64
   1 -10  -5    3.11    0.47
  -1 -10   5    2.96    0.49
   1 -10  -4   40.19    1.43
  -1 -10   4   37.62    1.46
   1 -10  -3    1.71    0.37
  -1 -10   3    2.01    0.41
   1 -10  -2   56.93    1.71
   1 -10  -2   59.64    1.58
  -1 -10   2   59.02    1.77
   1 -10  -1   10.03    0.65
  -1 -10   1   10.06    0.71
  -1 -10   0  179.04    3.31
   1 -10   0  176.57    3.29
  -1 -10  -1   29.18    1.10
   1 -10   1   32.17    1.23
  -1 -10  -2   49.20    1.41
  -1 -10  -2   49.49    1.57
   1 -10   2   49.70    1.59
  -1 -10  -3    0.22    0.20
   1 -10   3    0.50    0.21
  -1 -10  -4   52.35    1.64
   1 -10   4   52.55    1.74
   1 -10   5    0.56    0.24
  -1 -10  -5    0.70    0.26
   1 -10   6   13.10    0.88
  -1 -10  -6   12.29    0.80
   1 -10   7    5.55    0.71
  -1 -10  -7    5.59    0.65
   1 -10   8   57.14    2.02
  -1 -10  -8   57.40    1.85
  -1 -10  -9    3.74    0.55
   1 -10   9    4.85    0.73
   1 -10  10    3.82    0.65
  -1 -10 -10    2.66    0.48
  -1 -10 -11   13.57    0.92
   1 -10  11   13.89    1.04
  -1 -10 -12    2.46    0.50
   1 -10  12    3.11    0.62
   1 -10  13    1.30    0.46
  -1 -10 -13    1.82    0.44
   1 -10  14    0.85    0.38
  -1 -10 -14    1.29    0.37
   1  10  15    0.57    0.32
  -1 -10 -15    0.59    0.29
   1 -10  15    0.78    0.37
  -1 -10 -16   20.17    1.29
   1 -10  16   21.11    1.39
   1  10  17    0.43    0.33
   1 -11 -15    1.42    0.41
   1 -11 -14   26.72    1.47
  -1 -11  14   27.28    1.60
  -1 -11  13    0.99    0.36
   1 -11 -13    0.49    0.24
  -1 -11  12   14.56    1.12
   1 -11 -12   14.16    1.01
  -1 -11  11   -0.05    0.20
   1 -11 -11    0.24    0.22
   1 -11 -10    8.77    0.77
  -1 -11  10    7.15    0.90
  -1 -11   9    5.27    0.76
   1 -11  -9    6.58    0.77
  -1 -11   8    0.15    0.23
   1 -11  -8    0.68    0.25
  -1 -11   7    0.62    0.27
   1 -11  -7    0.18    0.19
   1 -11  -6    6.69    0.76
  -1 -11   6    6.17    0.78
  -1 -11   5    0.76    0.29
   1 -11  -5    1.33    0.33
   1 -11  -4   16.93    0.97
  -1 -11   4   15.91    0.98
   1 -11  -3    0.36    0.22
  -1 -11   3    0.33    0.20
  -1 -11   2   43.51    1.54
   1 -11  -2   43.69    1.57
   1 -11  -1    0.51    0.21
  -1 -11   1    0.24    0.17
  -1 -11   0   64.50    1.81
   1 -11   0   62.67    1.80
   1 -11   1    5.62    0.54
  -1 -11  -1    4.86    0.47
   1 -11   2   88.72    2.32
  -1 -11  -2   89.43    2.32
   1 -11   3    1.34    0.34
  -1 -11  -3    0.99    0.31
  -1 -11  -4    0.03    0.14
   1 -11   4    0.09    0.19
   1 -11   5   23.17    1.21
  -1 -11  -5   22.97    1.13
  -1 -11  -6    7.52    0.67
   1 -11   6    7.60    0.72
   1 -11   7    0.85    0.34
  -1 -11  -7    0.59    0.24
   1 -11   8   -0.20    0.19
  -1 -11  -8    0.28    0.19
   1 -11   9    1.13    0.36
  -1 -11  -9    0.91    0.30
  -1 -11 -10   24.54    1.27
   1 -11  10   25.58    1.44
   1 -11  11    5.03    0.78
  -1 -11 -11    3.76    0.61
   1 -11  12   11.55    1.01
  -1 -11 -12   10.12    0.85
  -1 -11 -13    4.06    0.64
   1 -11  13    6.16    0.90
   1 -11  14   15.65    1.23
  -1 -11 -14   17.34    1.17
  -1 -11 -15   -0.21    0.22
   1 -12 -13    0.01    0.23
  -1 -12  12    4.81    0.80
   1 -12 -12    4.06    0.66
   1 -12 -11    2.29    0.50
  -1 -12  11    1.89    0.49
  -1 -12  10    5.54    0.80
   1 -12 -10    6.82    0.83
   1 -12  -9   -0.10    0.16
  -1 -12   9    0.08    0.22
   1 -12  -8   26.25    1.35
  -1 -12   8   26.24    1.43
  -1 -12   7   10.84    0.91
   1 -12  -7   11.61    0.87
   1 -12  -6    3.42    0.56
  -1 -12   6    3.00    0.55
  -1 -12   5    0.01    0.19
   1 -12  -5    0.64    0.24
   1 -12  -4    0.66    0.26
  -1 -12   4    0.69    0.28
   1 -12  -3    0.67    0.27
  -1 -12   3    0.44    0.26
   1 -12  -2    8.76    0.72
  -1 -12   2    9.49    0.74
  -1 -12   1    1.45    0.34
  -1 -12   0   16.70    0.93
   1 -12   0   18.77    0.98
   1 -12   1    2.29    0.43
   1 -12   2    8.55    0.70
  -1 -12  -2    9.42    0.74
  -1 -12  -3   18.15    1.03
   1 -12   3   18.26    1.05
   1 -12   4    1.00    0.30
  -1 -12  -4    1.00    0.31
  -1 -12  -5    0.21    0.20
   1 -12   5    0.00    0.20
  -1 -12  -6   15.58    0.99
   1 -12   6   16.15    1.07
  -1 -12  -7   15.74    1.02
   1 -12   7   16.45    1.10
  -1 -12  -8   73.45    2.32
   1 -12   8   72.42    2.48
   1 -12   9    5.30    0.79
  -1 -12  -9    5.33    0.73
  -1 -12 -10    4.34    0.65
   1 -12  10    2.80    0.62
  -1 -12 -11    2.74    0.52
   1 -12  11    1.68    0.50
   1 -12  12    1.30    0.45
  -1 -12 -12    1.00    0.34
  -1 -12 -13    3.09    0.55
   1 -13 -11    2.97    0.59
   1 -13 -10   31.98    1.61
  -1 -13  10   26.94    1.58
   1 -13  -9    1.36    0.41
  -1 -13   9    1.82    0.50
   1 -13  -8    0.91    0.33
  -1 -13   8    0.67    0.37
  -1 -13   7    0.23    0.24
   1 -13  -7    0.34    0.24
   1 -13  -6   15.69    1.05
  -1 -13   6   14.59    1.05
   1 -13  -5    0.15    0.19
  -1 -13   5    0.15    0.23
   1 -13  -4    0.53    0.22
  -1 -13   4   -0.18    0.19
   1 -13  -3    0.57    0.25
  -1 -13   3    0.24    0.21
   1 -13  -2    7.64    0.71
  -1 -13   2    9.22    0.74
  -1 -13   1   14.42    0.92
   1 -13  -1   14.58    0.98
   1 -13   1    6.49    0.62
  -1 -13  -1    6.00    0.75
  -1 -13  -2    4.52    0.63
   1 -13   2    4.46    0.63
  -1 -13  -3    5.15    0.69
   1 -13   3    6.45    0.77
   1 -13   4   22.52    1.25
  -1 -13  -4   26.64    1.33
   1 -13   5   10.26    0.88
  -1 -13  -5   11.03    0.86
  -1 -13  -6   16.70    1.07
   1 -13   6   14.95    1.07
   1 -13   7    2.51    0.60
  -1 -13  -7    3.93    0.65
   1 -13   8    4.25    0.69
  -1 -13  -8    3.94    0.64
  -1 -13  -9    6.12    0.81
   1 -13   9    5.01    0.78
  -1 -13 -10   27.73    1.47
   1 -13  10   29.19    1.64
  -1 -13 -11    8.70    0.84
   1 -14  -7    0.58    0.30
  -1 -14   7    0.82    0.33
  -1 -14   6    0.02    0.23
   1 -14  -6    0.50    0.26
  -1 -14   5    3.56    0.62
   1 -14  -5    3.93    0.66
   1 -14  -4   12.02    0.94
  -1 -14   4   13.00    0.96
  -1 -14   3    4.43    0.64
   1 -14  -3    4.35    0.65
   1 -14  -2    0.01    0.17
  -1 -14   2    0.17    0.23
   1 -14  -1    1.06    0.34
   1 -14   0    0.37    0.23
  -1 -14   0   -0.14    0.19
  -1 -14  -1   11.44    0.88
  -1 -14  -2    6.21    0.78
   1 -14   2    7.10    0.69
  -1 -14  -3    0.07    0.19
   1 -14   3    0.00    0.20
  -1 -14  -4    0.83    0.31
   1 -14   4    0.44    0.28
  -1 -14  -5    0.49    0.28
   1 -14   5    0.45    0.27
   1 -14   6   29.34    1.53
  -1 -14  -6   31.63    1.57
  -1 -14  -7   -0.17    0.18
   1 -14   7    0.24    0.32
  -1 -15   5    1.24    0.43
  -1 -15   4    1.97    0.45
   1 -15   3    6.36    0.81
   1 -15   4   20.62    1.27
  -2   0  22   42.99    1.95
  -2   0  21    0.19    0.28
  -2   0  20   11.64    0.95
  -2   0  19    0.29    0.25
  -2   0  18  157.45    3.59
  -2   0  17    0.13    0.21
  -2   0  16   33.19    1.41
  -2   0  15    0.00    0.20
  -2   0  14  123.19    2.75
  -2   0  13    0.18    0.18
  -2   0  12   75.04    1.55
  -2   0  12   70.64    1.85
  -2   0  11    0.26    0.14
  -2   0  11    0.16    0.17
  -2   0  10   92.78    1.71
  -2   0  10   94.22    2.04
  -2   0   9    0.28    0.14
  -2   0   9    0.35    0.21
  -2   0   8  140.72    2.45
  -2   0   8  142.21    2.20
  -2   0   7    0.27    0.14
  -2   0   6  384.03    4.95
  -2   0   5    0.01    0.10
  -2   0   4  367.92    4.53
   2   0  -3    0.01    0.06
  -2   0   3    0.08    0.07
   2   0  -2  532.07    7.10
   2   0  -2  564.08    6.45
  -2   0   2  587.92    6.31
   2   0  -1   -0.20    0.03
  -2   0   1   -0.18    0.03
  -2   0   1   -0.10    0.04
   2   0  -1    0.04    0.05
   2   0   0  427.68    5.05
   2   0   0  454.70    4.86
   2   0   1    0.05    0.04
   2   0   1    0.08    0.05
   2   0   2   33.67    0.61
   2   0   2   33.06    0.60
   2   0   3   -0.59    0.06
   2   0   3   -0.55    0.06
   2   0   4   22.50    0.51
   2   0   4   20.82    0.55
   2   0   5    0.08    0.06
   2   0   5    0.33    0.11
   2   0   6   33.67    0.86
   2   0   6   34.65    0.76
   2   0   7    0.25    0.10
   2   0   7    0.00    0.10
   2   0   8   15.03    0.53
   2   0   8   14.83    0.64
   2   0   9    0.04    0.09
   2   0   9    0.31    0.15
   2   0  10  185.42    3.10
   2   0  10  186.27    2.79
   2   0  11    0.16    0.16
   2   0  11    0.07    0.11
   2   0  12   22.24    0.97
   2   0  13   -0.08    0.16
   2   0  14    0.76    0.29
   2   0  15    0.04    0.22
   2   0  16   93.35    2.47
   2   0  17   -0.19    0.25
   2   0  18    7.60    0.71
   2   0  19   -0.22    0.23
   2   0  20    0.54    0.33
   2   0  21   -0.38    0.23
  -2   1  22    2.87    0.59
  -2  -1  22    4.44    0.71
  -2   1  21    4.13    0.69
  -2  -1  21    3.08    0.58
  -2   1  20   60.45    2.20
  -2  -1  20   57.58    2.12
  -2   1  19    0.75    0.33
  -2  -1  19    0.17    0.27
  -2   1  18    9.21    0.82
  -2  -1  18    9.12    0.79
  -2   1  17    0.80    0.30
  -2  -1  17    1.35    0.37
  -2   1  16  164.94    3.51
  -2  -1  16  164.90    3.48
  -2   1  15    9.31    0.72
  -2  -1  15    8.95    0.71
  -2   1  14   73.59    2.03
  -2  -1  14   71.19    2.00
  -2   1  13   13.04    0.79
  -2  -1  13   13.41    0.80
  -2  -1  13   14.05    0.68
  -2   1  12   12.14    0.75
  -2  -1  12   10.66    0.71
  -2  -1  12   11.40    0.61
  -2   1  11   12.59    0.73
  -2   1  11   12.99    0.49
  -2  -1  11   11.97    0.70
  -2  -1  11   12.85    0.62
  -2   1  10    9.52    0.41
  -2   1  10   11.25    0.64
  -2  -1  10   10.23    0.53
  -2  -1  10    8.37    0.58
  -2   1   9   63.34    1.16
  -2   1   9   63.08    1.54
   2  -1  -9   61.26    1.60
  -2  -1   9   65.75    1.56
  -2  -1   9   62.66    1.39
  -2   1   8   93.67    1.87
  -2  -1   8   91.99    1.87
   2  -1  -8   96.49    1.99
  -2  -1   8   93.12    1.76
  -2   1   7   55.19    1.28
   2  -1  -7   56.81    1.36
  -2  -1   7   57.13    1.32
  -2   1   6  103.79    1.82
   2  -1  -6  105.33    1.89
  -2  -1   6  104.01    1.85
  -2   1   5   35.36    0.87
   2  -1  -5   36.44    0.89
  -2  -1   5   34.98    0.88
  -2   1   4  887.58   10.05
   2  -1  -4  870.47   11.82
  -2  -1   4  901.46   10.06
  -2   1   3   33.76    0.72
   2  -1  -3   35.29    0.72
  -2  -1   3   35.47    0.72
   2  -1  -3   33.80    0.57
  -2   1   2   94.42    1.34
  -2  -1   2   98.44    1.31
  -2  -1   2   97.42    1.32
   2  -1  -2   93.33    1.25
   2  -1  -2   95.86    1.34
  -2   1   1    1.50    0.10
   2  -1  -1    1.69    0.10
   2  -1  -1    1.49    0.10
  -2  -1   1    1.41    0.11
  -2  -1   1    1.51    0.10
   2   1   0  135.23    1.66
   2  -1   0  133.86    1.54
   2  -1   0  135.28    1.74
   2   1   1   42.58    0.70
   2   1   1   43.79    0.70
   2  -1   1   43.43    0.60
   2  -1   1   44.36    0.76
   2   1   2   46.33    0.78
   2   1   2   43.89    0.70
  -2  -1  -2   45.86    0.73
   2  -1   2   45.77    0.69
   2   1   3  308.24    3.73
   2   1   3  320.18    3.84
  -2  -1  -3  321.92    3.86
   2  -1   3  325.48    3.96
   2  -1   3  321.01    3.74
   2   1   4   42.63    0.70
   2   1   4   43.56    0.87
  -2  -1  -4   43.08    0.89
   2  -1   4   43.24    0.83
   2  -1   4   45.52    0.90
   2   1   5  101.63    1.65
   2   1   5   99.76    1.41
  -2  -1  -5   99.82    1.71
   2  -1   5  106.01    1.66
   2  -1   5  103.39    1.61
   2   1   6    0.29    0.13
   2   1   6    0.85    0.11
   2  -1   6    0.55    0.13
   2  -1   6    1.16    0.19
  -2  -1  -6    1.43    0.23
   2   1   7  119.29    1.72
   2   1   7  120.89    2.06
   2  -1   7  121.37    2.02
   2  -1   7  122.76    2.00
   2   1   8  230.04    3.05
   2   1   8  234.73    3.46
   2  -1   8  242.02    3.40
   2  -1   8  238.12    3.44
   2   1   9    6.01    0.30
   2   1   9    5.72    0.44
   2  -1   9    6.83    0.42
   2  -1   9    6.94    0.47
   2   1  10   78.82    1.78
   2   1  10   78.99    1.38
   2  -1  10   79.31    1.76
   2  -1  10   79.55    1.65
   2   1  11  104.53    2.20
   2  -1  11  100.87    1.98
   2  -1  11  104.05    2.18
   2   1  12    1.57    0.32
   2  -1  12    1.35    0.30
   2  -1  12    1.35    0.26
   2   1  13   26.38    1.12
   2  -1  13   29.60    1.16
   2   1  14   17.29    0.94
   2  -1  14   16.81    0.91
   2   1  15    6.29    0.71
   2  -1  15    9.30    0.71
   2   1  16   27.38    1.28
   2  -1  16   29.63    1.30
   2   1  17   11.54    0.87
   2  -1  17   11.24    0.84
   2   1  18   29.40    1.42
   2  -1  18   28.45    1.36
   2   1  19    0.74    0.36
   2  -1  19    0.84    0.33
   2   1  20    6.28    0.80
   2  -1  20    5.38    0.73
   2   1  21    4.13    0.68
   2  -1  21    4.95    0.72
  -2  -2  22    0.78    0.36
  -2   2  21    0.51    0.38
  -2  -2  21    0.80    0.38
  -2   2  20    0.09    0.31
  -2  -2  20   -0.01    0.25
  -2   2  19    4.51    0.68
  -2  -2  19    5.46    0.69
  -2   2  18    1.91    0.47
  -2  -2  18    2.60    0.52
  -2   2  17   10.43    0.84
  -2  -2  17   10.69    0.82
  -2   2  16    7.74    0.71
  -2  -2  16    5.95    0.70
  -2   2  15    1.79    0.40
  -2  -2  15    0.47    0.27
  -2   2  14    3.16    0.50
  -2  -2  14    3.44    0.47
  -2  -2  14    4.02    0.53
  -2   2  13    7.15    0.59
  -2  -2  13    6.28    0.56
  -2  -2  13    6.42    0.53
  -2   2  12   20.95    0.96
   2  -2 -12   21.09    1.03
  -2  -2  12   18.53    0.91
  -2  -2  12   19.68    0.86
  -2   2  11   70.35    1.80
  -2  -2  11   70.33    1.79
  -2  -2  11   74.18    1.73
   2  -2 -11   73.59    1.94
  -2   2  10  497.12    6.64
   2  -2 -10  498.91    6.88
  -2  -2  10  487.62    6.61
  -2  -2  10  495.16    6.62
  -2   2   9    4.17    0.40
  -2  -2   9    3.93    0.39
   2  -2  -9    4.32    0.41
  -2  -2   9    3.89    0.45
  -2   2   8  387.82    5.17
   2  -2  -8  378.32    5.28
  -2  -2   8  384.29    5.17
  -2  -2   8  379.80    5.23
  -2   2   7  110.01    1.97
   2  -2  -7  109.96    2.03
  -2  -2   7  109.62    2.00
  -2  -2   7  109.97    2.03
  -2   2   6   28.57    0.82
  -2  -2   6   28.44    0.84
   2  -2  -6   28.93    0.85
  -2   2   5   74.07    1.36
   2  -2  -5   74.58    1.40
  -2  -2   5   73.60    1.38
  -2   2   4   13.11    0.45
   2  -2  -4   12.22    0.45
   2  -2  -4   12.16    0.28
  -2  -2   4   11.79    0.44
  -2   2   3   35.01    0.70
   2  -2  -3   34.72    0.58
  -2  -2   3   34.06    0.71
   2  -2  -3   33.05    0.73
  -2   2   2  235.45    2.81
  -2  -2   2  237.46    2.81
  -2  -2   2  235.23    2.84
   2  -2  -2  229.89    2.93
   2  -2  -2  235.35    2.85
   2   2  -1   92.04    1.26
   2  -2  -1   92.23    1.32
   2   2   0  249.80    2.95
   2  -2   0  247.94    3.11
   2   2   1   51.59    0.84
   2  -2   1   51.20    0.94
   2   2   2   37.92    0.72
   2  -2   2   36.70    0.56
   2  -2   2   37.96    0.81
   2   2   3  920.90   10.28
   2  -2   3  922.19   10.08
   2  -2   3  930.92   10.70
  -2  -2  -3  901.21   10.35
   2   2   4   97.10    1.56
  -2  -2  -4   97.46    1.56
   2  -2   4   98.50    1.67
   2  -2   4   98.98    1.44
   2  -2   5   85.40    1.56
   2  -2   5   83.54    1.38
  -2  -2  -5   85.07    1.51
   2   2   6   30.75    0.84
   2  -2   6   29.65    0.77
   2  -2   6   29.99    0.86
  -2  -2  -6   29.41    0.84
   2   2   7   21.83    0.75
   2  -2   7   21.54    0.75
  -2  -2  -7   21.88    0.77
   2  -2   7   22.76    0.72
   2   2   8   39.35    1.09
   2  -2   8   42.20    1.07
   2  -2   8   41.56    1.12
  -2  -2  -8   40.05    1.16
   2   2   9  493.07    6.50
   2  -2   9  502.33    6.41
  -2  -2  -9  499.51    6.75
   2  -2   9  501.94    6.59
   2   2  10   24.10    0.93
  -2  -2 -10   22.57    0.96
   2  -2  10   24.96    0.90
   2  -2  10   22.70    0.86
   2   2  11    7.85    0.57
   2  -2  11    7.94    0.55
   2  -2  11    8.32    0.57
   2   2  12   44.97    1.43
   2  -2  12   45.18    1.34
   2  -2  12   45.02    1.38
   2   2  13   53.32    1.63
   2  -2  13   50.86    1.55
   2  -2  13   51.25    1.48
   2   2  14   19.69    1.00
   2  -2  14   19.23    0.96
   2  -2  14   20.34    0.91
   2   2  15   10.16    0.79
   2  -2  15    9.82    0.73
   2   2  16   27.37    1.29
   2  -2  16   28.12    1.27
   2   2  17    2.00    0.43
   2  -2  17    1.83    0.41
   2   2  18    0.28    0.26
   2  -2  18    0.92    0.31
   2   2  19    1.33    0.43
   2  -2  19    1.14    0.36
   2   2  20    3.12    0.57
   2  -2  20    3.31    0.57
   2   2  21    3.96    0.62
   2  -2  21    3.22    0.61
  -2  -3  22   14.07    1.04
  -2   3  21   14.63    1.10
  -2  -3  21   13.84    1.01
  -2   3  20    3.82    0.68
  -2  -3  20    3.72    0.64
  -2   3  19    1.21    0.43
  -2  -3  19    1.43    0.39
  -2   3  18   26.58    1.39
  -2  -3  18   32.24    1.44
  -2   3  17   15.79    1.03
  -2  -3  17   18.19    1.05
  -2   3  16    8.51    0.77
  -2  -3  16    8.76    0.73
  -2   3  15   24.97    1.20
  -2  -3  15   25.26    1.16
  -2  -3  15   23.46    1.07
  -2   3  14   17.54    0.98
   2  -3 -14   20.87    1.12
  -2  -3  14   19.22    0.98
  -2  -3  14   18.18    0.92
  -2   3  13   -0.15    0.19
  -2  -3  13    0.56    0.25
   2  -3 -13    1.00    0.33
  -2  -3  13    0.33    0.21
  -2   3  12  265.31    4.35
  -2  -3  12  265.26    4.29
  -2  -3  12  262.64    4.33
   2  -3 -12  274.17    4.59
  -2   3  11   17.45    0.84
  -2  -3  11   17.40    0.84
  -2  -3  11   15.96    0.80
   2  -3 -11   16.79    0.87
  -2   3  10   43.25    1.29
  -2  -3  10   42.91    1.31
  -2  -3  10   43.35    1.29
   2  -3 -10   42.77    1.34
  -2   3   9  140.90    2.53
  -2  -3   9  139.21    2.52
   2  -3  -9  140.27    2.62
  -2  -3   9  136.18    2.59
  -2   3   8  302.10    4.23
  -2  -3   8  293.65    4.41
  -2  -3   8  300.71    4.26
   2  -3  -8  294.77    4.34
  -2   3   7    1.04    0.22
  -2  -3   7    1.58    0.30
  -2  -3   7    1.30    0.25
   2  -3  -7    1.35    0.25
  -2   3   6  547.05    6.59
  -2  -3   6  536.07    6.62
  -2  -3   6  534.33    7.00
   2  -3  -6  539.05    6.76
  -2   3   5    0.93    0.17
   2  -3  -5    0.71    0.08
   2  -3  -5    0.76    0.17
  -2  -3   5    0.69    0.16
  -2   3   4   44.65    0.90
  -2  -3   4   44.77    0.92
   2  -3  -4   44.25    0.72
   2  -3  -4   44.56    0.99
  -2   3   3   11.47    0.36
  -2  -3   3   11.64    0.38
   2  -3  -3   11.08    0.43
  -2  -3   3   11.54    0.38
   2  -3  -3   11.98    0.33
  -2   3   2    0.91    0.11
  -2  -3   2    0.81    0.11
   2  -3  -2    1.10    0.13
   2  -3  -2    0.85    0.14
  -2  -3   2    0.74    0.11
   2   3  -1  407.77    4.71
   2  -3  -1  412.01    4.95
   2   3   0   53.95    0.90
   2  -3   0   55.77    1.04
   2   3   1  114.83    1.60
   2  -3   1  113.86    1.79
   2   3   2   46.91    0.88
  -2  -3  -2   45.40    0.88
   2  -3   2   47.13    1.02
   2   3   3    9.88    0.38
  -2  -3  -3    9.46    0.37
   2  -3   3    9.59    0.27
   2  -3   3    8.62    0.42
   2   3   4   45.86    0.98
   2  -3   4   49.38    0.85
   2  -3   4   47.38    1.11
  -2  -3  -4   45.75    0.98
   2   3   5   39.70    0.95
  -2  -3  -5   39.91    0.95
   2  -3   5   39.22    1.04
   2  -3   5   40.37    0.83
   2   3   6    2.19    0.28
   2  -3   6    0.97    0.17
  -2  -3  -6    1.21    0.22
   2  -3   6    0.72    0.20
   2   3   7   68.08    1.46
  -2  -3  -7   67.62    1.49
   2  -3   7   69.35    1.36
   2  -3   7   70.49    1.59
   2   3   8   27.94    0.91
   2  -3   8   28.96    0.86
   2  -3   8   27.61    0.96
  -2  -3  -8   26.68    0.93
   2   3   9   30.75    1.01
  -2  -3  -9   31.42    1.06
   2  -3   9   31.54    0.96
   2  -3   9   29.46    1.04
   2   3  10   61.47    1.58
  -2  -3 -10   61.03    1.64
   2  -3  10   60.78    1.48
   2  -3  10   63.51    1.62
   2   3  11  116.51    2.43
   2  -3  11  120.41    2.34
  -2  -3 -11  119.46    2.57
   2  -3  11  114.68    2.42
   2   3  12   62.02    1.75
   2  -3  12   67.51    1.71
  -2  -3 -12   68.51    1.93
   2  -3  12   64.96    1.74
   2   3  13    3.83    0.53
   2  -3  13    4.56    0.55
   2  -3  13    4.52    0.55
   2   3  14    4.38    0.57
   2  -3  14    5.03    0.57
   2  -3  14    4.13    0.53
   2   3  15    3.57    0.54
   2  -3  15    3.36    0.50
   2  -3  15    3.60    0.49
   2   3  16   46.33    1.70
   2  -3  16   48.84    1.68
   2   3  17    1.35    0.37
   2  -3  17    1.71    0.40
   2   3  18    5.47    0.73
   2  -3  18    4.94    0.65
   2   3  19    2.34    0.49
   2  -3  19    2.06    0.45
   2   3  20   -0.20    0.25
   2  -3  20    0.19    0.29
   2  -3  21    4.05    0.66
  -2  -4  22    3.28    0.61
  -2   4  21    0.32    0.32
  -2  -4  21    0.35    0.29
  -2   4  20   19.23    1.24
  -2  -4  20   19.62    1.15
  -2   4  19    5.26    0.74
  -2  -4  19    3.79    0.59
  -2   4  18   10.66    0.90
  -2  -4  18   11.09    0.84
  -2   4  17    6.03    0.76
  -2  -4  17    6.40    0.74
  -2   4  16    3.15    0.57
   2  -4 -16    3.17    0.56
  -2  -4  16    3.20    0.53
  -2  -4  16    3.63    0.55
  -2   4  15   11.63    0.84
   2  -4 -15   13.88    0.97
  -2  -4  15   13.61    0.85
  -2  -4  15   12.28    0.81
  -2   4  14   40.54    1.50
  -2  -4  14   38.17    1.43
  -2  -4  14   41.10    1.44
   2  -4 -14   39.56    1.58
  -2   4  13    4.54    0.56
  -2  -4  13    4.23    0.52
  -2  -4  13    4.12    0.55
   2  -4 -13    4.55    0.61
  -2   4  12   29.60    1.17
  -2  -4  12   31.25    1.17
  -2  -4  12   31.87    1.25
   2  -4 -12   31.72    1.27
  -2   4  11    7.14    0.56
  -2  -4  11    8.00    0.62
  -2  -4  11    8.05    0.58
   2  -4 -11    7.89    0.60
  -2   4  10  182.07    3.15
  -2  -4  10  180.85    3.34
  -2  -4  10  182.98    3.13
   2  -4 -10  186.32    3.32
  -2   4   9   46.80    1.29
  -2  -4   9   46.29    1.42
  -2  -4   9   47.60    1.30
   2  -4  -9   47.18    1.37
  -2   4   8  168.26    2.75
  -2  -4   8  165.53    3.02
  -2  -4   8  165.74    2.75
   2  -4  -8  165.65    2.87
  -2   4   7   76.30    1.55
  -2  -4   7   78.40    1.80
  -2  -4   7   73.66    1.56
   2  -4  -7   72.24    1.62
  -2   4   6    1.46    0.23
  -2  -4   6    2.28    0.36
   2  -4  -6    1.31    0.23
  -2   4   5   15.12    0.54
   2  -4  -5   15.88    0.39
   2  -4  -5   16.32    0.63
  -2  -4   5   15.80    0.56
  -2  -4   5   16.65    0.74
  -2   4   4   56.58    1.06
  -2  -4   4   55.33    1.07
  -2  -4   4   58.40    1.40
   2  -4  -4   58.29    0.96
  -2   4   3  160.38    2.11
   2  -4  -3  158.38    2.40
  -2  -4   3  157.78    2.16
  -2  -4   3  156.35    2.13
   2  -4  -3  160.94    2.18
  -2   4   2   30.65    0.57
   2  -4  -2   31.00    0.80
  -2  -4   2   30.22    0.64
  -2  -4   2   30.82    0.66
   2  -4  -2   31.27    0.72
   2   4  -1   20.96    0.51
   2  -4  -1   21.41    0.61
   2   4   0   16.48    0.46
   2  -4   0   17.47    0.57
   2   4   1  106.11    1.57
   2  -4   1  106.31    1.82
   2   4   2  253.66    3.24
  -2  -4  -2  251.36    3.38
   2  -4   2  260.44    3.60
   2   4   3    2.58    0.23
   2  -4   3    2.96    0.34
  -2  -4  -3    2.96    0.24
   2   4   4   35.22    0.86
  -2  -4  -4   34.82    0.88
   2  -4   4   34.65    0.68
   2  -4   4   35.64    1.02
   2   4   5   88.43    1.61
   2  -4   5   87.74    1.81
  -2  -4  -5   88.08    1.64
   2  -4   5   88.13    1.39
   2   4   6   12.25    0.56
   2  -4   6   12.91    0.65
   2  -4   6   13.65    0.49
  -2  -4  -6   13.34    0.58
   2   4   7  168.53    2.75
   2  -4   7  173.02    3.00
   2  -4   7  176.54    2.57
  -2  -4  -7  178.88    2.85
   2   4   8    7.52    0.48
   2  -4   8    8.36    0.56
   2  -4   8    6.82    0.41
  -2  -4  -8    6.73    0.47
   2   4   9   40.07    1.19
  -2  -4  -9   38.78    1.22
   2  -4   9   38.43    1.27
   2  -4   9   39.66    1.07
   2   4  10   41.93    1.29
   2  -4  10   44.53    1.41
   2  -4  10   45.13    1.22
  -2  -4 -10   41.18    1.33
   2   4  11   16.68    0.83
   2  -4  11   16.91    0.76
   2  -4  11   15.75    0.85
  -2  -4 -11   17.88    0.88
   2   4  12   32.21    1.23
   2  -4  12   33.99    1.16
   2  -4  12   32.29    1.25
  -2  -4 -12   35.66    1.34
   2   4  13    4.84    0.57
   2  -4  13    4.24    0.51
   2  -4  13    4.68    0.58
  -2  -4 -13    4.73    0.61
   2   4  14   34.77    1.39
  -2  -4 -14   36.70    1.51
   2  -4  14   36.59    1.31
   2  -4  14   38.47    1.43
   2   4  15    0.54    0.27
   2  -4  15   -0.04    0.20
   2  -4  15   -0.07    0.20
   2   4  16    0.46    0.28
   2  -4  16    0.26    0.25
   2   4  17   66.01    2.18
   2  -4  17   67.42    2.05
   2   4  18    5.77    0.75
   2  -4  18    6.05    0.72
   2   4  19    2.44    0.50
   2  -4  19    1.83    0.47
   2   4  20    1.16    0.41
  -2   5  20   -0.27    0.28
  -2  -5  20   -0.29    0.24
  -2   5  19   -0.38    0.30
  -2  -5  19   -0.12    0.26
  -2   5  18    4.51    0.66
  -2  -5  18    5.98    0.72
   2  -5 -18    4.32    0.69
  -2   5  17    1.74    0.45
  -2  -5  17    1.33    0.38
  -2  -5  17    2.31    0.46
   2  -5 -17    1.16    0.41
  -2   5  16    0.44    0.29
  -2  -5  16    0.48    0.24
  -2  -5  16   -0.02    0.19
   2  -5 -16    0.27    0.23
  -2   5  15   -0.24    0.20
   2  -5 -15    0.29    0.21
  -2  -5  15   -0.04    0.22
  -2  -5  15    0.78    0.34
  -2   5  14   81.51    2.19
  -2  -5  14   79.13    2.08
  -2  -5  14   76.82    2.23
   2  -5 -14   78.09    2.28
  -2   5  13   10.82    0.75
  -2  -5  13    8.81    0.73
   2  -5 -13   10.08    0.75
  -2  -5  13    9.83    0.68
  -2   5  12    9.83    0.69
  -2  -5  12   10.75    0.77
  -2  -5  12   12.45    0.74
   2  -5 -12   10.87    0.74
  -2   5  11  188.73    3.34
  -2  -5  11  187.64    3.62
   2  -5 -11  188.53    3.50
  -2  -5  11  190.63    3.30
  -2   5  10   10.49    0.63
  -2  -5  10   11.95    0.77
  -2  -5  10   11.58    0.65
   2  -5 -10   11.64    0.70
  -2   5   9   69.10    1.63
  -2  -5   9   70.78    1.64
   2  -5  -9   67.10    1.72
  -2  -5   9   70.62    1.89
  -2   5   8    0.40    0.16
  -2  -5   8    0.41    0.16
  -2  -5   8    1.55    0.34
   2  -5  -8    0.26    0.14
  -2   5   7    0.30    0.15
  -2  -5   7    0.54    0.22
  -2  -5   7    0.54    0.17
   2  -5  -7    0.32    0.15
  -2   5   6  173.06    2.60
  -2  -5   6  163.02    2.58
   2  -5  -6  172.03    2.83
   2  -5  -6  174.74    2.23
  -2  -5   6  173.86    3.11
  -2   5   5   64.09    1.25
  -2  -5   5   64.86    1.27
  -2  -5   5   65.16    1.63
   2  -5  -5   64.77    1.08
   2  -5  -5   67.40    1.48
  -2   5   4   56.17    1.06
  -2  -5   4   58.99    1.50
   2  -5  -4   57.98    1.06
   2  -5  -4   56.98    1.30
  -2  -5   4   57.09    1.10
  -2   5   3   41.23    0.79
  -2  -5   3   38.23    0.82
   2  -5  -3   40.66    0.88
   2  -5  -3   39.47    1.03
  -2  -5   3   40.29    0.83
  -2  -5   3   40.03    1.17
  -2   5   2    6.21    0.25
  -2  -5   2    6.17    0.30
  -2  -5   2    6.39    0.30
  -2  -5   2    7.03    0.47
   2  -5  -2    6.99    0.36
   2   5  -1  160.81    2.21
  -2  -5   1  170.67    2.72
   2  -5  -1  165.71    2.50
   2   5   0   61.87    1.09
  -2  -5   0   66.23    1.40
   2  -5   0   66.13    1.35
   2   5   1   77.10    1.29
   2  -5   1   77.47    1.56
  -2  -5  -1   76.26    1.49
   2   5   2   79.55    1.37
   2  -5   2   81.20    1.65
  -2  -5  -2   79.94    1.48
   2   5   3  106.13    1.74
  -2  -5  -3  108.29    1.88
  -2  -5  -3  105.71    1.72
   2  -5   3  106.92    2.04
   2   5   4   30.43    0.83
   2  -5   4   29.82    1.00
   2  -5   4   31.20    0.62
  -2  -5  -4   30.10    0.87
  -2  -5  -4   29.72    0.71
   2   5   5   70.95    1.44
   2  -5   5   73.56    1.19
   2  -5   5   69.82    1.68
  -2  -5  -5   72.06    1.17
  -2  -5  -5   71.93    1.51
   2   5   6   26.33    0.84
  -2  -5  -6   25.81    0.86
   2  -5   6   26.10    0.69
   2  -5   6   25.97    0.98
   2   5   7   70.55    1.56
   2  -5   7   72.60    1.80
   2  -5   7   72.06    1.36
  -2  -5  -7   70.76    1.60
   2   5   8    2.94    0.37
  -2  -5  -8    3.31    0.41
   2  -5   8    3.67    0.31
   2  -5   8    2.84    0.42
   2   5   9  133.64    2.50
   2  -5   9  128.89    2.73
   2  -5   9  130.79    2.24
  -2  -5  -9  129.15    2.54
   2   5  10    3.32    0.43
   2  -5  10    3.26    0.49
   2  -5  10    2.89    0.36
  -2  -5 -10    3.29    0.45
   2   5  11    5.48    0.49
  -2  -5 -11    4.72    0.56
   2  -5  11    5.43    0.45
   2  -5  11    4.53    0.58
   2   5  12   33.76    1.27
  -2  -5 -12   35.64    1.34
   2  -5  12   34.45    1.38
   2  -5  12   33.74    1.16
   2   5  13    1.54    0.34
  -2  -5 -13    2.06    0.42
   2  -5  13    1.25    0.28
   2  -5  13    0.81    0.31
   2   5  14    1.51    0.34
  -2  -5 -14    1.42    0.39
   2  -5  14    1.43    0.33
   2  -5  14    1.25    0.38
   2   5  15   41.61    1.59
   2  -5  15   39.93    1.57
  -2  -5 -15   42.38    1.69
   2   5  16    0.20    0.23
  -2  -5 -16    0.50    0.27
   2  -5  16    0.26    0.23
   2   5  17    1.23    0.38
   2   5  18    4.23    0.69
   2   5  19   13.45    1.03
  -2   6  20    0.44    0.32
  -2   6  19    0.43    0.32
   2  -6 -19    0.88    0.35
  -2   6  18    8.12    0.90
  -2  -6  18    7.99    0.74
   2  -6 -18    9.69    0.89
  -2   6  17    1.27    0.39
  -2  -6  17    0.99    0.33
   2  -6 -17    0.66    0.30
  -2   6  16   42.67    1.67
  -2  -6  16   40.19    1.67
   2  -6 -16   41.80    1.76
  -2   6  15    9.40    0.76
   2  -6 -15    9.84    0.82
  -2  -6  15    8.58    0.79
  -2  -6  15    9.11    0.72
  -2   6  14    5.18    0.64
  -2  -6  14    4.61    0.65
  -2  -6  14    5.51    0.62
   2  -6 -14    5.75    0.71
  -2   6  13   32.30    1.27
  -2  -6  13   30.08    1.36
  -2  -6  13   29.48    1.18
   2  -6 -13   28.14    1.28
  -2   6  12   45.99    1.48
  -2  -6  12   48.31    1.46
  -2  -6  12   45.02    1.66
   2  -6 -12   43.83    1.56
  -2   6  11    0.13    0.19
  -2  -6  11    0.48    0.27
  -2  -6  11    0.24    0.22
   2  -6 -11    0.41    0.20
  -2   6  10   23.03    0.93
   2  -6 -10   24.20    1.05
  -2  -6  10   23.89    0.94
  -2  -6  10   23.19    1.12
  -2   6   9    9.41    0.57
   2  -6  -9    8.50    0.60
  -2  -6   9    8.16    0.68
  -2  -6   9    9.48    0.57
  -2   6   8    3.31    0.38
   2  -6  -8    3.29    0.43
  -2  -6   8    3.91    0.42
  -2  -6   8    4.20    0.57
  -2   6   7   19.63    0.72
  -2  -6   7   18.81    0.93
   2  -6  -7   18.70    0.82
  -2  -6   7   19.36    0.74
  -2   6   6  201.44    2.92
  -2  -6   6  197.72    3.55
   2  -6  -6  202.20    2.66
  -2  -6   6  195.86    2.93
  -2   6   5   18.85    0.61
  -2  -6   5   19.29    0.89
   2  -6  -5   18.76    0.56
   2  -6  -5   18.71    0.77
  -2  -6   5   20.19    0.65
  -2   6   4    7.12    0.35
   2  -6  -4    7.03    0.37
   2  -6  -4    7.92    0.48
  -2  -6   4    7.53    0.57
  -2  -6   4    7.96    0.38
  -2   6   3   10.21    0.38
   2  -6  -3   10.51    0.55
  -2  -6   3   10.81    0.41
  -2  -6   3   10.73    0.42
   2  -6  -3   10.93    0.47
  -2  -6   3   11.44    0.64
  -2   6   2   11.27    0.35
   2  -6  -2   11.09    0.49
  -2  -6   2   10.90    0.42
  -2  -6   2   12.35    0.64
  -2  -6   2   11.38    0.41
  -2   6   1   66.86    0.98
   2   6  -1   66.58    1.17
  -2  -6   1   68.05    1.56
   2  -6  -1   70.77    1.45
   2   6   0   58.63    1.09
   2  -6   0   61.01    1.38
  -2  -6   0   60.81    1.41
   2   6   1    3.17    0.26
   2  -6   1    3.01    0.38
  -2  -6  -1    3.50    0.38
   2   6   2   65.98    1.24
  -2  -6  -2   63.56    1.35
   2  -6   2   65.63    1.54
   2   6   3   44.22    1.01
  -2  -6  -3   45.41    1.16
  -2  -6  -3   42.48    1.01
   2  -6   3   44.65    1.27
   2   6   4   20.61    0.69
  -2  -6  -4   19.98    0.62
   2  -6   4   22.11    0.89
  -2  -6  -4   19.72    0.75
   2   6   5  143.65    2.36
   2  -6   5  144.35    1.97
  -2  -6  -5  144.44    2.51
   2  -6   5  146.13    2.77
  -2  -6  -5  143.02    2.09
   2   6   6    2.74    0.34
   2  -6   6    2.90    0.43
  -2  -6  -6    2.92    0.38
   2  -6   6    2.53    0.25
   2   6   7  135.48    2.40
   2  -6   7  135.56    2.07
  -2  -6  -7  132.11    2.48
   2  -6   7  132.42    2.74
   2   6   8    3.06    0.39
  -2  -6  -8    2.70    0.38
   2  -6   8    2.73    0.44
   2   6   9    4.15    0.47
  -2  -6  -9    4.54    0.43
   2  -6   9    4.00    0.55
   2   6  10   58.57    1.60
   2  -6  10   57.91    1.81
  -2  -6 -10   58.81    1.67
   2   6  11    0.47    0.22
   2  -6  11    0.04    0.24
  -2  -6 -11    0.38    0.20
   2   6  12    0.33    0.23
   2  -6  12   -0.05    0.20
  -2  -6 -12    0.07    0.15
   2   6  13    1.74    0.39
  -2  -6 -13    1.30    0.34
   2  -6  13    0.57    0.27
   2   6  14    0.82    0.31
   2  -6  14    0.53    0.29
  -2  -6 -14    0.81    0.30
   2   6  15   16.92    1.03
  -2  -6 -15   17.03    1.06
   2  -6  15   15.12    1.00
   2   6  16    4.00    0.61
   2  -6  16    3.36    0.57
  -2  -6 -16    3.86    0.63
   2   6  17   37.85    1.64
  -2  -6 -17   32.96    1.62
   2   6  18   45.01    1.87
   2   6  19    7.07    0.87
   2  -7 -20    9.15    1.10
  -2   7  19    0.43    0.30
   2  -7 -19   -0.03    0.27
  -2  -7  19    1.10    0.41
  -2   7  18    0.78    0.33
   2  -7 -18    1.50    0.42
  -2  -7  18    0.77    0.30
  -2   7  17    2.16    0.45
  -2  -7  17    2.65    0.54
   2  -7 -17    2.85    0.60
  -2   7  16   13.23    0.91
   2  -7 -16   13.74    1.00
  -2  -7  16   12.91    0.97
  -2   7  15    4.53    0.61
   2  -7 -15    4.66    0.67
  -2  -7  15    4.85    0.71
  -2   7  14   31.17    1.30
  -2  -7  14   28.87    1.43
   2  -7 -14   31.01    1.41
  -2   7  13    5.34    0.61
   2  -7 -13    5.99    0.73
  -2  -7  13    4.16    0.66
  -2   7  12   17.71    0.89
   2  -7 -12   17.56    0.99
  -2  -7  12   17.72    1.08
  -2   7  11   51.60    1.51
  -2  -7  11   52.66    1.85
   2  -7 -11   51.54    1.68
  -2   7  10   10.45    0.62
  -2  -7  10   10.46    0.79
   2  -7 -10    8.84    0.67
  -2   7   9   21.98    0.87
  -2  -7   9   21.82    1.12
   2  -7  -9   21.79    1.00
  -2  -7   9   21.44    0.86
  -2   7   8   75.59    1.65
   2  -7  -8   73.35    1.88
  -2  -7   8   73.59    2.09
  -2  -7   8   76.16    1.67
  -2   7   7   88.26    1.73
  -2  -7   7   85.97    1.74
  -2  -7   7   86.03    2.24
   2  -7  -7   85.89    2.02
  -2   7   6   20.92    0.72
   2  -7  -6   21.20    0.90
  -2  -7   6   20.09    0.71
  -2  -7   6   21.62    1.03
  -2   7   5    0.74    0.17
   2  -7  -5    0.65    0.15
   2  -7  -5    0.87    0.24
  -2  -7   5    0.91    0.18
  -2  -7   5    1.22    0.30
  -2   7   4  145.48    2.12
   2  -7  -4  144.16    2.28
  -2  -7   4  138.35    2.15
  -2  -7   4  141.09    2.81
   2  -7  -4  145.13    2.63
  -2   7   3    2.37    0.20
  -2  -7   3    2.65    0.41
  -2  -7   3    2.03    0.22
   2  -7  -3    1.97    0.32
  -2  -7   3    1.99    0.23
   2  -7  -3    2.53    0.30
  -2   7   2    0.55    0.11
  -2  -7   2    0.43    0.11
   2  -7  -2    0.75    0.19
  -2  -7   2    0.55    0.13
  -2  -7   2    0.60    0.22
  -2  -7   1    7.54    0.54
   2  -7  -1    9.17    0.51
   2   7   0    0.19    0.10
  -2  -7   0    0.48    0.19
   2  -7   0    0.09    0.13
   2   7   1   15.81    0.54
  -2  -7  -1   16.49    0.70
   2  -7   1   16.33    0.74
   2   7   2   36.78    0.90
   2  -7   2   36.78    1.16
  -2  -7  -2   36.53    1.02
   2   7   3    0.50    0.17
   2  -7   3    0.93    0.25
  -2  -7  -3    0.92    0.22
  -2  -7  -3    1.15    0.20
   2   7   4   22.21    0.74
  -2  -7  -4   23.42    0.88
   2  -7   4   22.94    0.98
  -2  -7  -4   23.46    0.72
   2   7   5   17.02    0.68
  -2  -7  -5   19.72    0.82
   2  -7   5   16.62    0.85
   2   7   6   11.00    0.58
  -2  -7  -6   12.06    0.64
   2  -7   6   10.77    0.71
   2   7   7   13.35    0.66
   2  -7   7   12.73    0.80
  -2  -7  -7   13.64    0.72
   2   7   8   19.59    0.84
  -2  -7  -8   22.19    0.94
   2  -7   8   20.94    1.05
   2   7   9   10.36    0.64
   2  -7   9    7.93    0.67
  -2  -7  -9    9.54    0.64
   2   7  10    0.69    0.25
   2  -7  10    0.25    0.25
  -2  -7 -10    0.59    0.22
   2   7  11   42.10    1.42
   2  -7  11   44.71    1.68
  -2  -7 -11   43.90    1.52
   2   7  12    6.28    0.60
  -2  -7 -12    6.69    0.62
   2  -7  12    6.18    0.77
   2   7  13   72.93    2.07
   2  -7  13   71.88    2.29
  -2  -7 -13   74.92    2.18
   2   7  14   11.31    0.82
  -2  -7 -14   11.76    0.85
   2  -7  14   10.42    0.86
   2   7  15    2.18    0.45
  -2  -7 -15    1.48    0.38
   2  -7  15    2.30    0.50
   2   7  16   20.52    1.18
  -2  -7 -16   21.57    1.25
   2  -7  16   20.11    1.22
   2   7  17    0.82    0.37
   2  -7  17    1.23    0.39
  -2  -7 -17    1.14    0.34
   2   7  18   -0.06    0.29
   2  -7  18    0.12    0.34
  -2  -7 -18    0.35    0.31
  -2   8  19    7.17    0.84
   2  -8 -19    6.15    0.85
  -2  -8  19    8.05    0.97
  -2   8  18    9.53    0.82
  -2  -8  18    9.27    0.86
   2  -8 -18    7.54    0.92
  -2   8  17    1.00    0.35
   2  -8 -17    0.44    0.27
  -2  -8  17    0.78    0.32
  -2   8  16    8.69    0.73
  -2  -8  16    8.83    0.83
   2  -8 -16    8.06    0.92
  -2   8  15    2.37    0.44
  -2  -8  15    1.77    0.45
   2  -8 -15    1.84    0.43
  -2   8  14    2.32    0.42
   2  -8 -14    3.56    0.59
  -2  -8  14    3.99    0.65
  -2   8  13   17.68    0.93
  -2  -8  13   18.85    1.16
   2  -8 -13   14.82    0.98
  -2   8  12    0.06    0.18
  -2  -8  12    0.27    0.24
   2  -8 -12    0.38    0.24
  -2   8  11    0.36    0.19
   2  -8 -11    0.07    0.18
  -2  -8  11    0.10    0.25
  -2   8  10   13.74    0.73
  -2  -8  10   13.63    0.96
   2  -8 -10   15.18    0.89
  -2   8   9    4.50    0.49
   2  -8  -9    4.27    0.56
  -2  -8   9    3.96    0.63
  -2   8   8    0.16    0.17
   2  -8  -8    0.24    0.18
  -2  -8   8    0.06    0.21
  -2   8   7   36.52    1.05
   2  -8  -7   38.98    1.34
  -2  -8   7   39.06    1.51
  -2   8   6   13.20    0.58
   2  -8  -6   13.57    0.76
  -2  -8   6   14.50    0.87
  -2  -8   5  215.00    3.91
   2  -8  -5  210.59    3.62
  -2  -8   4    0.40    0.22
   2  -8  -4    0.62    0.18
   2  -8  -4    1.12    0.27
   2  -8  -3   13.57    0.72
  -2  -8   3   13.09    0.78
   2  -8  -3   14.51    0.63
  -2  -8   2   26.07    0.71
   2  -8  -2   26.26    0.90
  -2  -8   2   26.07    1.06
  -2  -8   2   26.41    0.70
   2  -8  -1    9.01    0.54
  -2  -8   1    8.67    0.60
  -2  -8   1    8.81    0.39
  -2  -8   1    8.43    0.42
   2   8   0    0.98    0.18
  -2  -8   0    1.06    0.28
   2  -8   0    0.74    0.22
   2   8   1   80.54    1.46
   2  -8   1   81.42    1.89
  -2  -8  -1   82.91    1.81
   2   8   2    0.46    0.14
  -2  -8  -2    0.44    0.16
   2  -8   2    0.39    0.19
   2   8   3    3.47    0.31
   2  -8   3    3.94    0.50
  -2  -8  -3    3.77    0.46
  -2  -8  -3    3.23    0.32
   2   8   4   22.69    0.77
   2  -8   4   23.51    1.03
  -2  -8  -4   22.39    0.76
  -2  -8  -4   22.98    0.94
   2   8   5    5.07    0.40
  -2  -8  -5    5.69    0.47
   2  -8   5    5.43    0.63
   2   8   6    1.39    0.27
   2  -8   6    1.27    0.35
  -2  -8  -6    1.61    0.33
   2   8   7    2.40    0.36
  -2  -8  -7    2.20    0.38
   2  -8   7    2.21    0.44
   2   8   8   28.99    1.06
  -2  -8  -8   34.69    1.25
   2  -8   8   31.20    1.37
   2   8   9   16.90    0.83
   2  -8   9   18.42    1.08
  -2  -8  -9   19.95    0.97
   2   8  10   39.80    1.34
   2  -8  10   38.45    1.59
  -2  -8 -10   39.22    1.44
   2   8  11   64.42    1.81
   2  -8  11   62.65    2.12
  -2  -8 -11   64.73    1.93
   2   8  12    9.42    0.71
   2  -8  12    9.57    0.83
  -2  -8 -12   10.31    0.77
   2   8  13   40.03    1.50
  -2  -8 -13   40.08    1.59
   2  -8  13   40.13    1.72
   2   8  14    2.72    0.48
   2  -8  14    1.95    0.47
  -2  -8 -14    1.93    0.43
   2   8  15   42.82    1.67
  -2  -8 -15   40.59    1.70
   2  -8  15   37.66    1.75
   2   8  16    2.64    0.49
  -2  -8 -16    2.87    0.53
   2  -8  16    2.22    0.54
   2   8  17    4.11    0.62
   2  -8  17    3.19    0.62
  -2  -8 -17    3.71    0.60
   2   8  18   19.56    1.23
   2  -8  18   17.47    1.19
  -2  -8 -19    5.39    0.81
  -2   9  18    1.32    0.40
  -2  -9  18    1.59    0.46
   2  -9 -18    0.66    0.36
  -2   9  17    1.06    0.34
  -2  -9  17    0.54    0.35
   2  -9 -17    0.03    0.22
  -2   9  16    0.59    0.31
  -2  -9  16    0.90    0.37
   2  -9 -16    0.20    0.29
  -2   9  15    0.77    0.28
   2  -9 -15    0.47    0.29
  -2  -9  15    0.47    0.30
  -2   9  14    4.22    0.54
  -2  -9  14    5.25    0.78
   2  -9 -14    5.33    0.71
  -2   9  13    8.66    0.67
  -2  -9  13    9.19    0.86
   2  -9 -13    9.05    0.77
  -2   9  12    7.16    0.59
   2  -9 -12    8.27    0.72
  -2  -9  12    7.68    0.90
   2  -9 -11    2.01    0.42
  -2  -9  11    2.14    0.50
  -2  -9  10    9.33    0.81
   2  -9 -10    9.50    0.74
  -2  -9   9    5.23    0.72
   2  -9  -9    5.70    0.68
  -2  -9   8    9.65    0.81
   2  -9  -8    9.76    0.72
   2  -9  -7  139.99    2.97
  -2  -9   7  148.26    3.31
   2  -9  -6    0.08    0.16
  -2  -9   6    0.10    0.19
   2  -9  -5   12.05    0.75
  -2  -9   5   11.49    0.81
  -2  -9   4    8.57    0.70
   2  -9  -4    9.49    0.53
   2  -9  -4    8.48    0.62
  -2  -9   3   46.79    1.56
   2  -9  -3   46.17    1.26
   2  -9  -3   46.58    1.46
   2  -9  -2    0.71    0.23
  -2  -9   2    1.09    0.30
  -2  -9   1   44.70    1.43
   2  -9  -1   45.15    1.33
  -2  -9   0    1.81    0.36
   2  -9   0    1.93    0.36
  -2  -9  -1    2.92    0.40
   2  -9   1    3.23    0.46
  -2  -9  -2    0.58    0.20
   2  -9   2    0.22    0.19
  -2  -9  -3   23.96    1.01
  -2  -9  -3   24.72    0.89
   2  -9   3   24.36    1.08
  -2  -9  -4   16.37    0.84
   2  -9   4   16.50    0.91
   2   9   5    1.16    0.24
  -2  -9  -5    1.69    0.34
   2  -9   5    1.49    0.35
   2   9   6   91.68    1.92
   2  -9   6   95.84    2.48
  -2  -9  -6   95.16    2.25
   2   9   7    0.56    0.20
   2  -9   7    0.15    0.22
  -2  -9  -7    0.29    0.18
   2   9   8    3.23    0.44
   2  -9   8    3.80    0.60
  -2  -9  -8    3.67    0.53
   2   9   9   -0.01    0.16
   2  -9   9    0.06    0.22
  -2  -9  -9    0.46    0.22
   2   9  10    4.03    0.51
  -2  -9 -10    4.33    0.60
   2  -9  10    4.49    0.68
   2   9  11   50.96    1.60
   2  -9  11   47.84    1.91
  -2  -9 -11   46.77    1.69
   2   9  12    2.01    0.41
  -2  -9 -12    2.01    0.41
   2  -9  12    1.88    0.47
   2   9  13   58.44    1.86
   2  -9  13   59.39    2.23
  -2  -9 -13   58.73    2.02
   2   9  14   13.71    0.90
   2  -9  14   12.71    1.03
  -2  -9 -14   13.03    0.95
   2   9  15    8.20    0.74
   2  -9  15    7.57    0.98
  -2  -9 -15    6.40    0.79
   2   9  16    1.04    0.35
   2  -9  16    1.06    0.42
  -2  -9 -16    0.47    0.25
   2   9  17    0.80    0.37
  -2  -9 -17    0.63    0.30
   2  -9  17    1.33    0.42
  -2  -9 -18    3.01    0.61
  -2 -10  16    0.88    0.38
   2 -10 -16    1.26    0.41
  -2 -10  15    4.07    0.70
   2 -10 -15    4.79    0.75
   2 -10 -14   11.78    0.94
  -2 -10  14   12.65    1.02
  -2 -10  13    0.21    0.27
   2 -10 -13    0.26    0.20
  -2 -10  12   21.55    1.35
   2 -10 -12   20.92    1.20
   2 -10 -11    4.81    0.68
  -2 -10  11    5.50    0.79
   2 -10 -10   27.93    1.32
  -2 -10  10   28.05    1.45
  -2 -10   9    0.39    0.23
   2 -10  -9    0.40    0.21
   2 -10  -8    0.19    0.19
  -2 -10   8   -0.05    0.20
  -2 -10   7    0.47    0.26
   2 -10  -7    1.48    0.36
  -2 -10   6   49.61    1.80
   2 -10  -6   53.43    1.73
   2 -10  -5   19.51    1.00
  -2 -10   5   18.82    1.05
  -2 -10   4    7.13    0.64
   2 -10  -4    7.70    0.63
   2 -10  -3    3.60    0.52
  -2 -10   3    3.37    0.51
   2 -10  -3    2.86    0.40
  -2 -10   2    1.45    0.36
   2 -10  -2    1.13    0.28
   2 -10  -2    0.97    0.29
  -2 -10   1    0.02    0.16
   2 -10  -1    0.08    0.16
   2 -10   0    2.80    0.45
  -2 -10   0    2.30    0.40
  -2 -10  -1    9.81    0.63
   2 -10   1    9.25    0.67
  -2 -10  -2    1.76    0.38
  -2 -10  -2    1.73    0.32
   2 -10   2    2.60    0.45
   2 -10   3    9.96    0.72
  -2 -10  -3   11.31    0.74
   2 -10   4   58.85    1.87
  -2 -10  -4   59.12    1.76
   2 -10   5    6.92    0.65
  -2 -10  -5    4.61    0.58
   2 -10   6    5.98    0.75
  -2 -10  -6    6.53    0.58
  -2 -10  -7    0.89    0.28
   2 -10   7    1.60    0.38
   2 -10   8   37.89    1.63
  -2 -10  -8   39.73    1.50
   2 -10   9    1.94    0.44
  -2 -10  -9    1.72    0.39
  -2 -10 -10   14.38    0.92
   2 -10  10   13.53    1.01
   2  10  11    2.61    0.42
  -2 -10 -11    3.56    0.56
   2 -10  11    2.35    0.55
   2  10  12   35.82    1.38
   2 -10  12   35.22    1.72
  -2 -10 -12   37.73    1.60
   2  10  13    5.05    0.62
   2 -10  13    4.12    0.67
  -2 -10 -13    4.84    0.65
   2  10  14   -0.11    0.23
   2 -10  14    0.76    0.37
  -2 -10 -14    0.10    0.24
   2  10  15    3.04    0.52
  -2 -10 -15    2.94    0.56
   2 -10  15    3.40    0.67
   2  10  16    3.08    0.55
  -2 -10 -16    3.09    0.58
   2 -11 -15    1.01    0.34
   2 -11 -14    8.10    0.95
  -2 -11  14    9.61    0.92
   2 -11 -13    2.15    0.47
  -2 -11  13    2.09    0.50
   2 -11 -12   16.18    1.10
  -2 -11  12   20.59    1.33
   2 -11 -11    1.27    0.36
  -2 -11  11    1.52    0.41
   2 -11 -10    8.12    0.74
  -2 -11  10    8.68    1.01
   2 -11  -9    0.70    0.28
  -2 -11   9    1.32    0.42
  -2 -11   8   10.14    0.88
   2 -11  -8    9.76    0.79
   2 -11  -7    0.92    0.31
  -2 -11   7    0.68    0.30
   2 -11  -6   15.85    0.97
  -2 -11   6   13.85    0.97
  -2 -11   5    8.36    0.74
   2 -11  -5    7.43    0.66
  -2 -11   4   23.21    1.20
   2 -11  -4   26.58    1.22
  -2 -11   3   13.57    0.88
   2 -11  -3   13.12    0.85
   2 -11  -2    7.70    0.58
  -2 -11   2    8.17    0.66
   2 -11  -2    7.87    0.67
  -2 -11   1    1.51    0.34
   2 -11  -1    1.09    0.30
   2 -11   0    2.01    0.40
  -2 -11   0    1.81    0.36
   2 -11   1    0.19    0.19
  -2 -11  -1    0.65    0.22
   2 -11   2    1.26    0.35
  -2 -11  -2    1.30    0.35
   2 -11   3    5.38    0.67
  -2 -11  -3    6.03    0.69
  -2 -11  -4   15.50    0.91
   2 -11   4   15.31    0.96
  -2 -11  -5    0.95    0.31
   2 -11   5    0.41    0.26
   2 -11   6   53.06    1.93
  -2 -11  -6   54.54    1.81
  -2 -11  -7   13.19    0.87
   2 -11   7   12.54    0.94
   2 -11   8    2.84    0.55
  -2 -11  -8    4.51    0.65
   2 -11   9   17.25    1.15
  -2 -11  -9   17.26    1.04
   2 -11  10    0.46    0.30
  -2 -11 -10    0.32    0.24
  -2 -11 -11    0.41    0.21
   2 -11  11   -0.17    0.24
  -2 -11 -12    1.22    0.36
   2 -11  12    1.43    0.45
   2 -11  13    1.27    0.43
  -2 -11 -13    0.27    0.25
   2 -11  14   28.83    1.65
  -2 -11 -15    6.24    0.84
   2 -12 -13    0.53    0.28
   2 -12 -12    5.94    0.79
  -2 -12  12    6.17    0.90
  -2 -12  11   -0.02    0.25
   2 -12 -11   -0.17    0.16
  -2 -12  10    0.89    0.36
   2 -12 -10    0.42    0.25
  -2 -12   9    9.46    0.88
   2 -12  -9    8.71    0.79
   2 -12  -8    2.15    0.49
  -2 -12   8    2.37    0.51
  -2 -12   7    1.60    0.46
   2 -12  -7    1.26    0.38
   2 -12  -6    0.18    0.19
  -2 -12   6    0.11    0.23
  -2 -12   5   28.34    1.39
   2 -12  -5   27.88    1.33
   2 -12  -4   11.37    0.84
  -2 -12   4   13.15    0.92
  -2 -12   3   19.40    1.09
   2 -12  -3   20.29    1.11
  -2 -12   2    0.95    0.30
   2 -12  -2    1.16    0.34
  -2 -12   1    7.23    0.64
   2 -12  -1    5.89    0.71
   2 -12  -1    7.18    0.59
   2 -12   0   15.97    0.90
  -2 -12   0   15.70    0.89
   2 -12   1    6.08    0.59
   2 -12   2    0.61    0.27
  -2 -12  -2    0.65    0.24
   2 -12   3    0.64    0.26
  -2 -12  -3    0.31    0.22
   2 -12   4    2.46    0.47
  -2 -12  -4    2.39    0.45
  -2 -12  -5    5.38    0.67
   2 -12   5    4.89    0.69
   2 -12   6    3.48    0.60
  -2 -12  -6    3.63    0.57
   2 -12   7    5.22    0.75
  -2 -12  -7    5.64    0.72
  -2 -12  -8    8.43    0.75
   2 -12   8    8.91    1.02
  -2 -12  -9    0.60    0.28
   2 -12   9    1.20    0.41
   2 -12  10   13.35    1.07
  -2 -12 -10   13.81    0.98
  -2 -12 -11   13.84    1.00
   2 -12  11   12.70    1.06
   2 -12  12   36.47    1.87
  -2 -12 -12   39.28    1.77
  -2 -12 -13    3.47    0.60
   2 -13 -11    0.28    0.28
  -2 -13  10    0.03    0.27
   2 -13 -10    0.46    0.31
  -2 -13   9    0.12    0.26
   2 -13  -9    0.18    0.25
   2 -13  -8    5.22    0.76
  -2 -13   8    4.61    0.74
  -2 -13   7   17.30    1.17
   2 -13  -7   15.86    1.08
   2 -13  -6    4.12    0.65
  -2 -13   6    3.64    0.64
   2 -13  -5    3.40    0.60
  -2 -13   5    1.66    0.43
   2 -13  -4    0.87    0.32
  -2 -13   4    0.40    0.26
  -2 -13   3   13.13    0.91
   2 -13  -3   12.60    0.91
   2 -13  -2    1.82    0.42
  -2 -13   2    1.34    0.34
   2 -13  -1    1.13    0.34
  -2 -13   1    1.37    0.34
   2 -13   1    0.28    0.20
  -2 -13  -1    0.75    0.27
  -2 -13  -2   13.01    0.91
   2 -13   2   13.63    0.91
  -2 -13  -3    0.76    0.28
   2 -13   3    0.42    0.26
  -2 -13  -4    5.91    0.75
   2 -13   4    3.72    0.60
   2 -13   5    1.25    0.39
  -2 -13  -5    2.45    0.48
   2 -13   6    8.22    0.80
  -2 -13  -6    8.55    0.77
   2 -13   7    0.10    0.24
  -2 -13  -7    0.43    0.22
  -2 -13  -8    5.13    0.73
   2 -13   8    6.18    0.87
  -2 -13  -9    2.33    0.51
   2 -13   9    2.63    0.63
  -2 -13 -10    1.25    0.36
  -2 -13 -11    1.71    0.47
  -2 -14   8    2.21    0.52
   2 -14  -7    0.21    0.22
  -2 -14   7   -0.08    0.22
   2 -14  -6    2.47    0.51
  -2 -14   6    3.21    0.58
  -2 -14   5   22.61    1.31
   2 -14  -5   20.94    1.26
  -2 -14   4    0.40    0.29
   2 -14  -4    1.36    0.35
   2 -14  -3    0.06    0.18
  -2 -14   3    0.09    0.21
   2 -14  -2    4.57    0.69
   2 -14  -1    0.35    0.23
  -2 -14   0    4.29    0.65
   2 -14   0    2.77    0.51
  -2 -14  -1    0.00    0.20
   2 -14   2    1.63    0.40
  -2 -14  -2    2.01    0.46
   2 -14   3   11.32    0.87
  -2 -14  -3   11.17    0.89
   2 -14   4   -0.20    0.20
  -2 -14  -4   -0.01    0.19
  -2 -14  -5    1.52    0.41
   2 -14   5    1.17    0.39
  -2 -14  -6    1.30    0.40
   2 -14   6    0.64    0.31
  -2 -14  -7    5.61    0.80
   2 -14   7    4.53    0.71
  -2 -14  -8    3.42    0.64
  -2 -15   5    0.98    0.40
  -2 -15   4    1.54    0.42
   2 -15   3    5.13    0.73
   2 -15   4    6.49    0.83
  -3   0  22   40.45    1.87
  -3   0  21   -0.38    0.26
  -3   0  20    0.32    0.38
  -3   0  19   -0.10    0.23
  -3   0  18    3.23    0.62
  -3   0  17    0.27    0.25
  -3   0  16    9.81    0.78
  -3   0  15    0.10    0.24
  -3   0  14   50.13    1.64
  -3   0  13   -0.05    0.16
  -3   0  12    1.30    0.34
  -3   0  12    0.60    0.19
  -3   0  11    0.43    0.21
  -3   0  11    0.17    0.13
  -3   0  10  457.10    6.25
  -3   0   9    0.49    0.22
  -3   0   8   57.81    1.42
  -3   0   7    0.21    0.14
  -3   0   6   67.01    1.40
  -3   0   5   -0.24    0.10
  -3   0   4  541.82    6.41
  -3   0   3    0.50    0.12
   3   0  -2    0.05    0.05
  -3   0   2    0.16    0.06
  -3   0   2    0.13    0.07
  -3   0   1   -0.18    0.07
  -3   0   1   -0.10    0.08
   3   0   0    1.96    0.12
   3   0   0    1.85    0.14
   3   0   1   -0.01    0.05
   3   0   1    0.18    0.07
   3   0   2   27.11    0.55
   3   0   2   26.89    0.57
   3   0   3   -0.05    0.05
   3   0   3    0.28    0.08
   3   0   4  351.30    4.28
   3   0   4  354.21    4.32
   3   0   5   -0.12    0.09
   3   0   5   -0.31    0.08
   3   0   6   15.69    0.50
   3   0   6   15.47    0.57
   3   0   7    0.13    0.10
   3   0   7    0.12    0.12
   3   0   8  124.91    1.98
   3   0   8  121.82    2.15
   3   0   9    0.30    0.16
   3   0   9    0.03    0.09
   3   0  10   36.33    1.14
   3   0  10   35.67    0.95
   3   0  11    0.12    0.12
   3   0  11    0.07    0.15
   3   0  12    8.12    0.58
   3   0  13    0.31    0.20
   3   0  14  158.54    3.17
   3   0  15    0.12    0.22
   3   0  16   30.53    1.34
   3   0  17   -0.04    0.23
   3   0  18    4.72    0.64
   3   0  19    0.28    0.24
   3   0  20  123.83    3.27
   3   0  21    0.64    0.34
  -3   1  22   11.57    1.00
  -3  -1  22    9.92    0.92
  -3   1  21    5.52    0.81
  -3  -1  21    4.06    0.66
  -3   1  20    7.87    0.92
  -3  -1  20    6.86    0.87
  -3   1  19    1.01    0.36
  -3  -1  19    0.71    0.37
  -3   1  18   12.28    0.93
  -3  -1  18   11.43    0.89
  -3   1  17    1.24    0.38
  -3  -1  17    1.19    0.39
  -3   1  16    0.08    0.25
  -3  -1  16    0.95    0.36
  -3   1  15    1.75    0.39
  -3  -1  15    1.87    0.39
  -3   1  14    0.83    0.31
  -3  -1  14   -0.06    0.20
  -3   1  13    1.00    0.30
  -3  -1  13    0.49    0.27
  -3  -1  13    0.38    0.25
  -3   1  12  119.62    2.57
  -3  -1  12  122.91    2.58
  -3  -1  12  122.64    2.34
  -3   1  11    7.13    0.55
  -3   1  11    6.50    0.37
  -3  -1  11    7.29    0.57
  -3  -1  11    6.80    0.48
  -3   1  10    5.60    0.47
  -3  -1  10    5.99    0.44
  -3  -1  10    5.37    0.48
  -3   1   9    9.94    0.59
   3  -1  -9    9.67    0.60
  -3  -1   9    9.55    0.59
  -3   1   8    1.17    0.26
  -3  -1   8    0.57    0.20
   3  -1  -8    0.76    0.21
  -3   1   7    5.49    0.40
   3  -1  -7    5.30    0.40
  -3  -1   7    4.43    0.38
  -3   1   6   80.31    1.55
  -3  -1   6   77.50    1.54
   3  -1  -6   77.41    1.56
  -3   1   5  442.85    5.43
   3  -1  -5  429.26    5.45
  -3  -1   5  436.86    5.40
  -3   1   4  184.21    2.59
  -3  -1   4  190.69    2.57
   3  -1  -4  186.75    2.40
   3  -1  -4  182.76    2.58
  -3   1   3  132.35    1.88
   3  -1  -3  132.93    1.87
  -3  -1   3  132.49    1.85
   3  -1  -3  131.02    1.77
  -3   1   2  159.97    2.02
   3  -1  -2  158.12    2.03
  -3  -1   2  158.03    2.01
  -3  -1   2  156.69    2.03
   3  -1  -2  151.21    2.02
   3   1  -1   82.17    1.32
   3   1  -1   84.14    1.19
  -3   1   1   85.95    1.13
  -3   1   1   85.88    1.11
   3  -1  -1   83.84    1.14
   3  -1  -1   85.09    1.24
   3   1   0   22.41    0.47
   3   1   0   22.58    0.52
   3  -1   0   23.21    0.40
   3  -1   0   21.94    0.50
   3   1   1    5.30    0.23
   3   1   1    5.45    0.23
   3  -1   1    5.82    0.19
   3  -1   1    5.69    0.25
   3   1   2   62.79    1.01
   3   1   2   59.24    0.96
   3  -1   2   60.11    0.90
   3  -1   2   60.48    1.04
  -3  -1  -2   59.28    0.88
   3   1   3   14.89    0.45
   3   1   3   14.68    0.39
   3  -1   3   14.68    0.46
  -3  -1  -3   15.29    0.42
   3  -1   3   14.44    0.39
   3   1   4    8.53    0.29
   3   1   4    7.88    0.35
   3  -1   4    8.02    0.35
  -3  -1  -4    8.51    0.35
   3  -1   4    8.66    0.33
   3   1   5    6.26    0.34
   3   1   5    6.74    0.27
  -3  -1  -5    6.63    0.35
   3  -1   5    6.92    0.35
   3  -1   5    6.68    0.33
   3   1   6  146.29    2.05
   3   1   6  149.34    2.31
   3  -1   6  154.01    2.31
  -3  -1  -6  147.29    2.37
   3  -1   6  149.67    2.24
   3   1   7   36.77    0.98
   3   1   7   35.65    0.76
   3  -1   7   36.87    0.94
   3  -1   7   36.82    0.95
   3   1   8    3.20    0.36
   3   1   8    2.97    0.22
   3  -1   8    3.05    0.30
   3  -1   8    2.57    0.32
   3   1   9    0.24    0.10
   3   1   9    0.34    0.16
   3  -1   9    0.10    0.13
   3  -1   9    0.42    0.18
   3   1  10   26.58    0.98
   3  -1  10   28.35    0.91
   3  -1  10   27.55    0.96
   3   1  11   43.63    1.34
   3  -1  11   45.18    1.32
   3  -1  11   44.78    1.21
   3   1  12   99.53    2.26
   3  -1  12  103.19    2.06
   3  -1  12  102.43    2.23
   3   1  13    1.56    0.35
   3  -1  13    1.19    0.29
   3   1  14   54.00    1.72
   3  -1  14   56.26    1.70
   3   1  15   43.11    1.57
   3  -1  15   40.96    1.49
   3   1  16    1.08    0.33
   3  -1  16    0.85    0.31
   3   1  17    0.53    0.50
   3  -1  17    0.26    0.23
   3   1  18    2.16    0.45
   3  -1  18    2.37    0.47
   3   1  19    0.27    0.28
   3  -1  19    0.31    0.29
   3   1  20    5.84    0.77
   3  -1  20    4.51    0.67
   3   1  21    5.53    0.78
   3  -1  21    3.55    0.62
  -3  -2  22    0.18    0.28
  -3   2  21    6.10    0.83
  -3  -2  21    7.10    0.89
  -3   2  20   -0.08    0.27
  -3  -2  20   -0.48    0.24
  -3   2  19    0.01    0.29
  -3  -2  19   -0.09    0.24
  -3   2  18    7.88    0.89
  -3  -2  18    8.09    0.74
  -3   2  17    3.39    0.55
  -3  -2  17    3.49    0.56
  -3   2  16    0.92    0.34
  -3  -2  16    1.19    0.34
  -3   2  15    4.83    0.64
  -3  -2  15    4.20    0.53
  -3  -2  15    3.97    0.56
  -3   2  14    0.69    0.29
  -3  -2  14    0.24    0.23
  -3  -2  14    0.53    0.23
  -3   2  13   10.24    0.73
  -3  -2  13    9.13    0.68
  -3  -2  13    8.98    0.63
  -3   2  12   -0.02    0.15
  -3  -2  12    0.18    0.22
   3  -2 -12    0.16    0.17
  -3  -2  12    0.28    0.21
  -3   2  11    4.55    0.53
  -3  -2  11    3.74    0.50
   3  -2 -11    4.68    0.56
  -3  -2  11    3.53    0.46
  -3   2  10   38.40    1.22
   3  -2 -10   39.50    1.31
  -3  -2  10   38.67    1.24
  -3  -2  10   37.47    1.19
  -3   2   9   34.85    1.12
  -3  -2   9   34.65    1.10
  -3  -2   9   34.97    1.12
   3  -2  -9   37.34    1.20
  -3   2   8   73.58    1.62
   3  -2  -8   72.92    1.66
  -3  -2   8   72.75    1.63
  -3   2   7  405.27    5.32
  -3  -2   7  406.78    5.37
   3  -2  -7  411.15    5.43
  -3   2   6  224.97    3.22
   3  -2  -6  225.83    3.28
  -3  -2   6  224.70    3.23
  -3   2   5  233.15    3.20
  -3  -2   5  235.75    3.20
   3  -2  -5  231.16    2.88
   3  -2  -5  231.90    3.24
  -3   2   4  333.23    4.20
   3  -2  -4  340.65    4.02
   3  -2  -4  335.16    4.26
  -3  -2   4  337.51    4.18
  -3   2   3  990.56   11.01
  -3  -2   3 1000.00   10.87
   3  -2  -3  984.50   12.28
   3  -2  -3  963.87   11.61
  -3  -2   3  991.87   11.00
  -3   2   2   16.82    0.43
  -3  -2   2   17.39    0.45
  -3  -2   2   15.84    0.44
   3  -2  -2   17.31    0.46
   3  -2  -2   16.74    0.43
   3   2  -1    7.09    0.27
   3  -2  -1    6.99    0.28
   3  -2  -1    8.39    0.29
   3   2   0    4.54    0.22
   3  -2   0    4.55    0.24
   3   2   1  216.70    2.74
   3  -2   1  223.65    2.91
   3  -2   1  216.52    2.47
   3   2   2   28.74    0.63
   3   2   2   29.87    0.66
  -3  -2  -2   29.68    0.59
   3  -2   2   30.29    0.51
   3  -2   2   31.03    0.74
   3   2   3  204.07    2.67
   3   2   3  193.52    2.55
   3  -2   3  201.36    2.44
  -3  -2  -3  197.33    2.57
   3  -2   3  198.98    2.80
   3   2   4   96.87    1.60
  -3  -2  -4   98.66    1.56
   3  -2   4   99.62    1.69
   3  -2   4   96.98    1.43
   3   2   5   32.30    0.85
  -3  -2  -5   33.95    0.84
   3  -2   5   33.33    0.75
   3  -2   5   33.52    0.89
   3   2   6   35.89    0.94
   3  -2   6   37.32    0.98
   3  -2   6   35.58    0.85
  -3  -2  -6   35.90    0.94
   3   2   7    1.60    0.25
   3   2   7    2.25    0.17
   3  -2   7    2.34    0.31
   3  -2   7    2.02    0.26
  -3  -2  -7    2.02    0.30
   3   2   8   30.48    0.96
   3  -2   8   29.46    0.93
  -3  -2  -8   30.27    0.99
   3  -2   8   30.02    0.89
   3   2   9   37.28    1.12
   3  -2   9   36.59    1.07
   3  -2   9   38.69    1.12
  -3  -2  -9   36.91    1.18
   3   2  10   37.20    1.17
   3  -2  10   39.55    1.17
   3  -2  10   38.39    1.15
   3   2  11    4.22    0.49
   3  -2  11    3.20    0.41
   3  -2  11    4.38    0.49
   3   2  12   17.45    0.85
   3  -2  12   16.79    0.80
   3  -2  12   18.35    0.85
   3   2  13  124.89    2.67
   3  -2  13  124.29    2.59
   3  -2  13  124.99    2.54
   3   2  14   53.41    1.69
   3  -2  14   55.92    1.68
   3   2  15    3.04    0.49
   3  -2  15    2.81    0.46
   3   2  16   86.74    2.42
   3  -2  16   95.74    2.44
   3   2  17   15.36    1.00
   3  -2  17   17.21    1.00
   3   2  18   46.16    1.81
   3  -2  18   47.34    1.77
   3   2  19    4.76    0.68
   3  -2  19    4.44    0.66
   3   2  20   18.35    1.18
   3  -2  20   20.13    1.16
   3  -2  21    3.91    0.59
  -3  -3  22   -0.02    0.33
  -3   3  21    5.73    0.80
  -3  -3  21    6.85    0.85
  -3   3  20    4.38    0.70
  -3  -3  20    2.40    0.52
  -3   3  19    0.38    0.33
  -3  -3  19    0.11    0.28
  -3   3  18    6.21    0.78
  -3  -3  18    5.41    0.70
  -3   3  17   -0.18    0.25
  -3  -3  17   -0.14    0.22
  -3   3  16   59.27    1.95
  -3  -3  16   54.77    1.72
  -3  -3  16   54.30    1.81
  -3   3  15   18.36    1.03
  -3  -3  15   18.67    1.00
  -3  -3  15   17.97    0.93
  -3   3  14   13.88    0.86
  -3  -3  14   14.89    0.88
   3  -3 -14   14.94    0.96
  -3  -3  14   14.19    0.84
  -3   3  13    0.52    0.24
  -3  -3  13    0.24    0.21
   3  -3 -13    0.55    0.25
  -3  -3  13    0.16    0.22
  -3   3  12    4.76    0.57
  -3  -3  12    5.48    0.61
   3  -3 -12    6.72    0.59
  -3  -3  12    5.68    0.54
  -3   3  11   16.27    0.82
   3  -3 -11   17.60    0.88
  -3  -3  11   15.18    0.81
  -3  -3  11   16.36    0.83
  -3   3  10   39.10    1.24
   3  -3 -10   40.02    1.30
  -3  -3  10   40.37    1.29
  -3  -3  10   39.76    1.24
  -3   3   9    5.10    0.44
  -3  -3   9    5.06    0.48
  -3  -3   9    5.70    0.47
   3  -3  -9    5.22    0.44
  -3   3   8  140.31    2.44
   3  -3  -8  137.23    2.50
  -3  -3   8  134.47    2.44
  -3   3   7   13.39    0.60
   3  -3  -7   14.18    0.63
  -3  -3   7   14.61    0.65
  -3   3   6    0.56    0.16
   3  -3  -6    0.30    0.12
   3  -3  -6    0.20    0.06
  -3  -3   6    0.30    0.14
  -3   3   5  387.58    4.83
   3  -3  -5  385.42    4.56
  -3  -3   5  387.87    4.85
   3  -3  -5  381.05    4.96
  -3   3   4   74.05    1.28
   3  -3  -4   76.48    1.15
   3  -3  -4   73.93    1.38
  -3  -3   4   74.38    1.31
  -3   3   3   36.24    0.73
   3  -3  -3   36.86    0.71
   3  -3  -3   36.87    0.84
  -3  -3   3   35.13    0.75
  -3  -3   3   35.34    0.77
  -3  -3   2   78.14    1.25
   3  -3  -2   77.80    1.33
  -3  -3   2   79.08    1.24
   3  -3  -2   79.17    1.27
   3   3  -1    0.52    0.13
   3  -3  -1    0.55    0.13
   3   3   0  315.07    3.81
   3  -3   0  315.38    4.03
   3   3   1  140.89    1.97
   3  -3   1  142.51    2.15
   3   3   2    4.17    0.25
   3  -3   2    4.02    0.29
  -3  -3  -2    3.76    0.21
   3   3   3    2.01    0.22
   3  -3   3    2.47    0.24
  -3  -3  -3    1.98    0.17
   3  -3   3    2.68    0.14
   3   3   4   10.89    0.46
   3  -3   4   11.29    0.52
  -3  -3  -4   11.02    0.42
   3  -3   4   10.91    0.34
   3   3   5   18.75    0.64
   3  -3   5   17.20    0.50
   3  -3   5   17.92    0.69
  -3  -3  -5   18.73    0.61
   3   3   6    1.35    0.23
   3  -3   6    1.60    0.20
  -3  -3  -6    1.88    0.26
   3  -3   6    1.97    0.30
   3   3   7   10.94    0.55
  -3  -3  -7   10.48    0.54
   3  -3   7   12.26    0.50
   3  -3   7   11.04    0.59
   3   3   8   41.99    1.17
   3  -3   8   43.37    1.07
  -3  -3  -8   43.27    1.20
   3  -3   8   43.38    1.24
   3   3   9    1.06    0.24
  -3  -3  -9    0.80    0.21
   3  -3   9    1.09    0.26
   3  -3   9    1.01    0.21
   3   3  10    4.19    0.48
   3  -3  10    4.86    0.46
   3  -3  10    4.55    0.40
  -3  -3 -10    4.77    0.43
   3   3  11   23.23    0.97
   3  -3  11   22.41    0.96
   3  -3  11   21.66    0.88
  -3  -3 -11   20.64    0.97
   3   3  12   14.10    0.80
   3  -3  12   14.38    0.77
   3  -3  12   14.38    0.79
  -3  -3 -12   14.94    0.87
   3   3  13    0.51    0.24
   3  -3  13    0.67    0.24
   3  -3  13    0.41    0.22
   3   3  14  158.88    3.27
   3  -3  14  159.88    3.11
   3  -3  14  158.11    3.16
   3   3  15   63.39    1.97
   3  -3  15   61.87    1.83
   3   3  16   50.25    1.81
   3  -3  16   53.41    1.74
   3   3  17    0.28    0.24
   3  -3  17    0.30    0.24
   3   3  18   36.19    1.62
   3  -3  18   40.73    1.59
   3   3  19    3.10    0.56
   3  -3  19    4.10    0.60
   3   3  20   32.91    1.63
   3  -3  20   33.96    1.53
   3  -3  21   13.40    0.96
  -3  -4  22    2.45    0.56
  -3   4  21    8.20    0.96
  -3  -4  21    8.34    0.77
  -3   4  20    6.76    0.86
  -3  -4  20    5.53    0.74
  -3   4  19   16.20    1.12
  -3  -4  19   16.36    1.04
  -3   4  18   21.92    1.26
  -3  -4  18   21.54    1.17
  -3   4  17   10.52    0.87
  -3  -4  17   11.70    0.84
  -3   4  16    2.16    0.48
   3  -4 -16    1.63    0.43
  -3  -4  16    1.77    0.43
  -3  -4  16    2.02    0.43
  -3   4  15   17.74    1.03
  -3  -4  15   18.01    1.01
  -3  -4  15   17.85    1.00
   3  -4 -15   18.95    1.14
  -3   4  14   32.52    1.33
  -3  -4  14   32.81    1.30
  -3  -4  14   31.16    1.29
   3  -4 -14   31.26    1.39
  -3   4  13   10.38    0.73
   3  -4 -13   10.94    0.79
  -3  -4  13   10.44    0.70
  -3  -4  13   10.20    0.73
  -3   4  12    2.94    0.43
  -3  -4  12    2.81    0.43
  -3  -4  12    2.08    0.41
   3  -4 -12    1.89    0.38
  -3   4  11   45.79    1.40
   3  -4 -11   47.50    1.50
  -3  -4  11   44.39    1.47
  -3  -4  11   45.53    1.40
  -3   4  10    2.84    0.38
   3  -4 -10    3.00    0.44
  -3  -4  10    2.81    0.40
  -3  -4  10    3.56    0.50
  -3   4   9    2.36    0.34
  -3  -4   9    2.18    0.33
  -3  -4   9    1.90    0.36
   3  -4  -9    2.51    0.37
  -3   4   8  196.88    3.08
   3  -4  -8  190.74    3.20
  -3  -4   8  199.02    3.45
  -3  -4   8  191.75    3.11
  -3   4   7    8.70    0.48
  -3  -4   7    7.36    0.48
  -3  -4   7    7.64    0.57
   3  -4  -7    8.71    0.51
  -3   4   6   53.36    1.18
   3  -4  -6   54.64    0.89
   3  -4  -6   55.16    1.30
  -3  -4   6   53.23    1.21
  -3   4   5   63.00    1.22
  -3  -4   5   63.21    1.26
   3  -4  -5   63.13    1.04
   3  -4  -5   63.56    1.37
  -3   4   4    2.35    0.20
   3  -4  -4    2.03    0.17
  -3  -4   4    1.80    0.21
  -3  -4   4    1.58    0.20
   3  -4  -4    2.44    0.30
  -3  -4   3   15.27    0.49
  -3  -4   3   15.82    0.49
   3  -4  -3   16.38    0.48
   3  -4  -3   16.22    0.57
  -3  -4   2   13.35    0.44
  -3  -4   2   13.06    0.43
   3  -4  -2   13.60    0.51
   3  -4  -2   13.44    0.46
   3   4  -1   28.27    0.66
   3  -4  -1   30.16    0.76
   3   4   0   70.69    1.20
   3  -4   0   74.06    1.37
   3   4   1  173.57    2.38
   3  -4   1  175.31    2.64
   3   4   2  110.06    1.73
  -3  -4  -2  111.18    1.76
   3  -4   2  111.87    1.95
   3   4   3  108.44    1.77
   3  -4   3  112.10    2.01
  -3  -4  -3  110.56    1.79
   3   4   4   57.31    1.20
   3  -4   4   57.54    1.36
  -3  -4  -4   56.11    1.17
   3  -4   4   57.02    0.91
   3   4   5   66.49    1.36
   3  -4   5   65.33    1.10
  -3  -4  -5   64.57    1.34
   3  -4   5   67.60    1.55
   3   4   6    3.51    0.33
   3  -4   6    3.91    0.45
   3  -4   6    3.96    0.27
  -3  -4  -6    4.35    0.32
   3   4   7   27.57    0.91
   3  -4   7   28.51    1.02
  -3  -4  -7   29.23    0.92
   3  -4   7   29.10    0.78
   3   4   8    0.43    0.18
  -3  -4  -8    0.41    0.16
   3  -4   8    0.48    0.16
   3  -4   8    0.57    0.21
   3   4   9   55.85    1.47
   3  -4   9   55.56    1.56
   3  -4   9   56.41    1.30
  -3  -4  -9   53.33    1.45
   3   4  10   25.42    1.00
   3  -4  10   27.59    0.92
   3  -4  10   26.98    1.08
  -3  -4 -10   26.21    1.03
   3   4  11    0.57    0.22
   3  -4  11    0.73    0.22
   3  -4  11    0.68    0.26
  -3  -4 -11    0.59    0.21
   3   4  12    1.50    0.35
   3  -4  12    1.65    0.36
   3  -4  12    1.94    0.36
  -3  -4 -12    1.59    0.35
   3   4  13   28.70    1.21
  -3  -4 -13   33.23    1.36
   3  -4  13   30.66    1.25
   3  -4  13   30.80    1.15
   3   4  14    3.99    0.56
   3  -4  14    2.99    0.46
   3  -4  14    3.17    0.48
  -3  -4 -14    3.77    0.58
   3   4  15   11.64    0.82
   3  -4  15   11.10    0.77
   3  -4  15   12.50    0.77
   3   4  16   69.72    2.17
   3  -4  16   70.36    2.01
   3   4  17    0.54    0.32
   3  -4  17    0.35    0.29
   3   4  18   73.43    2.40
   3   4  19    0.28    0.29
   3   4  20    4.87    0.74
  -3   5  21    0.46    0.35
  -3  -5  21    1.41    0.41
  -3   5  20    1.84    0.51
  -3  -5  20    1.72    0.45
  -3   5  19    0.03    0.29
  -3  -5  19   -0.25    0.23
  -3   5  18   -0.40    0.25
  -3  -5  18   -0.41    0.24
   3  -5 -18   -0.07    0.26
  -3   5  17   40.52    1.67
  -3  -5  17   42.69    1.61
  -3  -5  17   39.84    1.63
   3  -5 -17   40.23    1.79
  -3   5  16    3.69    0.60
  -3  -5  16    3.27    0.57
   3  -5 -16    3.18    0.58
  -3  -5  16    3.26    0.55
  -3   5  15    9.86    0.79
   3  -5 -15   10.13    0.83
  -3  -5  15   10.76    0.82
  -3  -5  15    9.91    0.75
  -3   5  14   94.30    2.40
  -3  -5  14   90.97    2.47
  -3  -5  14   92.18    2.30
   3  -5 -14   96.68    2.57
  -3   5  13   68.66    1.93
  -3  -5  13   71.23    1.91
  -3  -5  13   68.25    2.06
   3  -5 -13   70.53    2.07
  -3   5  12    1.41    0.34
  -3  -5  12    1.01    0.32
   3  -5 -12    0.65    0.25
  -3  -5  12    0.37    0.23
  -3   5  11   20.51    0.92
  -3  -5  11   19.25    1.00
   3  -5 -11   20.99    0.99
  -3  -5  11   19.89    0.89
  -3   5  10   21.52    0.89
  -3  -5  10   22.65    0.93
   3  -5 -10   22.95    0.99
  -3  -5  10   21.33    1.04
  -3   5   9   66.99    1.60
  -3  -5   9   68.32    1.88
   3  -5  -9   69.10    1.75
  -3  -5   9   68.03    1.64
  -3   5   8   12.90    0.61
   3  -5  -8   12.60    0.67
  -3  -5   8   13.91    0.67
  -3  -5   8   12.01    0.74
  -3   5   7   48.86    1.18
   3  -5  -7   48.08    0.83
  -3  -5   7   48.06    1.48
   3  -5  -7   46.18    1.28
  -3  -5   7   47.82    1.21
  -3   5   6  136.03    2.20
  -3  -5   6  137.01    2.72
   3  -5  -6  137.78    1.92
   3  -5  -6  140.60    2.46
  -3  -5   6  137.73    2.26
  -3   5   5    2.42    0.27
   3  -5  -5    2.78    0.34
  -3  -5   5    2.89    0.44
   3  -5  -5    2.01    0.19
  -3   5   4   22.24    0.60
   3  -5  -4   22.00    0.61
  -3  -5   4   23.03    0.67
   3  -5  -4   24.37    0.80
  -3  -5   4   22.99    0.66
  -3   5   3  180.01    2.35
   3  -5  -3  186.13    2.82
   3  -5  -3  185.45    2.61
  -3  -5   3  180.10    2.53
  -3  -5   3  177.86    2.48
   3  -5  -2   10.02    0.48
  -3  -5   2    9.29    0.39
  -3  -5   2    8.82    0.40
   3  -5  -2    8.77    0.42
   3   5  -1  528.37    6.21
   3  -5  -1  529.51    6.58
   3   5   0   95.01    1.52
   3  -5   0   95.36    1.75
   3   5   1   33.92    0.81
   3  -5   1   34.81    0.98
   3   5   2   35.66    0.86
   3  -5   2   35.27    1.02
   3   5   3  353.54    4.54
   3  -5   3  361.21    5.00
  -3  -5  -3  356.26    4.67
   3   5   4    0.98    0.20
  -3  -5  -4    1.37    0.24
   3  -5   4    2.11    0.34
   3   5   5   30.81    0.90
   3  -5   5   31.07    0.65
  -3  -5  -5   32.26    0.93
   3  -5   5   31.33    1.06
   3   5   6    1.03    0.22
   3  -5   6    1.40    0.30
  -3  -5  -6    1.39    0.24
   3  -5   6    1.64    0.19
   3   5   7   84.29    1.77
   3  -5   7   85.32    1.48
  -3  -5  -7   84.02    1.78
   3  -5   7   83.16    1.98
   3   5   8    1.91    0.32
   3  -5   8    1.73    0.36
  -3  -5  -8    2.10    0.32
   3  -5   8    2.33    0.28
   3   5   9    8.94    0.58
   3  -5   9    9.18    0.49
   3  -5   9    9.05    0.65
  -3  -5  -9   10.23    0.61
   3   5  10   37.31    1.25
  -3  -5 -10   39.05    1.30
   3  -5  10   38.57    1.09
   3  -5  10   37.49    1.36
   3   5  11   27.47    1.11
   3  -5  11   27.62    1.19
  -3  -5 -11   28.24    1.14
   3  -5  11   28.18    0.97
   3   5  12   11.04    0.74
   3  -5  12   11.48    0.67
  -3  -5 -12   10.00    0.71
   3  -5  12   11.19    0.78
   3   5  13    2.25    0.41
   3  -5  13    1.66    0.38
   3  -5  13    1.75    0.33
  -3  -5 -13    1.31    0.34
   3   5  14    2.50    0.46
   3  -5  14    2.45    0.47
  -3  -5 -14    2.85    0.50
   3   5  15    0.63    0.29
  -3  -5 -15    1.08    0.35
   3  -5  15    0.03    0.21
   3   5  16   26.90    1.34
  -3  -5 -16   30.06    1.44
   3   5  17   40.38    1.71
   3   5  18    1.59    0.40
   3   5  19   22.07    1.32
  -3   6  20    2.40    0.52
  -3   6  19   21.37    1.29
   3  -6 -19   23.11    1.44
  -3   6  18    2.60    0.52
   3  -6 -18    2.65    0.55
  -3  -6  18    2.52    0.49
  -3   6  17    3.32    0.58
  -3  -6  17    3.77    0.63
  -3  -6  17    3.62    0.54
   3  -6 -17    3.57    0.65
  -3   6  16   23.45    1.23
  -3  -6  16   22.07    1.22
   3  -6 -16   24.02    1.32
  -3  -6  16   23.97    1.16
  -3   6  15    9.45    0.79
  -3  -6  15    8.47    0.80
  -3  -6  15   10.27    0.77
   3  -6 -15    8.62    0.77
  -3   6  14   14.67    0.91
   3  -6 -14   15.15    0.96
  -3  -6  14   15.87    0.89
  -3  -6  14   15.30    1.00
  -3   6  13   18.42    0.97
  -3  -6  13   18.34    1.08
  -3  -6  13   20.12    0.97
   3  -6 -13   18.66    1.04
  -3   6  12   10.00    0.69
  -3  -6  12    9.78    0.67
  -3  -6  12    9.31    0.77
   3  -6 -12   10.03    0.74
  -3   6  11   20.70    0.92
   3  -6 -11   18.85    0.97
  -3  -6  11   20.48    0.92
  -3  -6  11   19.51    1.07
  -3   6  10   12.44    0.67
  -3  -6  10   12.97    0.84
  -3  -6  10   12.17    0.69
   3  -6 -10   11.75    0.73
  -3   6   9   91.20    1.92
  -3  -6   9   93.57    2.37
   3  -6  -9   92.62    2.15
  -3  -6   9   92.35    1.98
  -3   6   8   69.19    1.56
  -3  -6   8   71.53    1.98
  -3  -6   8   69.97    1.62
   3  -6  -8   71.83    1.78
  -3   6   7    0.20    0.12
   3  -6  -7    0.18    0.11
  -3  -6   7    0.65    0.25
  -3  -6   7    0.00    0.13
  -3   6   6    3.25    0.28
  -3  -6   6    2.60    0.43
   3  -6  -6    2.72    0.22
   3  -6  -6    2.59    0.37
  -3  -6   6    3.48    0.31
  -3   6   5    0.79    0.14
  -3  -6   5    1.13    0.31
   3  -6  -5    0.66    0.19
  -3  -6   5    0.87    0.18
   3  -6  -5    0.67    0.14
  -3   6   4   92.56    1.49
  -3  -6   4   91.93    2.11
  -3  -6   4   92.33    1.60
   3  -6  -4   93.17    1.61
  -3  -6   4   91.08    1.57
   3  -6  -4   93.97    1.90
  -3   6   3   24.43    0.57
  -3  -6   3   24.84    0.97
   3  -6  -3   24.79    0.85
  -3  -6   3   23.50    0.68
  -3  -6   3   22.71    0.65
   3  -6  -3   24.48    0.73
  -3   6   2    0.54    0.09
  -3  -6   2    0.77    0.15
  -3  -6   2    0.42    0.20
   3  -6  -2    0.70    0.17
  -3  -6   2    0.47    0.12
   3   6  -1  114.63    1.78
   3  -6  -1  112.37    2.02
   3   6   0   28.21    0.74
   3  -6   0   29.25    0.92
   3   6   1  346.95    4.42
   3  -6   1  355.52    4.91
   3   6   2   45.70    1.03
   3  -6   2   45.76    1.26
   3   6   3   34.76    0.92
   3  -6   3   35.57    1.13
  -3  -6  -3   35.23    1.00
   3   6   4   13.96    0.58
   3  -6   4   13.70    0.72
  -3  -6  -4   13.78    0.62
   3   6   5    5.90    0.41
  -3  -6  -5    6.18    0.34
  -3  -6  -5    5.15    0.39
   3  -6   5    4.82    0.47
   3   6   6    0.51    0.19
   3  -6   6    0.49    0.23
  -3  -6  -6    0.35    0.15
   3   6   7    0.05    0.14
  -3  -6  -7    0.14    0.10
   3  -6   7    0.06    0.16
   3   6   8   52.18    1.40
   3  -6   8   50.56    1.60
  -3  -6  -8   51.47    1.43
   3   6   9   23.05    0.95
   3  -6   9   24.10    1.11
  -3  -6  -9   24.85    1.00
   3   6  10   81.34    1.96
   3  -6  10   79.52    2.18
  -3  -6 -10   80.57    2.01
   3   6  11   15.16    0.83
  -3  -6 -11   14.33    0.83
   3  -6  11   14.84    0.91
   3   6  12   64.67    1.85
  -3  -6 -12   63.78    1.88
   3  -6  12   64.19    2.01
   3   6  13    1.20    0.32
  -3  -6 -13    1.28    0.29
   3  -6  13    1.07    0.35
   3   6  14    4.17    0.59
   3  -6  14    3.43    0.57
  -3  -6 -14    3.26    0.54
   3   6  15   18.89    1.07
   3  -6  15   15.27    1.01
  -3  -6 -15   19.72    1.14
   3   6  16    3.74    0.60
  -3  -6 -16    3.52    0.60
   3  -6  16    3.24    0.57
   3   6  17   18.16    1.15
  -3  -6 -17   19.84    1.24
   3   6  18    6.07    0.80
   3   6  19    6.33    0.85
  -3   7  20    4.20    0.68
   3  -7 -20    4.52    0.80
  -3   7  19    5.56    0.73
   3  -7 -19    4.91    0.77
  -3  -7  19    5.78    0.78
  -3   7  18    2.59    0.49
   3  -7 -18    2.73    0.57
  -3  -7  18    3.42    0.59
  -3   7  17    8.06    0.88
   3  -7 -17    5.53    0.77
  -3  -7  17    7.34    0.90
  -3   7  16    8.33    0.75
  -3  -7  16    8.73    0.81
   3  -7 -16    7.87    0.91
  -3   7  15    1.72    0.42
   3  -7 -15    2.08    0.46
  -3  -7  15    1.34    0.42
  -3   7  14   67.40    1.99
   3  -7 -14   71.07    2.22
  -3  -7  14   66.19    2.23
  -3   7  13   30.96    1.25
  -3  -7  13   28.80    1.42
   3  -7 -13   29.43    1.34
  -3   7  12   37.12    1.33
   3  -7 -12   38.46    1.49
  -3  -7  12   38.95    1.61
  -3   7  11    9.03    0.62
   3  -7 -11    8.65    0.68
  -3  -7  11    7.83    0.74
  -3  -7  11    7.48    0.58
  -3   7  10    0.74    0.23
  -3  -7  10    0.25    0.28
  -3  -7  10    1.01    0.24
   3  -7 -10    0.62    0.23
  -3   7   9    5.44    0.45
  -3  -7   9    5.81    0.71
   3  -7  -9    5.71    0.64
  -3  -7   9    4.67    0.50
  -3   7   8   31.76    0.98
  -3  -7   8   31.45    1.32
   3  -7  -8   29.80    1.14
  -3  -7   8   30.40    1.01
  -3   7   7  107.24    1.96
  -3  -7   7  106.67    2.01
   3  -7  -7  110.57    2.35
  -3  -7   7  107.98    2.58
  -3   7   6   70.74    1.41
  -3  -7   6   69.65    1.95
  -3  -7   6   70.37    1.48
   3  -7  -6   73.60    1.34
   3  -7  -6   72.10    1.77
  -3   7   5   10.03    0.45
  -3  -7   5   10.03    0.48
   3  -7  -5    9.89    0.59
   3  -7  -5   10.07    0.45
  -3  -7   5    9.82    0.69
  -3   7   4    1.70    0.20
  -3  -7   4    1.82    0.23
  -3  -7   4    1.80    0.24
   3  -7  -4    2.22    0.35
   3  -7  -4    1.76    0.25
  -3  -7   4    2.04    0.39
  -3   7   3   69.64    1.16
  -3  -7   3   72.29    1.83
  -3  -7   3   69.45    1.31
   3  -7  -3   72.14    1.48
  -3  -7   3   70.10    1.34
   3  -7  -3   72.54    1.68
  -3  -7   2    0.19    0.10
  -3  -7   2    0.20    0.12
   3  -7  -2    0.37    0.14
  -3  -7   2    0.00    0.14
   3   7  -1   98.20    1.65
   3  -7  -1   98.18    1.93
  -3  -7   1  100.87    2.12
   3   7   0    0.00    0.10
   3  -7   0    0.31    0.16
  -3  -7   0    0.10    0.13
   3   7   1    1.07    0.19
   3  -7   1    0.99    0.24
  -3  -7  -1    0.83    0.22
   3   7   2   32.17    0.87
  -3  -7  -2   33.23    1.00
   3  -7   2   32.63    1.11
  -3  -7  -3    0.55    0.18
  -3  -7  -3    0.11    0.11
   3  -7   3    0.76    0.25
   3   7   4    6.01    0.40
  -3  -7  -4    5.61    0.37
  -3  -7  -4    4.99    0.40
   3  -7   4    5.50    0.49
   3   7   5    0.83    0.20
  -3  -7  -5    0.65    0.19
   3  -7   5    0.95    0.27
   3   7   6   18.03    0.75
   3  -7   6   16.06    0.87
  -3  -7  -6   17.54    0.78
   3   7   7   36.34    1.12
  -3  -7  -7   33.29    1.14
   3  -7   7   34.91    1.33
   3   7   8   28.38    1.03
  -3  -7  -8   26.46    1.04
   3  -7   8   28.93    1.24
   3   7   9   11.87    0.71
   3  -7   9   12.29    0.83
  -3  -7  -9   11.11    0.69
   3   7  10   37.65    1.30
  -3  -7 -10   38.08    1.35
   3  -7  10   35.98    1.47
   3   7  11    0.88    0.28
  -3  -7 -11    0.90    0.29
   3  -7  11    1.07    0.37
   3   7  12   26.41    1.16
  -3  -7 -12   28.26    1.24
   3  -7  12   25.68    1.30
   3   7  13    1.04    0.32
  -3  -7 -13    1.65    0.39
   3  -7  13    0.75    0.35
   3   7  14   16.23    1.00
   3  -7  14   17.05    1.10
  -3  -7 -14   17.53    1.04
   3   7  15    0.66    0.32
  -3  -7 -15    1.23    0.35
   3  -7  15    0.53    0.32
   3   7  16    3.28    0.56
   3  -7  16    2.91    0.56
  -3  -7 -16    1.96    0.44
   3   7  17   26.49    1.39
  -3  -7 -17   24.08    1.38
   3   7  18    4.77    0.71
  -3  -7 -18    4.68    0.70
   3  -7  18    4.93    0.70
  -3   8  19    3.73    0.62
   3  -8 -19    4.55    0.75
  -3  -8  19    4.00    0.64
  -3   8  18    4.48    0.64
  -3  -8  18    3.82    0.66
   3  -8 -18    3.39    0.64
  -3   8  17    0.92    0.32
   3  -8 -17    1.06    0.36
  -3  -8  17    0.48    0.31
  -3   8  16    9.54    0.77
  -3  -8  16    8.84    0.86
   3  -8 -16    8.20    0.78
  -3   8  15   26.57    1.23
   3  -8 -15   27.97    1.42
  -3  -8  15   26.65    1.44
  -3   8  14    4.49    0.58
   3  -8 -14    4.22    0.72
  -3  -8  14    4.32    0.68
  -3   8  13    7.69    0.62
   3  -8 -13    7.95    0.71
  -3  -8  13    7.80    0.91
  -3   8  12    9.01    0.64
  -3  -8  12    9.84    0.85
   3  -8 -12    9.93    0.76
  -3   8  11   24.45    1.02
   3  -8 -11   24.48    1.19
  -3  -8  11   25.05    1.33
  -3   8  10   30.59    1.08
   3  -8 -10   30.06    1.27
  -3  -8  10   28.10    1.38
  -3   8   9   22.45    0.87
   3  -8  -9   20.22    1.01
  -3  -8   9   20.37    1.15
  -3   8   8    0.35    0.17
  -3  -8   8    0.39    0.25
   3  -8  -8    0.34    0.22
  -3  -8   7   71.16    2.10
   3  -8  -7   72.08    1.90
  -3  -8   6    1.33    0.36
   3  -8  -6    0.71    0.24
   3  -8  -5    4.87    0.38
   3  -8  -5    5.45    0.48
  -3  -8   5    5.18    0.64
   3  -8  -4   24.01    0.98
  -3  -8   4   24.04    0.74
   3  -8  -4   22.85    0.78
  -3  -8   4   23.37    0.74
  -3  -8   4   23.01    1.07
   3  -8  -3   11.96    0.68
  -3  -8   3   13.09    0.53
   3  -8  -3   13.94    0.62
  -3  -8   3   12.81    0.80
  -3  -8   3   12.64    0.52
  -3  -8   2   81.46    1.51
   3  -8  -2   84.59    1.78
  -3  -8   2   84.80    2.04
  -3  -8   2   82.47    1.49
   3  -8  -1   94.38    1.97
  -3  -8   1   94.87    2.13
   3   8   0   37.86    0.93
   3  -8   0   36.94    1.17
  -3  -8   0   36.84    1.20
   3   8   1    3.22    0.28
  -3  -8  -1    2.57    0.38
   3  -8   1    3.07    0.43
   3   8   2    4.96    0.35
  -3  -8  -2    5.69    0.44
   3  -8   2    5.47    0.49
   3   8   3    0.07    0.13
   3  -8   3    0.08    0.13
  -3  -8  -3    0.08    0.13
  -3  -8  -3    0.14    0.14
   3   8   4    4.94    0.40
   3  -8   4    5.18    0.60
  -3  -8  -4    5.30    0.46
   3   8   5  241.28    3.63
  -3  -8  -5  245.57    3.95
   3  -8   5  243.06    4.25
   3   8   6    4.66    0.42
  -3  -8  -6    4.80    0.46
   3  -8   6    5.66    0.66
   3   8   7    0.83    0.24
   3  -8   7    1.11    0.33
  -3  -8  -7    1.19    0.28
   3   8   8   17.78    0.83
  -3  -8  -8   18.69    0.91
   3  -8   8   17.03    1.01
   3   8   9   24.51    1.01
   3  -8   9   24.07    1.22
  -3  -8  -9   22.77    1.04
   3   8  10    9.26    0.67
  -3  -8 -10    8.87    0.66
   3  -8  10    8.52    0.76
   3   8  11   28.21    1.18
   3  -8  11   27.79    1.38
  -3  -8 -11   28.91    1.25
   3   8  12    2.18    0.42
   3  -8  12    3.47    0.58
  -3  -8 -12    2.98    0.49
   3   8  13    7.99    0.70
   3  -8  13    6.60    0.82
  -3  -8 -13    8.93    0.73
   3   8  14    1.77    0.44
   3  -8  14    2.26    0.53
  -3  -8 -14    2.56    0.47
   3   8  15    6.46    0.77
   3  -8  15    6.09    0.84
  -3  -8 -15    5.26    0.70
   3   8  16    0.30    0.33
   3  -8  16    0.45    0.30
  -3  -8 -16    0.21    0.25
   3   8  17    1.48    0.41
   3  -8  17    1.15    0.39
  -3  -8 -17    1.65    0.41
   3  -8  18   -0.07    0.26
  -3   9  18    2.02    0.43
  -3  -9  18    1.94    0.47
   3  -9 -18    2.20    0.52
  -3   9  17   -0.58    0.27
  -3  -9  17    0.62    0.35
   3  -9 -17   -0.04    0.20
  -3   9  16   12.18    0.88
  -3  -9  16   12.19    1.03
   3  -9 -16   13.83    1.04
  -3   9  15    2.03    0.40
   3  -9 -15    2.38    0.52
  -3  -9  15    2.64    0.57
   3  -9 -14    8.32    0.77
  -3  -9  14    9.52    0.89
   3  -9 -13   45.53    1.79
  -3  -9  13   46.96    1.96
   3  -9 -12    6.82    0.79
  -3  -9  12    6.45    0.88
  -3  -9  11    0.37    0.31
   3  -9 -11    0.35    0.24
  -3  -9  10    0.81    0.35
   3  -9 -10    1.02    0.31
  -3  -9   9   31.64    1.48
   3  -9  -9   29.64    1.28
  -3  -9   8   16.11    1.03
   3  -9  -8   15.91    0.91
  -3  -9   7   10.05    0.80
   3  -9  -7   10.14    0.72
  -3  -9   6    1.60    0.39
   3  -9  -6    1.82    0.38
  -3  -9   5   60.93    1.91
   3  -9  -5   57.61    1.71
  -3  -9   4   36.88    1.43
   3  -9  -4   40.01    1.36
   3  -9  -4   38.48    1.12
   3  -9  -3   80.25    1.99
   3  -9  -3   78.27    1.75
  -3  -9   3   77.51    2.08
   3  -9  -2    6.02    0.47
   3  -9  -2    5.19    0.49
  -3  -9   2    5.92    0.55
   3  -9  -1    0.21    0.17
  -3  -9   1    0.51    0.25
   3  -9   0   81.34    1.94
  -3  -9   0   82.76    1.98
  -3  -9  -1    4.11    0.48
   3  -9   1    4.05    0.51
   3  -9   2   44.99    1.46
  -3  -9  -2   49.23    1.37
   3   9   3   74.19    1.56
   3  -9   3   74.93    1.99
  -3  -9  -3   72.30    1.67
  -3  -9  -3   73.38    1.86
   3   9   4   40.55    1.13
  -3  -9  -4   42.21    1.37
   3  -9   4   40.09    1.45
   3   9   5    0.13    0.17
  -3  -9  -5    0.37    0.20
   3  -9   5    0.11    0.18
   3   9   6    1.32    0.27
  -3  -9  -6    2.19    0.40
   3  -9   6    1.67    0.40
   3   9   7   87.29    1.96
   3  -9   7   87.13    2.42
  -3  -9  -7   92.69    2.24
   3   9   8    3.78    0.47
   3  -9   8    3.92    0.62
  -3  -9  -8    3.53    0.51
   3   9   9    5.03    0.55
  -3  -9  -9    5.04    0.63
   3  -9   9    3.61    0.59
   3   9  10    3.36    0.48
   3  -9  10    4.87    0.71
  -3  -9 -10    4.65    0.62
   3   9  11    4.42    0.56
   3  -9  11    2.71    0.54
  -3  -9 -11    3.62    0.53
   3   9  12   -0.10    0.22
  -3  -9 -12    0.03    0.17
   3  -9  12   -0.05    0.23
   3   9  13    7.21    0.67
  -3  -9 -13    6.63    0.78
   3  -9  13    7.75    0.96
   3   9  14    3.90    0.56
   3  -9  14    3.43    0.69
  -3  -9 -14    2.69    0.51
   3   9  15    6.43    0.76
   3  -9  15    4.69    0.74
  -3  -9 -15    5.39    0.72
   3   9  16    2.64    0.54
  -3  -9 -16    2.83    0.51
   3  -9  16    2.97    0.63
   3   9  17    5.75    0.72
   3  -9  17    6.48    0.89
  -3 -10  16    1.56    0.47
   3 -10 -16    2.48    0.54
   3 -10 -15    1.00    0.35
  -3 -10  15    1.28    0.44
   3 -10 -14    1.45    0.40
  -3 -10  14    0.62    0.33
  -3 -10  13    3.37    0.63
   3 -10 -13    2.73    0.52
   3 -10 -12    0.34    0.22
  -3 -10  12    0.22    0.33
  -3 -10  11   -0.20    0.23
   3 -10 -11   -0.02    0.16
  -3 -10  10   11.20    0.93
   3 -10 -10   12.14    0.86
  -3 -10   9    3.85    0.64
   3 -10  -9    4.66    0.64
   3 -10  -8    0.42    0.23
  -3 -10   8    0.55    0.29
  -3 -10   7   18.63    1.11
   3 -10  -7   19.09    1.03
   3 -10  -6    1.18    0.33
  -3 -10   6    1.70    0.42
   3 -10  -5    4.32    0.59
  -3 -10   5    4.96    0.65
  -3 -10   4    4.13    0.59
   3 -10  -4    2.81    0.45
   3 -10  -3    4.63    0.60
  -3 -10   3    4.52    0.60
   3 -10  -3    4.48    0.42
   3 -10  -2  162.36    2.98
   3 -10  -2  161.65    3.23
  -3 -10   2  164.99    3.32
  -3 -10   1   13.89    0.82
   3 -10  -1   11.17    0.69
  -3 -10   0   37.01    1.31
   3 -10   0   37.66    1.30
   3 -10   1    6.10    0.55
  -3 -10  -1    6.81    0.54
   3 -10   2    0.48    0.22
  -3 -10  -2    0.33    0.20
  -3 -10  -2    0.29    0.21
   3 -10   3    3.01    0.49
  -3 -10  -3    4.43    0.56
  -3 -10  -4    1.19    0.31
   3 -10   4    1.34    0.36
  -3 -10  -5   18.80    0.96
   3 -10   5   19.19    1.06
   3 -10   6   55.66    1.90
  -3 -10  -6   57.23    1.77
   3 -10   7    0.40    0.26
  -3 -10  -7    0.01    0.17
   3 -10   8    1.16    0.38
  -3 -10  -8    1.27    0.34
   3  10   9    1.39    0.31
  -3 -10  -9    1.11    0.33
   3 -10   9    1.52    0.41
   3  10  10   10.45    0.71
  -3 -10 -10   11.08    0.80
   3 -10  10   11.26    0.93
   3  10  11    8.99    0.67
   3 -10  11    8.21    0.99
  -3 -10 -11    7.50    0.68
   3  10  12   17.94    0.99
   3 -10  12   18.44    1.23
  -3 -10 -12   17.84    1.07
   3  10  13   -0.01    0.24
  -3 -10 -13    0.18    0.22
   3 -10  13    0.35    0.31
   3  10  14   -0.07    0.25
   3 -10  14    0.42    0.32
  -3 -10 -14    0.50    0.22
   3  10  15    0.68    0.33
   3 -10  15   -0.38    0.24
  -3 -10 -15    0.16    0.21
   3  10  16    8.53    0.77
  -3 -10 -16    6.02    0.77
   3 -11 -15    0.59    0.29
  -3 -11  14   -0.06    0.25
   3 -11 -14   -0.31    0.18
   3 -11 -13    5.17    0.73
  -3 -11  13    6.05    0.87
   3 -11 -12    4.65    0.70
  -3 -11  12    4.69    0.76
   3 -11 -11   -0.25    0.16
  -3 -11  11   -0.33    0.19
   3 -11 -10    0.43    0.25
  -3 -11  10    0.12    0.25
  -3 -11   9    4.76    0.73
   3 -11  -9    4.96    0.67
  -3 -11   8   36.82    1.68
   3 -11  -8   37.97    1.58
  -3 -11   7    0.07    0.22
   3 -11  -7   -0.29    0.14
  -3 -11   6   14.08    0.97
   3 -11  -6   13.51    0.90
   3 -11  -5    0.94    0.28
  -3 -11   5    0.63    0.30
   3 -11  -4   23.37    1.15
  -3 -11   4   24.88    1.25
   3 -11  -3    0.68    0.27
  -3 -11   3    0.90    0.31
   3 -11  -2    0.30    0.17
   3 -11  -2    0.55    0.23
  -3 -11   2    0.34    0.21
  -3 -11   1   19.17    0.98
   3 -11  -1   19.00    0.92
  -3 -11   0   41.89    1.45
   3 -11   0   41.59    1.44
   3 -11   1   10.49    0.73
  -3 -11  -1    9.94    0.67
   3 -11   2   14.00    0.86
  -3 -11  -2   14.44    0.88
   3 -11   3    2.07    0.43
  -3 -11  -3    2.57    0.44
  -3 -11  -4   49.44    1.67
   3 -11   4   46.93    1.72
   3 -11   5    2.69    0.50
  -3 -11  -5    1.82    0.39
   3 -11   6    7.47    0.87
  -3 -11  -6    7.67    0.67
  -3 -11  -7    2.26    0.45
   3 -11   7    2.23    0.49
   3 -11   8   12.92    0.98
  -3 -11  -8   12.72    0.87
   3 -11   9    0.16    0.26
  -3 -11  -9    0.39    0.27
   3 -11  10    5.01    0.74
  -3 -11 -10    5.76    0.72
  -3 -11 -11    3.93    0.59
   3 -11  11    2.72    0.60
   3 -11  12    7.49    0.97
  -3 -11 -12    7.18    0.84
  -3 -11 -13    0.56    0.27
   3 -11  13    0.35    0.30
  -3 -11 -15   -0.13    0.21
   3 -12 -13    0.06    0.20
  -3 -12  12    0.08    0.24
   3 -12 -12   -0.14    0.21
  -3 -12  11   18.84    1.30
   3 -12 -11   19.79    1.24
  -3 -12  10   19.76    1.31
   3 -12 -10   20.38    1.24
   3 -12  -9    0.22    0.20
  -3 -12   9    0.41    0.31
  -3 -12   8    3.05    0.60
   3 -12  -8    4.09    0.65
  -3 -12   7   22.02    1.29
   3 -12  -7   22.84    1.25
  -3 -12   6    8.53    0.79
   3 -12  -6    8.42    0.75
  -3 -12   5    1.05    0.35
   3 -12  -5    0.68    0.28
   3 -12  -4   19.75    1.11
  -3 -12   4   21.20    1.18
  -3 -12   3   11.67    0.85
   3 -12  -3   10.59    0.82
   3 -12  -2   57.94    1.91
  -3 -12   2   59.46    1.93
  -3 -12   1    4.94    0.62
   3 -12  -1    4.18    0.60
   3 -12  -1    6.18    0.55
   3 -12   0    5.18    0.63
  -3 -12   0    5.07    0.62
   3 -12   1   27.72    1.23
   3 -12   2    0.51    0.22
  -3 -12  -2    0.48    0.23
   3 -12   3    4.89    0.65
  -3 -12  -3    5.09    0.65
   3 -12   4    3.41    0.56
  -3 -12  -4    3.50    0.56
   3 -12   5   24.60    1.29
  -3 -12  -5   27.74    1.30
   3 -12   6   21.35    1.23
  -3 -12  -6   21.45    1.17
  -3 -12  -7    3.50    0.56
   3 -12   7    3.49    0.64
  -3 -12  -8    7.20    0.69
   3 -12   8    6.38    0.86
   3 -12   9   18.73    1.24
  -3 -12  -9   21.20    1.19
  -3 -12 -10    0.79    0.33
   3 -12  10    0.84    0.36
   3 -12  11    3.04    0.62
  -3 -12 -11    4.74    0.70
  -3 -12 -12   -0.33    0.19
  -3 -12 -13    2.02    0.46
  -3 -13  10    0.58    0.39
   3 -13 -10    0.99    0.39
  -3 -13   9    3.98    0.69
   3 -13  -9    3.02    0.59
   3 -13  -8   33.99    1.64
  -3 -13   8   36.01    1.76
   3 -13  -7    4.78    0.72
  -3 -13   7    4.84    0.75
   3 -13  -6   19.45    1.17
  -3 -13   6   17.99    1.18
   3 -13  -5    1.20    0.36
  -3 -13   5    1.72    0.43
   3 -13  -4    1.37    0.38
  -3 -13   4    1.68    0.43
  -3 -13   3    3.49    0.56
   3 -13  -3    3.21    0.55
  -3 -13   2    6.72    0.64
   3 -13  -2    8.05    0.72
   3 -13  -1    0.40    0.24
   3 -13   0   11.91    0.81
   3 -13   1   15.76    0.95
  -3 -13  -1   18.12    1.07
   3 -13   2    5.99    0.73
  -3 -13  -2    6.00    0.74
   3 -13   3    2.47    0.49
  -3 -13  -3    1.49    0.34
   3 -13   4   15.90    1.03
  -3 -13  -4   15.41    1.00
  -3 -13  -5    0.32    0.23
   3 -13   5    0.44    0.28
  -3 -13  -6   17.41    1.08
   3 -13   6   18.58    1.19
  -3 -13  -7   14.28    1.00
   3 -13   7   12.93    1.01
   3 -13   8    0.76    0.30
  -3 -13  -8    0.10    0.19
  -3 -13  -9   13.70    1.00
   3 -13   9   10.48    0.94
  -3 -13 -10    3.02    0.55
  -3 -13 -11    6.52    0.83
  -3 -14   8    1.27    0.38
   3 -14  -7    0.22    0.23
  -3 -14   7   -0.30    0.22
   3 -14  -6    3.53    0.62
  -3 -14   6    4.38    0.71
  -3 -14   5    1.02    0.35
   3 -14  -5    1.09    0.35
   3 -14  -4   13.84    1.01
  -3 -14   4   15.25    1.04
   3 -14  -3    1.70    0.43
  -3 -14   3    1.17    0.36
   3 -14  -2    7.60    0.73
   3 -14  -1    7.34    0.71
  -3 -14   0   12.29    0.92
   3 -14   0    9.18    0.81
  -3 -14  -1    5.79    0.76
   3 -14   2    1.31    0.35
  -3 -14  -2    2.12    0.46
  -3 -14  -3    1.66    0.44
   3 -14   3    2.04    0.44
   3 -14   4    0.37    0.23
  -3 -14  -4    1.06    0.33
  -3 -14  -5    0.45    0.23
   3 -14   5   -0.28    0.21
   3 -14   6    0.11    0.22
  -3 -14  -6    0.32    0.23
  -3 -14  -7    5.12    0.75
  -3 -14  -8    7.81    0.94
  -3 -15   5    1.84    0.43
  -3 -15   4    1.16    0.31
   3 -15   3   11.69    0.92
  -4   0  22    1.16    0.42
  -4   0  21    0.31    0.33
  -4   0  20   92.35    2.76
  -4   0  19    0.43    0.30
  -4   0  18  163.00    3.67
  -4   0  17    0.12    0.24
  -4   0  16    1.13    0.36
  -4   0  15    0.12    0.20
  -4   0  14    9.94    0.76
  -4   0  13   -0.14    0.17
  -4   0  13    0.23    0.16
  -4   0  12   75.07    1.96
  -4   0  12   78.02    1.66
  -4   0  11    0.17    0.19
  -4   0  10   95.00    2.10
  -4   0   9    0.25    0.18
  -4   0   8   16.65    0.74
  -4   0   7    0.06    0.15
  -4   0   6   44.90    1.12
  -4   0   5   -0.10    0.09
  -4   0   4   59.36    1.14
   4   0  -3    0.08    0.07
  -4   0   3    0.13    0.08
   4   0  -3    0.10    0.06
  -4   0   2  196.29    2.43
  -4   0   2  196.82    2.46
   4   0  -2  196.86    2.59
   4   0  -2  185.07    2.43
   4   0  -1    0.06    0.05
   4   0  -1    0.07    0.04
   4   0   0   41.54    0.81
   4   0   0   40.48    0.71
   4   0   1   -0.21    0.07
   4   0   1   -0.06    0.08
   4   0   2   68.39    1.15
   4   0   2   67.81    1.09
   4   0   3    0.03    0.07
   4   0   3    0.11    0.09
   4   0   4  556.21    6.74
   4   0   4  573.42    6.61
   4   0   5    0.06    0.08
   4   0   5    0.06    0.08
   4   0   6  508.19    6.19
   4   0   6  508.37    6.22
   4   0   7    0.16    0.12
   4   0   7    0.32    0.12
   4   0   8  165.93    2.68
   4   0   8  168.12    2.54
   4   0   9    0.19    0.15
   4   0   9    0.23    0.12
   4   0  10    2.14    0.28
   4   0  10    1.35    0.26
   4   0  11    0.07    0.13
   4   0  11    0.22    0.14
   4   0  12  228.29    3.80
   4   0  13    0.28    0.19
   4   0  14    8.97    0.68
   4   0  15    0.25    0.21
   4   0  16   61.72    1.95
   4   0  17    0.06    0.21
   4   0  18    6.19    0.73
   4   0  19    0.29    0.25
   4   0  20    0.00    0.26
  -4   1  22   30.09    1.60
  -4  -1  22   29.43    1.56
  -4   1  21    5.37    0.75
  -4  -1  21    5.74    0.79
  -4   1  20   42.79    1.84
  -4  -1  20   42.18    1.78
  -4   1  19    1.61    0.41
  -4  -1  19    1.92    0.47
  -4   1  18   36.66    1.60
  -4  -1  18   38.69    1.63
  -4   1  17   38.31    1.59
  -4  -1  17   39.73    1.60
  -4   1  16   81.02    2.33
  -4  -1  16   84.32    2.34
  -4   1  15    0.71    0.32
  -4  -1  15    1.15    0.33
  -4   1  14   67.53    1.98
  -4  -1  14   69.76    1.99
  -4  -1  14   72.65    1.75
  -4   1  13   94.06    2.31
  -4  -1  13   93.38    2.28
  -4  -1  13   93.75    2.03
  -4   1  12  210.37    3.75
  -4  -1  12  211.86    3.48
  -4  -1  12  218.46    3.78
  -4   1  11   63.70    1.72
  -4  -1  11   66.37    1.75
  -4   1  10    0.12    0.17
  -4  -1  10    0.13    0.17
  -4   1   9  135.49    2.53
  -4  -1   9  132.14    2.52
   4  -1  -9  135.29    2.61
  -4   1   8   90.25    1.87
  -4  -1   8   89.67    1.87
   4  -1  -8   87.51    1.91
  -4   1   7   74.58    1.60
  -4  -1   7   76.20    1.62
   4  -1  -7   75.16    1.63
  -4   1   6   13.89    0.59
  -4  -1   6   13.03    0.57
   4  -1  -6   13.49    0.57
  -4   1   5   49.23    1.11
   4  -1  -5   50.51    1.10
  -4  -1   5   50.24    1.09
   4  -1  -5   48.02    0.93
  -4   1   4   14.36    0.51
   4  -1  -4   15.01    0.44
   4  -1  -4   15.03    0.51
  -4  -1   4   14.59    0.50
  -4   1   3   24.37    0.60
  -4  -1   3   23.26    0.59
   4  -1  -3   23.27    0.58
   4  -1  -3   22.71    0.55
  -4  -1   3   23.55    0.59
  -4   1   2    5.40    0.24
  -4   1   2    5.53    0.24
  -4  -1   2    5.43    0.25
   4  -1  -2    5.11    0.22
   4  -1  -2    5.56    0.26
  -4  -1   2    5.28    0.26
   4   1  -1  171.51    2.42
   4   1  -1  177.05    2.26
  -4   1   1  177.41    2.14
  -4   1   1  178.88    2.17
   4  -1  -1  174.11    2.15
   4  -1  -1  176.06    2.35
   4   1   0  220.35    2.70
   4   1   0  212.24    2.84
   4  -1   0  213.28    2.81
   4  -1   0  215.41    2.56
   4   1   1    3.21    0.21
   4   1   1    3.17    0.21
   4  -1   1    3.02    0.22
   4  -1   1    2.88    0.17
   4   1   2  117.95    1.74
   4   1   2  123.02    1.78
   4  -1   2  127.86    1.66
  -4  -1  -2  123.12    1.58
   4  -1   2  123.58    1.85
   4   1   3  192.13    2.57
   4   1   3  187.47    2.53
   4  -1   3  193.23    2.67
  -4  -1  -3  187.10    2.45
   4  -1   3  195.53    2.46
   4   1   4   30.80    0.76
   4   1   4   31.39    0.69
  -4  -1  -4   30.79    0.72
   4  -1   4   30.82    0.70
   4  -1   4   31.19    0.78
   4   1   5   84.34    1.51
   4   1   5   84.32    1.37
  -4  -1  -5   86.26    1.51
   4  -1   5   85.02    1.43
   4  -1   5   85.48    1.52
   4   1   6  199.54    2.75
   4   1   6  205.99    2.96
   4  -1   6  205.88    2.97
   4  -1   6  204.93    2.86
   4   1   7   50.50    1.20
   4   1   7   48.20    0.99
   4  -1   7   52.39    1.18
   4  -1   7   50.13    1.13
   4   1   8  195.84    2.80
   4   1   8  201.01    3.11
   4  -1   8  207.83    3.08
   4  -1   8  200.26    3.03
   4   1   9   36.99    0.89
   4   1   9   38.69    1.13
   4  -1   9   38.13    1.10
   4  -1   9   38.36    1.06
   4   1  10   15.15    0.55
   4   1  10   15.54    0.74
   4  -1  10   14.92    0.66
   4  -1  10   15.04    0.72
   4   1  11    0.99    0.25
   4  -1  11    0.90    0.26
   4  -1  11    0.76    0.23
   4   1  12  103.06    2.29
   4  -1  12  104.14    2.11
   4  -1  12  104.17    2.27
   4   1  13    0.89    0.27
   4  -1  13    0.88    0.27
   4   1  14   96.83    2.38
   4  -1  14   98.01    2.35
   4   1  15    4.62    0.61
   4  -1  15    5.44    0.66
   4   1  16    0.35    0.24
   4  -1  16   -0.11    0.20
   4   1  17    3.69    0.57
   4  -1  17    5.86    0.68
   4   1  18    0.07    0.20
   4  -1  18    0.27    0.29
   4   1  19    0.62    0.27
   4  -1  19    0.24    0.26
   4   1  20    0.51    0.33
   4  -1  20    0.62    0.31
   4  -1  21    1.89    0.48
  -4   2  22    6.36    0.89
  -4  -2  22    5.49    0.77
  -4   2  21    2.70    0.57
  -4  -2  21    3.13    0.59
  -4   2  20   22.39    1.33
  -4  -2  20   24.75    1.34
  -4   2  19   24.46    1.36
  -4  -2  19   26.39    1.35
  -4   2  18   49.52    1.88
  -4  -2  18   51.17    1.88
  -4   2  17   10.77    0.84
  -4  -2  17   11.08    0.83
  -4   2  16   11.19    0.85
  -4  -2  16   12.84    0.88
  -4   2  15   50.59    1.74
  -4  -2  15   49.00    1.69
  -4  -2  15   52.36    1.57
  -4   2  14   10.14    0.76
  -4  -2  14   10.26    0.68
  -4  -2  14    9.56    0.73
  -4   2  13   67.49    1.91
  -4  -2  13   71.16    1.94
  -4  -2  13   69.43    1.79
  -4   2  12   44.50    1.46
  -4  -2  12   45.43    1.47
   4  -2 -12   46.61    1.58
  -4  -2  12   45.52    1.39
  -4   2  11  178.90    3.23
  -4  -2  11  181.89    3.25
  -4  -2  11  178.17    3.15
   4  -2 -11  176.23    3.38
  -4   2  10   94.59    2.12
   4  -2 -10  104.11    2.28
  -4  -2  10  103.39    2.20
  -4   2   9  188.68    3.17
   4  -2  -9  191.77    3.26
  -4  -2   9  186.35    3.15
  -4   2   8   37.69    1.12
  -4  -2   8   40.21    1.17
   4  -2  -8   40.77    1.18
  -4   2   7   42.26    1.15
  -4  -2   7   44.36    1.17
   4  -2  -7   45.95    1.19
  -4   2   6   18.40    0.68
   4  -2  -6   19.31    0.51
   4  -2  -6   19.67    0.70
  -4  -2   6   19.62    0.70
  -4   2   5   21.99    0.70
   4  -2  -5   20.88    0.67
   4  -2  -5   21.45    0.53
  -4  -2   5   21.34    0.67
  -4   2   4   39.67    0.91
   4  -2  -4   41.27    0.79
   4  -2  -4   41.63    0.92
  -4  -2   4   40.61    0.89
  -4  -2   4   41.74    0.91
  -4   2   3  251.07    3.14
   4  -2  -3  241.57    3.15
  -4  -2   3  240.45    3.11
  -4  -2   3  238.83    3.07
   4  -2  -3  240.77    3.09
  -4   2   2    1.46    0.14
  -4  -2   2    1.18    0.16
  -4  -2   2    1.14    0.15
   4  -2  -2    1.35    0.16
   4  -2  -2    1.24    0.15
   4   2  -1   15.18    0.45
  -4   2   1   16.18    0.37
  -4   2   1   16.37    0.37
   4  -2  -1   16.53    0.48
   4   2   0  171.58    2.27
   4  -2   0  169.37    2.37
   4   2   1  201.82    2.79
   4   2   1  206.00    2.67
   4  -2   1  207.99    2.41
   4  -2   1  206.00    2.82
   4   2   2   59.47    1.08
   4   2   2   57.42    1.07
  -4  -2  -2   58.50    0.92
   4  -2   2   61.04    0.89
   4  -2   2   59.62    1.16
   4   2   3    1.47    0.19
   4   2   3    1.81    0.16
   4  -2   3    1.69    0.14
  -4  -2  -3    1.40    0.13
   4  -2   3    1.63    0.21
   4   2   4   14.31    0.52
   4   2   4   14.55    0.44
   4  -2   4   14.44    0.43
   4  -2   4   15.39    0.57
  -4  -2  -4   14.60    0.47
   4   2   5   26.55    0.77
   4   2   5   24.20    0.60
  -4  -2  -5   24.61    0.69
   4  -2   5   24.60    0.64
   4  -2   5   25.97    0.79
   4   2   6   81.73    1.57
   4   2   6   76.98    1.28
  -4  -2  -6   78.54    1.52
   4  -2   6   78.07    1.39
   4  -2   6   80.99    1.61
   4   2   7  244.29    3.26
   4   2   7  251.29    3.64
   4  -2   7  255.28    3.47
  -4  -2  -7  254.25    3.69
   4  -2   7  258.29    3.74
   4   2   8   52.47    1.32
  -4  -2  -8   53.81    1.37
   4  -2   8   52.93    1.22
   4  -2   8   52.40    1.32
   4   2   9   49.10    1.33
  -4  -2  -9   50.57    1.39
   4  -2   9   48.86    1.31
   4  -2   9   49.45    1.23
   4   2  10    0.73    0.21
   4  -2  10    0.40    0.18
   4  -2  10    0.34    0.17
   4   2  11   10.63    0.65
   4  -2  11   10.06    0.61
   4  -2  11   11.29    0.64
   4   2  12   10.24    0.68
   4  -2  12   10.73    0.65
   4  -2  12   10.99    0.66
   4   2  13   26.50    1.12
   4  -2  13   27.93    1.08
   4  -2  13   25.93    1.07
   4   2  14    0.33    0.21
   4  -2  14    0.33    0.20
   4   2  15    1.04    0.33
   4  -2  15    0.88    0.29
   4   2  16    3.10    0.53
   4  -2  16    2.17    0.44
   4   2  17    1.75    0.43
   4  -2  17    1.37    0.35
   4   2  18    1.77    0.41
   4  -2  18    1.04    0.30
   4   2  19   19.91    1.20
   4  -2  19   20.22    1.15
   4   2  20   21.10    1.29
   4  -2  20   20.93    1.20
   4  -2  21    0.04    0.34
  -4  -3  22    8.85    0.81
  -4   3  21    5.50    0.81
  -4  -3  21    5.46    0.72
  -4   3  20    0.47    0.36
  -4  -3  20    0.84    0.37
  -4   3  19   47.25    1.91
  -4  -3  19   46.03    1.80
  -4   3  18    0.57    0.33
  -4  -3  18    0.43    0.30
  -4   3  17    4.76    0.69
  -4  -3  17    4.68    0.66
  -4   3  16   22.27    1.17
  -4  -3  16   22.55    1.16
  -4  -3  16   23.14    1.09
  -4   3  15    0.49    0.29
  -4  -3  15    0.71    0.30
  -4  -3  15    0.35    0.24
   4  -3 -15    0.19    0.24
  -4   3  14  126.84    2.87
   4  -3 -14  130.15    3.08
  -4  -3  14  131.25    2.85
  -4  -3  14  127.40    2.76
  -4   3  13   27.93    1.19
   4  -3 -13   30.11    1.32
  -4  -3  13   31.12    1.21
  -4  -3  13   28.64    1.20
  -4   3  12   74.85    1.96
   4  -3 -12   78.90    2.10
  -4  -3  12   73.33    1.93
  -4  -3  12   77.28    1.96
  -4   3  11   83.54    2.01
  -4  -3  11   87.21    2.08
   4  -3 -11   83.92    2.10
  -4  -3  11   85.56    2.03
  -4   3  10   51.77    1.45
   4  -3 -10   54.05    1.54
  -4  -3  10   51.99    1.47
  -4   3   9   48.11    1.34
  -4  -3   9   49.70    1.38
   4  -3  -9   48.97    1.39
  -4   3   8   17.57    0.74
  -4  -3   8   17.00    0.76
   4  -3  -8   18.63    0.78
  -4   3   7   31.48    0.95
   4  -3  -7   31.00    0.97
   4  -3  -7   32.02    0.67
  -4  -3   7   32.12    0.97
  -4   3   6  143.92    2.33
   4  -3  -6  142.24    2.40
  -4  -3   6  144.50    2.34
   4  -3  -6  147.02    1.99
  -4   3   5   12.03    0.50
  -4  -3   5   11.59    0.49
   4  -3  -5   12.43    0.39
   4  -3  -5   11.96    0.51
  -4   3   4    8.09    0.37
  -4  -3   4    8.14    0.37
   4  -3  -4    8.26    0.32
   4  -3  -4    8.73    0.41
  -4  -3   4    8.49    0.39
  -4   3   3    2.28    0.19
   4  -3  -3    2.45    0.19
  -4  -3   3    1.95    0.19
   4  -3  -3    2.05    0.19
  -4  -3   3    2.19    0.20
  -4   3   2   74.67    1.17
   4  -3  -2   78.93    1.34
   4  -3  -2   79.02    1.32
  -4  -3   2   77.29    1.29
  -4  -3   2   78.06    1.28
   4   3  -1   52.41    0.98
   4  -3  -1   53.08    1.04
   4   3   0   77.79    1.29
   4  -3   0   77.87    1.38
   4   3   1  179.31    2.45
   4  -3   1  180.45    2.63
   4   3   2   19.22    0.57
   4  -3   2   18.75    0.37
  -4  -3  -2   18.57    0.49
   4  -3   2   18.98    0.64
   4   3   3    1.18    0.19
  -4  -3  -3    0.91    0.15
   4  -3   3    0.56    0.16
   4  -3   3    0.79    0.10
   4   3   4    2.15    0.26
  -4  -3  -4    2.40    0.20
   4  -3   4    1.71    0.16
   4  -3   4    2.41    0.30
   4   3   5   75.09    1.48
  -4  -3  -5   77.02    1.43
   4  -3   5   78.09    1.61
   4  -3   5   74.38    1.24
   4   3   6  104.76    1.91
   4  -3   6  104.45    1.68
  -4  -3  -6  105.40    1.87
   4  -3   6  106.85    2.04
   4   3   7    2.31    0.18
   4   3   7    2.20    0.30
   4  -3   7    2.34    0.27
   4  -3   7    2.54    0.35
  -4  -3  -7    2.76    0.34
   4   3   8   40.20    1.16
  -4  -3  -8   42.96    1.19
   4  -3   8   39.67    1.02
   4  -3   8   42.10    1.23
   4   3   9  116.61    2.29
   4  -3   9  114.14    2.06
  -4  -3  -9  117.61    2.32
   4  -3   9  114.00    2.31
   4   3  10  269.20    4.22
  -4  -3 -10  271.47    4.34
   4  -3  10  272.49    4.31
   4  -3  10  278.53    4.01
   4   3  11    0.26    0.18
   4  -3  11    0.29    0.18
   4  -3  11    0.47    0.20
  -4  -3 -11    0.13    0.16
   4   3  12   27.81    1.14
   4  -3  12   28.72    1.05
   4  -3  12   27.39    1.11
   4   3  13    2.30    0.42
   4  -3  13    3.37    0.46
   4  -3  13    3.49    0.48
   4   3  14   16.12    0.94
   4  -3  14   17.53    0.92
   4  -3  14   18.04    0.91
   4   3  15    0.21    0.20
   4  -3  15   -0.01    0.20
   4   3  16    6.81    0.75
   4  -3  16    5.86    0.70
   4   3  17   25.40    1.30
   4  -3  17   24.13    1.17
   4   3  18   24.42    1.33
   4  -3  18   24.43    1.22
   4   3  19   -0.06    0.25
   4  -3  19    0.05    0.24
   4   3  20   -0.29    0.26
   4  -3  20   -0.14    0.25
  -4  -4  22   19.73    1.22
  -4   4  21    7.42    0.93
  -4  -4  21    9.16    0.83
  -4   4  20    0.28    0.35
  -4  -4  20    0.58    0.33
  -4   4  19    1.78    0.49
  -4  -4  19    0.94    0.36
  -4   4  18   14.40    1.03
  -4  -4  18   16.32    1.03
  -4   4  17   54.97    1.96
  -4  -4  17   54.40    1.86
  -4  -4  17   52.79    1.81
  -4   4  16   46.42    1.74
  -4  -4  16   46.08    1.66
   4  -4 -16   48.74    1.91
  -4  -4  16   51.24    1.75
  -4   4  15   73.20    2.15
  -4  -4  15   74.92    2.11
  -4  -4  15   75.11    2.13
   4  -4 -15   71.99    2.29
  -4   4  14    2.43    0.44
  -4  -4  14    1.43    0.37
   4  -4 -14    1.06    0.33
  -4  -4  14    1.63    0.38
  -4   4  13   25.11    1.12
  -4  -4  13   25.94    1.12
  -4  -4  13   25.97    1.17
   4  -4 -13   24.96    1.19
  -4   4  12   32.10    1.22
   4  -4 -12   32.41    1.28
  -4  -4  12   31.11    1.19
  -4  -4  12   32.22    1.27
  -4   4  11    0.34    0.17
   4  -4 -11    0.19    0.16
  -4  -4  11    0.23    0.22
  -4  -4  11    0.33    0.22
  -4   4  10   33.23    1.13
   4  -4 -10   33.18    1.19
  -4  -4  10   33.10    1.26
  -4  -4  10   32.10    1.14
  -4   4   9    1.45    0.28
  -4  -4   9    1.94    0.33
   4  -4  -9    1.83    0.33
  -4   4   8  156.95    2.65
   4  -4  -8  154.23    2.08
   4  -4  -8  152.12    2.74
  -4  -4   8  155.62    2.67
  -4   4   7  130.09    2.25
  -4  -4   7  131.42    2.29
   4  -4  -7  132.43    1.84
   4  -4  -7  131.26    2.39
  -4   4   6   12.26    0.54
  -4  -4   6   12.87    0.57
   4  -4  -6   12.20    0.40
   4  -4  -6   13.20    0.60
  -4   4   5    0.23    0.12
   4  -4  -5    0.14    0.09
  -4  -4   5    0.10    0.12
   4  -4  -5    0.44    0.16
  -4   4   4  113.60    1.76
  -4  -4   4  113.10    1.84
   4  -4  -4  116.69    1.76
  -4  -4   4  116.36    1.83
   4  -4  -4  116.37    1.98
  -4   4   3    0.57    0.11
  -4  -4   3    0.33    0.10
   4  -4  -3    0.52    0.12
  -4  -4   3    0.43    0.12
   4  -4  -3    0.44    0.13
   4  -4  -2    7.07    0.35
  -4  -4   2    6.52    0.34
  -4  -4   2    7.02    0.34
   4  -4  -2    6.69    0.36
   4   4  -1  242.92    3.17
   4  -4  -1  245.18    3.35
   4   4   0    3.36    0.25
   4  -4   0    2.96    0.26
   4   4   1   28.37    0.72
   4  -4   1   27.48    0.82
   4   4   2   45.49    1.00
   4  -4   2   47.47    1.15
  -4  -4  -2   46.51    0.97
   4   4   3   33.34    0.85
   4  -4   3   32.51    0.96
  -4  -4  -3   31.58    0.79
   4   4   4    3.18    0.30
   4  -4   4    2.27    0.16
  -4  -4  -4    2.63    0.23
   4  -4   4    3.31    0.39
   4   4   5   79.96    1.59
   4  -4   5   83.06    1.77
   4  -4   5   80.74    1.26
  -4  -4  -5   80.61    1.53
   4   4   6    4.43    0.37
   4  -4   6    4.91    0.42
  -4  -4  -6    4.71    0.34
   4  -4   6    4.62    0.28
   4   4   7  191.87    3.04
  -4  -4  -7  186.21    2.98
   4  -4   7  193.02    3.25
   4  -4   7  186.19    2.67
   4   4   8  179.34    3.01
  -4  -4  -8  178.70    2.99
   4  -4   8  181.36    3.19
   4  -4   8  181.17    2.69
   4   4   9    7.63    0.54
  -4  -4  -9    7.73    0.52
   4  -4   9    7.90    0.57
   4  -4   9    6.85    0.43
   4   4  10    1.02    0.27
  -4  -4 -10    0.60    0.21
   4  -4  10    1.02    0.24
   4  -4  10    1.53    0.32
   4   4  11    1.12    0.29
   4  -4  11    0.79    0.25
   4  -4  11    0.93    0.28
  -4  -4 -11    0.90    0.26
   4   4  12  120.91    2.64
  -4  -4 -12  118.96    2.70
   4  -4  12  120.84    2.68
   4  -4  12  120.12    2.38
   4   4  13    7.33    0.64
   4  -4  13    8.44    0.65
  -4  -4 -13    8.20    0.69
   4  -4  13    8.61    0.60
   4   4  14    1.00    0.33
   4  -4  14    0.91    0.32
   4  -4  14    1.18    0.29
   4   4  15    1.43    0.37
   4  -4  15    1.89    0.37
   4  -4  15    0.62    0.28
   4   4  16    4.90    0.68
   4  -4  16    4.47    0.59
   4   4  17    1.44    0.42
   4   4  18   13.43    1.01
   4   4  19   19.01    1.21
  -4  -5  22    5.43    0.74
  -4   5  21    0.06    0.33
  -4  -5  21   -0.10    0.26
  -4   5  20    0.07    0.32
  -4  -5  20    0.28    0.29
  -4   5  19   26.31    1.43
  -4  -5  19   28.68    1.38
  -4   5  18    3.88    0.65
  -4  -5  18    4.74    0.65
   4  -5 -18    4.59    0.73
  -4   5  17   64.39    2.14
   4  -5 -17   63.01    2.28
  -4  -5  17   62.17    2.07
  -4  -5  17   67.92    2.09
  -4   5  16   23.65    1.22
  -4  -5  16   23.55    1.17
  -4  -5  16   20.38    1.14
   4  -5 -16   20.90    1.25
  -4   5  15    1.15    0.37
  -4  -5  15    0.96    0.37
   4  -5 -15    1.36    0.38
  -4  -5  15    0.89    0.35
  -4   5  14  105.46    2.58
  -4  -5  14  106.69    2.53
  -4  -5  14  109.51    2.75
   4  -5 -14  109.87    2.77
  -4   5  13   56.35    1.74
  -4  -5  13   59.27    1.74
   4  -5 -13   57.63    1.85
  -4  -5  13   55.59    1.84
  -4   5  12    0.86    0.26
  -4  -5  12    0.16    0.18
   4  -5 -12    0.24    0.20
  -4  -5  12    0.85    0.31
  -4   5  11    2.52    0.38
  -4  -5  11    2.24    0.43
   4  -5 -11    3.54    0.51
  -4  -5  11    2.45    0.39
  -4   5  10   35.51    1.17
  -4  -5  10   34.42    1.34
  -4  -5  10   36.77    1.23
   4  -5 -10   35.72    1.27
  -4   5   9   45.47    1.27
   4  -5  -9   46.44    1.40
  -4  -5   9   44.77    1.52
  -4  -5   9   45.38    1.32
  -4   5   8    2.08    0.30
  -4  -5   8    2.13    0.42
  -4  -5   8    2.08    0.33
   4  -5  -8    2.32    0.36
  -4   5   7    1.26    0.22
   4  -5  -7    1.78    0.31
  -4  -5   7    1.31    0.25
   4  -5  -7    1.40    0.16
  -4   5   6   90.36    1.65
   4  -5  -6   89.02    1.85
  -4  -5   6   88.50    1.70
   4  -5  -6   92.39    1.46
  -4   5   5  137.48    2.10
   4  -5  -5  138.84    2.41
  -4  -5   5  135.88    2.20
  -4  -5   5  137.86    2.19
   4  -5  -5  137.83    2.05
  -4   5   4    7.76    0.34
   4  -5  -4    7.38    0.36
  -4  -5   4    7.64    0.40
   4  -5  -4    7.35    0.44
  -4  -5   4    7.11    0.38
  -4  -5   3   30.03    0.78
  -4  -5   3   30.05    0.79
   4  -5  -3   31.47    0.91
   4  -5  -3   31.63    0.81
  -4  -5   2    8.62    0.39
   4  -5  -2    8.92    0.46
  -4  -5   2    8.45    0.41
   4  -5  -2    9.61    0.46
   4   5  -1   22.35    0.65
   4  -5  -1   22.19    0.73
   4   5   0    9.35    0.43
   4  -5   0   10.34    0.51
   4   5   1  377.83    4.75
   4  -5   1  384.21    5.14
   4   5   2  150.00    2.29
  -4  -5  -2  150.45    2.32
   4  -5   2  146.62    2.53
   4   5   3  272.73    3.71
  -4  -5  -3  272.05    3.73
   4  -5   3  276.00    4.08
   4   5   4    1.13    0.22
   4  -5   4    0.56    0.21
  -4  -5  -4    0.64    0.16
   4   5   5    6.56    0.43
  -4  -5  -5    6.17    0.39
   4  -5   5    6.74    0.27
   4  -5   5    6.53    0.50
   4   5   6   14.84    0.66
   4  -5   6   16.45    0.79
  -4  -5  -6   15.87    0.65
   4  -5   6   15.56    0.48
   4   5   7    2.74    0.35
   4  -5   7    3.50    0.47
   4  -5   7    2.46    0.24
  -4  -5  -7    2.84    0.36
   4   5   8    8.51    0.55
   4  -5   8    8.48    0.61
  -4  -5  -8    7.98    0.51
   4  -5   8    8.37    0.42
   4   5   9    2.14    0.35
  -4  -5  -9    1.53    0.29
   4  -5   9    1.83    0.35
   4  -5   9    2.75    0.32
   4   5  10   89.88    2.07
   4  -5  10   82.49    2.16
  -4  -5 -10   86.32    2.04
   4  -5  10   88.47    1.76
   4   5  11    0.14    0.20
   4  -5  11    0.09    0.15
   4  -5  11    0.22    0.19
  -4  -5 -11    0.22    0.17
   4   5  12   18.08    0.95
  -4  -5 -12   17.93    0.95
   4  -5  12   17.56    0.97
   4   5  13    0.61    0.25
   4  -5  13    0.40    0.24
  -4  -5 -13    0.43    0.22
   4   5  14    2.97    0.50
  -4  -5 -14    1.26    0.35
   4  -5  14    1.39    0.40
   4   5  15    0.74    0.32
  -4  -5 -15    0.86    0.31
   4  -5  15    0.56    0.28
   4   5  16   22.05    1.21
   4  -5  16   17.62    1.06
   4   5  17    5.31    0.73
   4   5  18    2.76    0.56
   4   5  19    0.83    0.42
  -4   6  20    0.30    0.38
  -4   6  19    4.63    0.69
   4  -6 -19    5.38    0.78
  -4   6  18    8.64    0.81
   4  -6 -18    7.60    0.98
  -4  -6  18    9.11    0.81
  -4  -6  18    9.32    0.79
  -4   6  17    7.32    0.84
  -4  -6  17    7.28    0.70
  -4  -6  17    6.35    0.80
   4  -6 -17    5.59    0.77
  -4   6  16   16.17    1.02
  -4  -6  16   17.86    1.01
  -4  -6  16   17.48    1.09
   4  -6 -16   16.18    1.09
  -4   6  15  163.01    3.44
  -4  -6  15  156.77    3.60
   4  -6 -15  154.99    3.59
  -4  -6  15  164.66    3.34
  -4   6  14    9.85    0.76
   4  -6 -14    9.86    0.79
  -4  -6  14    9.11    0.69
  -4  -6  14    9.60    0.80
  -4   6  13   13.37    0.83
  -4  -6  13   10.25    0.83
   4  -6 -13   11.13    0.81
  -4  -6  13   12.07    0.77
  -4   6  12    0.76    0.27
   4  -6 -12    1.26    0.32
  -4  -6  12    0.64    0.25
  -4  -6  12    0.13    0.25
  -4   6  11   16.92    0.85
  -4  -6  11   17.83    0.88
   4  -6 -11   17.29    0.93
  -4  -6  11   16.53    1.00
  -4   6  10    8.66    0.57
  -4  -6  10    9.32    0.73
   4  -6 -10    7.80    0.60
  -4  -6  10    8.94    0.61
  -4   6   9   17.89    0.77
  -4  -6   9   18.14    0.83
   4  -6  -9   18.91    0.90
  -4  -6   9   19.19    1.02
  -4   6   8   17.21    0.71
  -4  -6   8   18.50    0.77
  -4  -6   8   16.03    0.94
   4  -6  -8   18.15    0.84
  -4   6   7   19.29    0.70
  -4  -6   7   18.15    0.96
   4  -6  -7   19.43    0.84
   4  -6  -7   19.64    0.56
  -4  -6   7   18.35    0.73
  -4   6   6    0.59    0.13
  -4  -6   6    0.20    0.22
   4  -6  -6    0.19    0.13
   4  -6  -6    0.24    0.10
  -4  -6   6    0.33    0.14
  -4   6   5    1.01    0.18
  -4  -6   5    0.68    0.16
   4  -6  -5    0.52    0.13
  -4  -6   5    0.65    0.16
   4  -6  -5    0.66    0.19
  -4   6   4    3.56    0.23
  -4  -6   4    2.95    0.27
  -4  -6   4    2.80    0.26
   4  -6  -4    3.34    0.32
   4  -6  -4    3.13    0.27
  -4   6   3   33.03    0.67
   4  -6  -3   33.50    1.01
   4  -6  -3   32.53    0.89
  -4  -6   3   31.79    0.84
  -4  -6   3   34.24    0.85
  -4  -6   2   18.91    0.63
  -4  -6   2   20.27    0.63
   4  -6  -2   19.82    0.75
   4  -6  -2   20.57    0.71
   4   6  -1  141.71    2.18
   4  -6  -1  143.96    2.41
   4   6   0  253.43    3.42
   4  -6   0  253.96    3.76
   4   6   1   89.02    1.59
   4  -6   1   89.17    1.84
   4   6   2   12.24    0.53
   4  -6   2   11.92    0.63
   4   6   3   24.16    0.77
   4  -6   3   24.06    0.92
  -4  -6  -3   24.80    0.81
   4   6   4  152.37    2.47
   4  -6   4  146.86    2.77
  -4  -6  -4  149.87    2.51
   4   6   5  163.90    2.69
  -4  -6  -5  164.77    2.74
   4  -6   5  168.00    3.07
   4   6   6    0.35    0.17
   4  -6   6    0.36    0.22
  -4  -6  -6    0.25    0.13
   4   6   7    1.57    0.29
  -4  -6  -7    2.44    0.34
   4  -6   7    2.40    0.40
   4   6   8    8.83    0.57
   4  -6   8    8.82    0.66
  -4  -6  -8    7.86    0.52
   4   6   9   14.26    0.76
   4  -6   9   12.75    0.82
  -4  -6  -9   13.38    0.72
   4   6  10   18.65    0.90
   4  -6  10   19.50    1.03
  -4  -6 -10   18.49    0.90
   4   6  11   36.65    1.34
  -4  -6 -11   38.93    1.38
   4  -6  11   37.73    1.49
   4   6  12    2.44    0.43
   4  -6  12    2.98    0.53
  -4  -6 -12    2.61    0.45
   4   6  13    4.59    0.60
  -4  -6 -13    4.24    0.57
   4  -6  13    5.50    0.69
   4   6  14    2.34    0.47
  -4  -6 -14    1.76    0.40
   4  -6  14    2.60    0.49
   4   6  15    0.86    0.32
   4  -6  15    0.87    0.34
  -4  -6 -15    0.31    0.25
   4   6  16   68.30    2.21
  -4  -6 -16   65.83    2.25
   4  -6  16   64.53    2.20
   4   6  17    4.32    0.69
   4  -6  17    4.53    0.67
   4   6  18   14.27    1.05
  -4   7  20    2.31    0.52
  -4   7  19    0.46    0.33
  -4  -7  19    0.06    0.28
   4  -7 -19    0.55    0.30
  -4   7  18    0.13    0.30
  -4  -7  18    0.15    0.26
   4  -7 -18   -0.04    0.24
  -4   7  17   11.28    0.87
  -4  -7  17   11.94    0.95
   4  -7 -17   12.68    1.01
  -4   7  16    3.41    0.57
  -4  -7  16    2.32    0.51
   4  -7 -16    1.87    0.43
  -4   7  15    2.81    0.51
   4  -7 -15    3.89    0.65
  -4  -7  15    3.10    0.58
  -4   7  14    2.22    0.45
   4  -7 -14    1.79    0.44
  -4  -7  14    4.08    0.68
  -4   7  13   13.05    0.82
   4  -7 -13   12.19    0.87
  -4  -7  13   14.74    0.84
  -4  -7  13   12.37    0.93
  -4   7  12   -0.10    0.17
  -4  -7  12    0.29    0.21
  -4  -7  12   -0.03    0.25
   4  -7 -12    0.24    0.19
  -4   7  11    1.14    0.30
  -4  -7  11    1.48    0.32
   4  -7 -11    0.91    0.28
  -4  -7  11    1.34    0.40
  -4   7  10   22.20    0.92
   4  -7 -10   21.49    1.04
  -4  -7  10   24.30    0.99
  -4  -7  10   21.27    1.17
  -4   7   9   15.74    0.73
  -4  -7   9   16.40    0.98
   4  -7  -9   16.05    0.86
  -4  -7   9   16.59    0.79
  -4   7   8    1.65    0.26
  -4  -7   8    1.19    0.27
  -4  -7   8    1.34    0.37
   4  -7  -8    1.71    0.34
  -4   7   7    4.30    0.36
  -4  -7   7    4.34    0.39
  -4  -7   7    3.70    0.56
   4  -7  -7    3.87    0.48
  -4   7   6    8.17    0.43
   4  -7  -6    8.02    0.56
  -4  -7   6    8.61    0.49
  -4  -7   6    6.74    0.64
   4  -7  -6    7.92    0.40
  -4   7   5   37.15    0.87
  -4  -7   5   36.25    0.97
  -4  -7   5   36.28    0.98
   4  -7  -5   35.86    1.18
   4  -7  -5   36.61    0.94
  -4  -7   5   36.42    1.36
  -4  -7   4    9.57    0.47
  -4  -7   4    9.76    0.48
   4  -7  -4   10.29    0.60
   4  -7  -4   10.23    0.49
  -4  -7   4    8.64    0.66
   4  -7  -3   26.33    0.96
  -4  -7   3   25.61    0.77
   4  -7  -3   25.19    0.83
  -4  -7   3   25.58    0.76
  -4  -7   3   26.34    1.08
  -4  -7   2  147.43    2.28
   4  -7  -2  152.01    2.55
   4  -7  -2  149.63    2.67
  -4  -7   2  147.91    2.32
  -4  -7   2  150.76    2.88
   4   7  -1   78.42    1.47
   4  -7  -1   79.19    1.70
   4   7   0   10.56    0.48
   4  -7   0   10.23    0.57
   4   7   1   69.13    1.40
   4  -7   1   72.33    1.69
   4   7   2  190.22    2.84
   4  -7   2  189.40    3.26
   4   7   3  138.01    2.29
  -4  -7  -3  136.21    2.45
   4  -7   3  132.98    2.64
   4   7   4   23.94    0.81
  -4  -7  -4   21.33    0.84
   4  -7   4   22.47    0.97
   4   7   5    8.09    0.50
  -4  -7  -5    8.26    0.52
   4  -7   5    7.68    0.59
   4   7   6    5.00    0.43
   4  -7   6    3.83    0.53
  -4  -7  -6    4.38    0.39
   4   7   7    0.06    0.16
   4  -7   7    0.15    0.19
  -4  -7  -7    0.28    0.14
   4   7   8   11.15    0.66
   4  -7   8   11.90    0.80
  -4  -7  -8   11.84    0.69
   4   7   9    2.16    0.38
   4  -7   9    1.67    0.39
  -4  -7  -9    1.85    0.35
   4   7  10    6.29    0.56
   4  -7  10    5.25    0.68
  -4  -7 -10    5.81    0.52
   4   7  11   33.36    1.28
  -4  -7 -11   33.33    1.31
   4  -7  11   34.06    1.47
   4   7  12   22.84    1.10
   4  -7  12   23.71    1.25
  -4  -7 -12   23.62    1.13
   4   7  13    1.39    0.38
   4  -7  13    0.79    0.32
  -4  -7 -13    0.85    0.29
   4   7  14   62.82    2.00
   4  -7  14   58.14    2.09
  -4  -7 -14   60.70    2.00
   4   7  15   10.50    0.81
   4  -7  15    8.87    0.80
  -4  -7 -15   10.99    0.85
   4   7  16    2.34    0.51
   4  -7  16    2.10    0.48
  -4  -7 -16    1.99    0.47
   4   7  17   -0.16    0.28
   4  -7  17    0.17    0.26
   4   7  18   29.86    1.54
  -4  -8  20    1.38    0.45
  -4   8  19    8.19    0.77
  -4  -8  19    7.83    0.95
   4  -8 -19    8.22    1.00
  -4   8  18    0.16    0.29
  -4  -8  18   -0.35    0.26
   4  -8 -18   -0.25    0.22
  -4   8  17    0.02    0.26
  -4  -8  17   -0.05    0.34
   4  -8 -17    0.25    0.23
  -4   8  16    1.01    0.31
  -4  -8  16    0.01    0.29
   4  -8 -16    0.57    0.29
  -4   8  15    2.15    0.41
  -4  -8  15    3.18    0.61
   4  -8 -15    2.05    0.45
  -4   8  14    2.82    0.46
  -4  -8  14    3.19    0.60
   4  -8 -14    3.40    0.57
  -4   8  13    5.72    0.54
   4  -8 -13    5.63    0.72
  -4  -8  13    5.52    0.76
  -4   8  12    0.48    0.23
   4  -8 -12    1.09    0.33
  -4  -8  12    1.17    0.39
  -4   8  11   25.27    1.00
   4  -8 -11   26.00    1.23
  -4  -8  11   23.68    1.30
  -4   8  10    4.61    0.42
   4  -8 -10    4.66    0.60
  -4  -8  10    6.25    0.79
  -4   8   9   -0.06    0.15
  -4  -8   9   -0.22    0.22
   4  -8  -9    0.17    0.16
   4  -8  -8    2.72    0.44
  -4  -8   8    3.13    0.55
  -4  -8   7   90.83    1.86
   4  -8  -7   91.63    2.20
  -4  -8   7   88.86    2.41
  -4  -8   6    0.20    0.21
  -4  -8   6    0.22    0.15
   4  -8  -6   -0.04    0.11
  -4  -8   5   34.65    0.99
   4  -8  -5   34.54    1.22
  -4  -8   5   33.82    0.97
   4  -8  -5   36.12    0.99
  -4  -8   5   35.84    1.38
  -4  -8   4    1.20    0.25
  -4  -8   4    2.23    0.45
  -4  -8   4    1.11    0.24
   4  -8  -4    1.22    0.24
   4  -8  -4    1.92    0.36
   4  -8  -3  235.16    3.56
  -4  -8   3  228.78    3.26
  -4  -8   3  227.60    3.29
   4  -8  -3  232.85    3.82
  -4  -8   3  233.31    4.07
  -4  -8   2    2.68    0.31
   4  -8  -2    3.34    0.45
   4  -8  -2    2.84    0.38
  -4  -8   2    3.91    0.55
  -4  -8   2    3.18    0.34
   4   8  -1   15.74    0.60
   4  -8  -1   16.01    0.74
  -4  -8   1   14.60    0.80
   4   8   0   62.07    1.32
  -4  -8   0   63.24    1.67
   4  -8   0   61.95    1.58
   4   8   1    0.12    0.13
  -4  -8  -1    0.18    0.17
   4  -8   1    0.07    0.14
   4   8   2   68.67    1.45
   4  -8   2   65.85    1.74
  -4  -8  -2   68.05    1.62
   4   8   3    3.59    0.34
   4  -8   3    3.23    0.45
  -4  -8  -3    3.76    0.36
  -4  -8  -3    4.16    0.48
   4   8   4    0.73    0.24
  -4  -8  -4    0.87    0.22
   4  -8   4    0.49    0.21
   4   8   5   43.99    1.22
   4  -8   5   41.74    1.47
  -4  -8  -5   45.70    1.37
   4   8   6    9.41    0.57
  -4  -8  -6    9.31    0.61
   4  -8   6    9.24    0.70
   4   8   7    6.83    0.52
   4  -8   7    6.74    0.64
  -4  -8  -7    7.31    0.55
   4   8   8   -0.06    0.17
  -4  -8  -8    0.23    0.18
   4  -8   8    0.06    0.20
   4   8   9   31.54    1.18
   4  -8   9   32.51    1.43
  -4  -8  -9   33.43    1.26
   4   8  10   12.13    0.75
  -4  -8 -10   12.61    0.79
   4  -8  10   12.36    0.91
   4   8  11    3.35    0.49
  -4  -8 -11    3.86    0.55
   4  -8  11    3.18    0.59
   4   8  12   13.68    0.86
  -4  -8 -12   13.68    0.88
   4  -8  12   14.55    1.01
   4   8  13   19.03    1.05
   4  -8  13   18.59    1.17
  -4  -8 -13   19.36    1.09
   4   8  14    2.23    0.43
  -4  -8 -14    3.09    0.51
   4  -8  14    2.52    0.55
   4   8  15    4.71    0.65
   4  -8  15    3.49    0.64
  -4  -8 -15    3.96    0.64
   4   8  16   28.62    1.43
   4  -8  16   25.04    1.44
   4   8  17    4.60    0.67
   4  -8  17    4.39    0.74
   4  -8  18   -0.18    0.28
  -4   9  19   -0.14    0.30
  -4  -9  18    0.01    0.27
   4  -9 -18   -0.02    0.27
   4  -9 -17    0.44    0.25
  -4  -9  17   -0.10    0.28
   4  -9 -16   11.67    0.97
  -4  -9  16   12.07    1.02
   4  -9 -15    2.33    0.49
  -4  -9  15    1.87    0.52
  -4  -9  14    1.33    0.46
   4  -9 -14    2.41    0.49
   4  -9 -13    1.89    0.43
  -4  -9  13    1.73    0.49
   4  -9 -12   10.96    0.85
  -4  -9  12   11.33    0.97
  -4  -9  11    0.31    0.36
   4  -9 -11    0.26    0.20
   4  -9 -10    1.12    0.32
  -4  -9  10    0.92    0.38
  -4  -9   9   38.28    1.65
   4  -9  -9   42.41    1.55
   4  -9  -8    4.65    0.59
  -4  -9   8    5.07    0.72
  -4  -9   7    0.14    0.23
   4  -9  -7    0.35    0.19
   4  -9  -6   13.42    0.81
  -4  -9   6   12.14    0.86
   4  -9  -5   40.08    1.40
  -4  -9   5   43.09    1.60
   4  -9  -4   88.43    1.85
   4  -9  -4   84.61    2.11
  -4  -9   4   87.21    2.31
   4  -9  -3   86.42    1.89
   4  -9  -3   89.85    2.15
  -4  -9   3   89.10    2.27
  -4  -9   2    4.00    0.55
   4  -9  -2    4.53    0.55
   4  -9  -2    4.43    0.43
   4  -9  -1   91.49    2.04
  -4  -9   1   93.15    2.22
  -4  -9   0    2.34    0.40
   4  -9   0    1.57    0.33
   4   9   1    0.16    0.14
  -4  -9  -1    0.47    0.19
   4  -9   1    0.54    0.22
   4   9   2    3.24    0.36
   4  -9   2    3.14    0.47
  -4  -9  -2    3.51    0.47
  -4  -9  -2    2.94    0.40
   4   9   3   17.02    0.71
   4  -9   3   15.69    0.87
  -4  -9  -3   15.20    0.79
   4   9   4   81.34    1.74
  -4  -9  -4   79.14    1.96
   4  -9   4   78.33    2.11
   4   9   5   27.64    0.98
  -4  -9  -5   29.04    1.13
   4  -9   5   27.78    1.23
   4   9   6   98.13    2.08
   4  -9   6   99.48    2.53
  -4  -9  -6   98.55    2.29
   4   9   7    0.86    0.23
  -4  -9  -7    0.76    0.25
   4  -9   7    0.52    0.27
   4   9   8    1.57    0.31
  -4  -9  -8    1.81    0.38
   4  -9   8    2.35    0.49
   4   9   9    0.96    0.27
  -4  -9  -9    1.28    0.32
   4  -9   9    1.23    0.40
   4   9  10    4.37    0.54
   4  -9  10    5.62    0.76
  -4  -9 -10    5.11    0.62
   4   9  11   12.64    0.80
   4  -9  11   13.18    0.99
  -4  -9 -11   13.12    0.86
   4   9  12   12.47    0.83
  -4  -9 -12   14.31    0.92
   4  -9  12   13.90    1.03
   4   9  13    0.26    0.26
  -4  -9 -13    0.31    0.22
   4  -9  13   -0.11    0.24
   4   9  14    0.51    0.31
  -4  -9 -14    0.90    0.30
   4  -9  14    0.81    0.39
   4   9  15    2.94    0.51
   4  -9  15    2.27    0.59
   4   9  16    1.27    0.41
   4  -9  16    0.74    0.41
   4 -10 -16    0.92    0.33
  -4 -10  16    1.28    0.47
   4 -10 -15    1.32    0.41
  -4 -10  15    1.29    0.41
   4 -10 -14    9.25    0.84
  -4 -10  14    9.77    0.95
   4 -10 -13    2.04    0.47
  -4 -10  13    0.57    0.37
  -4 -10  12    0.90    0.45
   4 -10 -12    0.49    0.25
   4 -10 -11    2.49    0.50
  -4 -10  11    2.79    0.57
   4 -10 -10   15.70    0.99
  -4 -10  10   16.44    1.14
  -4 -10   9    2.19    0.51
   4 -10  -9    2.26    0.46
  -4 -10   8    0.37    0.27
   4 -10  -8    0.01    0.14
   4 -10  -7    1.07    0.33
  -4 -10   7    1.59    0.40
   4 -10  -6    4.14    0.59
  -4 -10   6    3.53    0.59
   4 -10  -5    0.06    0.13
  -4 -10   5   -0.19    0.16
   4 -10  -4    5.06    0.61
  -4 -10   4    4.36    0.60
   4 -10  -3   16.61    0.78
   4 -10  -3   16.87    0.91
  -4 -10   3   15.33    0.93
   4 -10  -2   36.07    1.36
   4 -10  -2   36.86    1.24
  -4 -10   2   37.71    1.42
   4 -10  -1    3.98    0.50
  -4 -10   1    4.58    0.57
  -4 -10   0    1.22    0.30
   4 -10   0    0.56    0.23
   4 -10   1   -0.01    0.15
  -4 -10  -1    0.16    0.18
   4 -10   2   78.21    2.09
  -4 -10  -2   81.01    2.06
   4 -10   3    1.31    0.33
  -4 -10  -3    1.38    0.34
   4 -10   4  119.89    2.82
  -4 -10  -4  120.40    2.65
  -4 -10  -5   11.58    0.76
   4 -10   5   13.02    0.88
  -4 -10  -6   16.52    0.92
   4 -10   6   17.45    1.04
   4  10   7    5.84    0.51
  -4 -10  -7    6.90    0.60
   4 -10   7    6.98    0.81
   4  10   8   37.46    1.29
   4 -10   8   34.72    1.56
  -4 -10  -8   38.43    1.46
   4  10   9    5.33    0.59
   4 -10   9    4.20    0.66
  -4 -10  -9    4.16    0.59
   4  10  10    7.37    0.61
  -4 -10 -10    6.75    0.62
   4 -10  10    7.13    0.87
   4  10  11   -0.18    0.20
  -4 -10 -11   -0.10    0.15
   4 -10  11    0.10    0.21
   4  10  12    0.32    0.27
  -4 -10 -12    0.29    0.23
   4 -10  12    0.23    0.27
   4  10  13    0.15    0.24
  -4 -10 -13    0.04    0.17
   4 -10  13    0.05    0.28
   4  10  14   10.07    0.79
   4 -10  14    8.57    1.03
  -4 -10 -14    9.51    0.82
   4  10  15    1.51    0.37
   4 -10  15    0.80    0.39
  -4 -11  15    0.58    0.35
   4 -11 -15    0.47    0.31
  -4 -11  14    2.55    0.59
   4 -11 -14    2.48    0.53
  -4 -11  13    0.81    0.33
   4 -11 -13    0.32    0.25
   4 -11 -12    2.17    0.48
  -4 -11  12    2.49    0.59
  -4 -11  11    0.92    0.35
   4 -11 -11    0.06    0.22
  -4 -11  10    0.95    0.40
   4 -11 -10    0.54    0.28
  -4 -11   9    5.95    0.82
   4 -11  -9    3.74    0.59
  -4 -11   8    0.00    0.25
   4 -11  -8    0.43    0.25
  -4 -11   7    0.21    0.26
   4 -11  -7   -0.08    0.15
   4 -11  -6    0.81    0.27
  -4 -11   6    0.46    0.30
  -4 -11   5   12.07    0.92
   4 -11  -5   12.48    0.85
  -4 -11   4  102.65    2.72
   4 -11  -4  105.03    2.62
  -4 -11   3    0.30    0.22
   4 -11  -3    0.15    0.17
   4 -11  -2    3.60    0.47
  -4 -11   2    4.72    0.63
   4 -11  -2    4.50    0.61
   4 -11  -1    0.51    0.22
  -4 -11   1    0.83    0.26
   4 -11   0    2.31    0.41
  -4 -11   0    2.75    0.47
   4 -11   1   21.20    1.04
  -4 -11  -2    7.75    0.64
   4 -11   2    7.64    0.64
   4 -11   3   12.16    0.83
  -4 -11  -3   15.37    0.90
   4 -11   4   45.01    1.68
  -4 -11  -4   46.89    1.61
   4 -11   5    0.97    0.33
  -4 -11  -5    0.76    0.27
   4 -11   6   99.38    2.76
  -4 -11  -6  100.99    2.55
   4 -11   7    2.11    0.48
  -4 -11  -7    3.45    0.53
   4 -11   8    2.24    0.49
  -4 -11  -8    2.97    0.51
   4 -11   9    0.32    0.28
  -4 -11  -9   -0.15    0.15
  -4 -11 -10    1.12    0.33
   4 -11  10    0.50    0.30
   4 -11  11    2.76    0.59
  -4 -11 -11    1.61    0.36
   4 -11  12    6.56    0.90
  -4 -11 -12    6.46    0.77
   4 -11  13   -0.45    0.24
  -4 -11 -13   -0.02    0.22
   4 -12 -13    0.24    0.25
  -4 -12  12   -0.27    0.26
   4 -12 -12    0.08    0.20
   4 -12 -11    4.51    0.71
  -4 -12  11    5.94    0.86
   4 -12 -10   -0.27    0.18
  -4 -12  10    0.15    0.29
  -4 -12   9    1.06    0.35
   4 -12  -9    1.58    0.39
  -4 -12   8    2.87    0.55
   4 -12  -8    3.20    0.61
   4 -12  -7   38.28    1.64
  -4 -12   7   38.39    1.74
   4 -12  -6   19.33    1.14
  -4 -12   6   24.62    1.34
  -4 -12   5    1.16    0.38
   4 -12  -5    0.57    0.28
  -4 -12   4    0.37    0.27
   4 -12  -4    0.46    0.21
   4 -12  -3   12.86    0.89
  -4 -12   3   13.15    0.91
  -4 -12   2   42.27    1.62
   4 -12  -2   42.52    1.63
   4 -12  -1   18.10    0.94
   4 -12  -1   16.29    0.99
  -4 -12   1   17.52    0.98
   4 -12   0   26.89    1.18
  -4 -12  -1    1.01    0.34
   4 -12   1    1.01    0.30
   4 -12   2   33.89    1.41
  -4 -12  -2   31.77    1.36
  -4 -12  -3    7.05    0.65
   4 -12   3    7.15    0.66
   4 -12   4   25.13    1.26
  -4 -12  -4   24.57    1.21
   4 -12   5    0.96    0.35
  -4 -12  -5    1.09    0.32
  -4 -12  -6    1.25    0.35
   4 -12   6    1.92    0.44
   4 -12   7    0.90    0.35
  -4 -12  -7    0.63    0.26
  -4 -12  -8    1.88    0.43
   4 -12   8    2.02    0.47
   4 -12   9    0.37    0.27
  -4 -12  -9    0.15    0.22
  -4 -12 -10    5.92    0.74
   4 -12  10    6.48    0.86
  -4 -12 -11    0.21    0.21
   4 -12  11   -0.12    0.27
  -4 -12 -12    5.29    0.72
  -4 -13  10    0.04    0.26
   4 -13 -10    0.29    0.28
   4 -13  -9   25.27    1.41
  -4 -13   9   30.29    1.64
  -4 -13   8    0.34    0.31
   4 -13  -8    0.09    0.20
   4 -13  -7    1.90    0.46
  -4 -13   7    2.48    0.53
   4 -13  -6    2.26    0.50
  -4 -13   6    2.23    0.51
  -4 -13   5   27.72    1.43
   4 -13  -5   25.26    1.34
   4 -13  -4   22.24    1.24
  -4 -13   4   21.29    1.23
   4 -13  -3    0.15    0.23
  -4 -13   3    0.37    0.25
   4 -13  -2   21.61    1.19
  -4 -13   2   23.05    1.22
   4 -13  -1    1.85    0.43
   4 -13   0    0.97    0.31
   4 -13   1    8.19    0.69
  -4 -13  -1    8.82    0.75
   4 -13   2   14.46    0.93
  -4 -13  -2   14.79    0.96
   4 -13   3    4.51    0.65
  -4 -13  -3    6.01    0.75
  -4 -13  -4   13.56    0.93
   4 -13   4   11.11    0.88
  -4 -13  -5    0.15    0.19
   4 -13   5    0.64    0.29
  -4 -13  -6    4.35    0.65
   4 -13   6    3.37    0.59
  -4 -13  -7    0.82    0.28
   4 -13   7    0.15    0.26
   4 -13   8    7.06    0.92
  -4 -13  -8    6.55    0.81
  -4 -13  -9    0.28    0.22
  -4 -13 -10    6.99    0.85
  -4 -13 -11    2.08    0.46
  -4 -14   8    0.71    0.35
  -4 -14   7    3.54    0.61
  -4 -14   6    0.14    0.25
   4 -14  -6    0.20    0.18
   4 -14  -5    0.03    0.19
  -4 -14   5    0.37    0.25
  -4 -14   4    0.08    0.23
   4 -14  -4    0.47    0.26
   4 -14  -3    1.94    0.45
  -4 -14   3    1.12    0.35
   4 -14  -2    2.32    0.48
   4 -14  -1    1.92    0.44
   4 -14   0   38.05    1.68
  -4 -14   0   43.11    1.75
   4 -14   1    7.05    0.67
  -4 -14  -1    7.03    0.85
  -4 -14  -2   17.66    1.12
   4 -14   2   20.44    1.16
   4 -14   3    0.56    0.24
  -4 -14  -3    0.30    0.25
   4 -14   4    0.48    0.24
  -4 -14  -4   -0.04    0.22
   4 -14   5   11.67    0.93
  -4 -14  -5   12.14    0.95
  -4 -14  -6   -0.06    0.19
   4 -14   6   -0.10    0.25
  -4 -14  -7    0.43    0.26
  -4 -14  -8   -0.29    0.17
  -4 -15   5    0.56    0.32
  -4 -15   4    0.02    0.23
   4 -15   3   21.53    1.27
  -5   0  22    0.60    0.31
  -5   0  21    0.22    0.29
  -5   0  20   22.11    1.32
  -5   0  19    0.13    0.27
  -5   0  18   17.36    1.11
  -5   0  17    0.05    0.23
  -5   0  16    4.94    0.66
  -5   0  15   -0.02    0.22
  -5   0  14  204.12    3.84
  -5   0  13   -0.11    0.19
  -5   0  12  101.64    2.36
  -5   0  11   -0.06    0.16
  -5   0  10    0.09    0.17
  -5   0   9    0.49    0.20
  -5   0   7    0.81    0.23
  -5   0   6  219.46    3.21
  -5   0   5    0.05    0.09
   5   0  -4   98.47    1.64
  -5   0   4   96.77    1.61
  -5   0   3    0.04    0.07
   5   0  -3   -0.03    0.07
  -5   0   3    0.07    0.08
   5   0  -3    0.04    0.06
  -5   0   2    0.03    0.08
  -5   0   2    0.14    0.09
   5   0  -2    0.74    0.15
   5   0  -2    0.16    0.08
   5   0  -1    0.19    0.05
   5   0  -1   -0.01    0.06
   5   0  -1    0.24    0.08
   5   0   0  446.80    5.50
   5   0   0  453.59    5.21
   5   0   1    0.17    0.08
   5   0   1    0.06    0.06
   5   0   2  318.56    3.84
   5   0   2  310.33    4.01
   5   0   3   -0.09    0.08
   5   0   3    0.24    0.12
   5   0   4   39.02    0.87
   5   0   4   38.30    0.88
   5   0   5   -0.05    0.11
   5   0   5    0.05    0.10
   5   0   6  821.77    9.51
   5   0   6  805.99    9.68
   5   0   7    0.11    0.13
   5   0   7    0.01    0.09
   5   0   8  529.09    6.66
   5   0   8  522.30    6.62
   5   0   9   -0.01    0.11
   5   0   9    0.28    0.15
   5   0  10   50.32    1.24
   5   0  10   52.61    1.40
   5   0  11   -0.04    0.12
   5   0  11    0.07    0.14
   5   0  12    0.38    0.20
   5   0  13    0.25    0.18
   5   0  14   10.70    0.73
   5   0  15    0.03    0.20
   5   0  16    0.36    0.24
   5   0  17    0.25    0.24
   5   0  18   29.05    1.38
   5   0  19    0.12    0.26
   5   0  20   11.06    0.90
  -5   1  22    1.33    0.45
  -5  -1  22    2.30    0.54
  -5   1  21   11.42    0.96
  -5  -1  21   11.69    0.96
  -5   1  20   10.86    0.92
  -5  -1  20   11.40    0.95
  -5   1  19   32.98    1.55
  -5  -1  19   33.09    1.54
  -5   1  18    0.22    0.26
  -5  -1  18    0.50    0.31
  -5   1  17    4.66    0.66
  -5  -1  17    5.36    0.70
  -5   1  16   11.66    0.87
  -5  -1  16   11.77    0.85
  -5   1  15    8.51    0.74
  -5  -1  15   10.00    0.77
  -5   1  14    5.05    0.63
  -5  -1  14    4.41    0.51
  -5  -1  14    4.28    0.59
  -5   1  13    0.06    0.19
  -5  -1  13    0.19    0.20
  -5  -1  13    0.28    0.21
  -5   1  12  189.22    3.50
  -5  -1  12  195.31    3.54
  -5   1  11   19.73    0.92
  -5  -1  11   20.77    0.95
  -5   1  10  107.66    2.29
  -5  -1  10  109.07    2.31
  -5   1   9   35.19    1.15
  -5  -1   9   35.01    1.16
   5  -1  -9   36.30    1.20
  -5   1   8   72.13    1.66
   5  -1  -8   73.99    1.72
  -5  -1   8   68.92    1.63
  -5   1   7  119.18    2.18
   5  -1  -7  119.12    2.21
  -5   1   6    0.72    0.18
  -5  -1   6    0.73    0.19
   5  -1  -6    0.62    0.16
   5  -1  -6    0.48    0.12
  -5   1   5   52.16    1.15
  -5  -1   5   52.47    1.14
   5  -1  -5   51.48    1.03
   5  -1  -5   53.07    1.15
  -5   1   4   50.10    1.04
   5  -1  -4   50.28    1.03
   5  -1  -4   48.26    0.98
  -5   1   3  149.14    2.10
   5  -1  -3  150.18    2.09
  -5  -1   3  148.74    2.09
  -5  -1   3  149.95    2.13
   5  -1  -3  148.11    2.14
  -5   1   2  211.62    2.66
   5   1  -2  205.46    2.93
  -5   1   2  211.20    2.63
   5  -1  -2  209.15    2.83
   5  -1  -2  211.08    2.64
  -5   1   1    0.88    0.11
  -5   1   1    0.71    0.11
   5   1  -1    0.78    0.14
   5   1  -1    0.93    0.14
   5  -1  -1    1.46    0.18
   5  -1  -1    1.09    0.09
   5   1   0    0.51    0.11
   5   1   0    0.83    0.15
   5  -1   0    0.74    0.11
   5  -1   0    0.68    0.13
   5   1   1   10.49    0.40
   5   1   1   10.08    0.37
   5  -1   1   10.75    0.33
   5  -1   1   10.02    0.40
   5   1   2    5.79    0.30
   5   1   2    6.61    0.31
   5  -1   2    6.55    0.27
  -5  -1  -2    6.33    0.20
   5  -1   2    6.67    0.34
   5   1   3   33.55    0.78
   5   1   3   32.55    0.78
  -5  -1  -3   31.96    0.65
   5  -1   3   33.60    0.82
   5  -1   3   32.89    0.71
   5   1   4  921.00   10.86
   5   1   4  943.75   10.68
   5  -1   4  922.47   11.00
   5  -1   4  954.92   10.55
   5   1   5    6.63    0.39
   5   1   5    6.16    0.33
   5  -1   5    7.06    0.36
   5  -1   5    6.22    0.37
   5   1   6  135.92    2.12
   5   1   6  141.60    2.28
   5  -1   6  139.17    2.29
   5  -1   6  142.52    2.19
   5   1   7    2.31    0.30
   5   1   7    2.92    0.25
   5  -1   7    2.75    0.31
   5  -1   7    3.15    0.30
   5   1   8   55.99    1.38
   5   1   8   58.24    1.20
   5  -1   8   59.61    1.34
   5  -1   8   59.96    1.36
   5   1   9    2.39    0.33
   5   1   9    2.54    0.23
   5  -1   9    1.85    0.29
   5  -1   9    2.67    0.33
   5   1  10  106.52    2.17
   5  -1  10  103.27    2.04
   5  -1  10  103.27    2.08
   5   1  11    3.46    0.44
   5  -1  11    3.47    0.40
   5  -1  11    3.88    0.45
   5   1  12  113.49    2.45
   5  -1  12  112.70    2.27
   5  -1  12  119.16    2.44
   5   1  13    3.75    0.51
   5  -1  13    3.76    0.49
   5   1  14   13.72    0.84
   5  -1  14   13.00    0.79
   5   1  15    0.84    0.30
   5  -1  15    0.91    0.28
   5   1  16   14.26    0.91
   5  -1  16   13.95    0.88
   5   1  17    2.14    0.44
   5  -1  17    2.33    0.45
   5   1  18    6.55    0.79
   5  -1  18    6.85    0.65
   5   1  19    0.03    0.26
   5  -1  19    0.48    0.26
   5   1  20   22.77    1.33
   5  -1  20   24.92    1.35
  -5   2  22    0.06    0.36
  -5  -2  22    0.02    0.29
  -5   2  21   27.24    1.52
  -5  -2  21   26.18    1.42
  -5   2  20    5.07    0.74
  -5  -2  20    6.15    0.79
  -5   2  19    6.40    0.81
  -5  -2  19    5.96    0.78
  -5   2  18   16.96    1.08
  -5  -2  18   18.12    1.10
  -5   2  17   10.53    0.84
  -5  -2  17   11.50    0.87
  -5   2  16   29.96    1.38
  -5  -2  16   31.97    1.38
  -5   2  15    0.29    0.24
  -5  -2  15    0.30    0.22
  -5  -2  15    0.39    0.26
  -5   2  14   87.76    2.31
  -5  -2  14   92.56    2.34
  -5  -2  14   91.36    2.17
  -5   2  13    7.85    0.67
  -5  -2  13    8.85    0.65
  -5  -2  13    8.67    0.67
   5  -2 -13    8.48    0.70
  -5   2  12    6.34    0.57
  -5  -2  12    5.41    0.60
   5  -2 -12    5.89    0.56
  -5   2  11    5.30    0.49
   5  -2 -11    5.26    0.50
  -5  -2  11    5.73    0.53
  -5   2  10    3.05    0.43
  -5  -2  10    2.88    0.42
   5  -2 -10    3.32    0.47
  -5   2   9  132.08    2.52
  -5  -2   9  131.02    2.52
   5  -2  -9  134.80    2.58
  -5   2   8   19.55    0.81
  -5  -2   8   19.13    0.80
   5  -2  -8   19.02    0.79
  -5   2   7  161.30    2.66
   5  -2  -7  156.90    2.30
   5  -2  -7  161.00    2.67
  -5  -2   7  159.14    2.63
  -5   2   6  110.48    1.98
   5  -2  -6  107.92    1.96
  -5  -2   6  109.73    1.95
   5  -2  -6  109.33    1.70
  -5   2   5  171.05    2.59
  -5  -2   5  168.03    2.54
   5  -2  -5  171.15    2.38
   5  -2  -5  168.82    2.56
  -5   2   4   56.30    1.14
  -5  -2   4   55.81    1.13
   5  -2  -4   58.24    1.07
  -5  -2   4   55.40    1.11
   5  -2  -4   55.57    1.13
  -5   2   3    1.38    0.18
  -5  -2   3    1.10    0.16
   5  -2  -3    1.27    0.17
  -5  -2   3    1.23    0.18
  -5   2   2   95.85    1.41
  -5  -2   2   94.00    1.49
   5  -2  -2   94.30    1.53
   5  -2  -2   94.84    1.45
  -5  -2   2   94.19    1.51
  -5   2   1  276.85    3.28
   5   2  -1  278.19    3.48
  -5   2   1  279.19    3.24
   5  -2  -1  276.83    3.39
   5  -2  -1  272.19    3.60
   5   2   0   54.68    1.14
   5   2   0   56.45    1.04
   5  -2   0   56.05    0.86
   5  -2   0   57.16    1.11
   5   2   1    3.30    0.24
   5   2   1    3.60    0.26
   5  -2   1    3.49    0.18
   5  -2   1    3.95    0.28
   5   2   2   22.89    0.64
   5   2   2   23.72    0.65
   5  -2   2   23.76    0.51
  -5  -2  -2   22.95    0.48
   5  -2   2   23.87    0.70
   5   2   3   17.14    0.57
   5   2   3   15.83    0.52
  -5  -2  -3   16.69    0.45
   5  -2   3   15.90    0.44
   5  -2   3   16.55    0.60
   5   2   4   32.77    0.79
   5   2   4   36.07    0.89
  -5  -2  -4   34.53    0.77
   5  -2   4   34.67    0.74
   5  -2   4   33.59    0.91
   5   2   5  126.64    1.94
   5   2   5  127.74    2.10
   5  -2   5  127.94    2.18
  -5  -2  -5  126.50    1.99
   5  -2   5  127.19    1.90
   5   2   6  124.38    2.13
   5   2   6  118.39    1.88
   5  -2   6  123.77    2.18
  -5  -2  -6  120.63    2.05
   5  -2   6  124.27    1.94
   5   2   7   27.30    0.71
   5   2   7   27.72    0.91
   5  -2   7   27.79    0.80
  -5  -2  -7   28.87    0.90
   5  -2   7   29.41    0.93
   5   2   8  148.23    2.59
  -5  -2  -8  149.96    2.62
   5  -2   8  151.36    2.43
   5  -2   8  149.89    2.62
   5   2   9    4.96    0.44
   5   2   9    4.56    0.29
   5  -2   9    4.45    0.40
   5  -2   9    4.75    0.38
   5   2  10  197.76    3.36
   5  -2  10  197.16    3.18
   5  -2  10  200.17    3.34
   5   2  11    0.21    0.17
   5  -2  11    0.14    0.16
   5  -2  11   -0.15    0.12
   5   2  12   50.15    1.56
   5  -2  12   53.71    1.49
   5  -2  12   53.18    1.51
   5   2  13   25.78    1.12
   5  -2  13   23.88    1.01
   5  -2  13   23.85    1.00
   5   2  14   19.83    1.04
   5  -2  14   23.18    1.03
   5   2  15    0.48    0.27
   5  -2  15    0.93    0.28
   5   2  16   29.17    1.34
   5  -2  16   28.14    1.24
   5   2  17   -0.07    0.22
   5  -2  17    0.55    0.24
   5   2  18    5.27    0.74
   5  -2  18    6.21    0.73
   5   2  19    3.25    0.59
   5  -2  19    1.93    0.42
   5   2  20    1.70    0.50
   5  -2  20    1.95    0.44
   5  -2  21    1.45    0.44
  -5  -3  22    2.12    0.52
  -5   3  21    4.83    0.72
  -5  -3  21    5.17    0.72
  -5   3  20    5.74    0.82
  -5  -3  20    4.71    0.69
  -5   3  19   12.22    0.98
  -5  -3  19   10.84    0.88
  -5   3  18   14.97    1.05
  -5  -3  18   15.68    1.03
  -5   3  17    0.67    0.33
  -5  -3  17    0.71    0.34
  -5   3  16   -0.05    0.24
  -5  -3  16    0.29    0.25
  -5  -3  16    0.41    0.27
  -5   3  15    6.45    0.74
   5  -3 -15    5.81    0.74
  -5  -3  15    6.50    0.73
  -5  -3  15    6.87    0.63
  -5   3  14   44.66    1.58
   5  -3 -14   43.76    1.68
  -5  -3  14   42.64    1.53
  -5  -3  14   43.94    1.49
  -5   3  13   46.32    1.57
  -5  -3  13   51.52    1.62
  -5  -3  13   49.85    1.60
   5  -3 -13   49.71    1.72
  -5   3  12    9.87    0.68
  -5  -3  12    9.04    0.66
  -5  -3  12    9.93    0.69
   5  -3 -12    9.80    0.71
  -5   3  11    3.95    0.48
  -5  -3  11    4.07    0.50
   5  -3 -11    4.21    0.53
  -5   3  10    2.36    0.37
  -5  -3  10    2.21    0.38
   5  -3 -10    1.61    0.31
  -5   3   9   57.17    1.50
  -5  -3   9   58.81    1.55
   5  -3  -9   62.93    1.60
  -5   3   8   45.97    1.27
   5  -3  -8   47.17    0.94
  -5  -3   8   48.27    1.29
   5  -3  -8   45.04    1.28
  -5   3   7   59.23    1.40
   5  -3  -7   62.74    1.46
  -5  -3   7   61.86    1.42
   5  -3  -7   61.52    1.12
  -5   3   6   26.52    0.84
   5  -3  -6   26.34    0.85
   5  -3  -6   25.52    0.64
  -5   3   5  182.55    2.72
   5  -3  -5  186.04    2.55
   5  -3  -5  184.83    2.80
  -5  -3   5  186.53    2.74
  -5  -3   5  187.86    2.72
  -5   3   4  103.08    1.71
   5  -3  -4  104.82    1.64
   5  -3  -4  101.99    1.75
  -5  -3   4  104.70    1.72
  -5  -3   4  104.95    1.74
  -5   3   3   50.13    0.99
   5  -3  -3   51.47    1.02
  -5  -3   3   49.84    1.04
   5  -3  -3   50.08    1.05
  -5  -3   3   50.03    1.03
  -5   3   2  282.65    3.43
   5  -3  -2  277.29    3.62
   5  -3  -2  283.51    3.70
   5   3  -1   13.87    0.48
  -5   3   1   13.53    0.36
   5  -3  -1   13.49    0.50
  -5   3   0  104.52    1.32
   5   3   0  102.58    1.64
  -5   3   0  102.66    1.33
   5  -3   0  102.94    1.75
   5   3   1   16.56    0.54
   5  -3   1   16.68    0.60
   5  -3   1   17.25    0.36
   5   3   2  574.01    6.79
   5  -3   2  579.62    6.36
   5  -3   2  570.01    7.10
  -5  -3  -2  560.50    6.60
   5   3   3   49.48    1.08
   5   3   3   49.11    1.06
   5  -3   3   50.03    1.18
  -5  -3  -3   47.40    0.93
   5  -3   3   50.59    0.83
   5   3   4   51.25    1.15
   5   3   4   50.56    1.06
   5  -3   4   50.41    1.24
   5  -3   4   52.85    0.92
  -5  -3  -4   51.28    1.02
   5  -3   5   33.62    1.01
   5  -3   5   33.75    0.75
  -5  -3  -5   34.23    0.86
   5   3   6    1.59    0.20
   5   3   6    1.35    0.25
  -5  -3  -6    1.77    0.24
   5  -3   6    1.29    0.25
   5  -3   6    1.28    0.19
   5   3   7   22.99    0.84
  -5  -3  -7   23.29    0.80
   5  -3   7   24.15    0.71
   5  -3   7   23.58    0.88
   5   3   8   18.04    0.77
  -5  -3  -8   21.36    0.81
   5  -3   8   18.61    0.67
   5  -3   8   20.30    0.84
   5   3   9    2.18    0.35
   5  -3   9    2.37    0.38
  -5  -3  -9    2.29    0.35
   5  -3   9    2.44    0.30
   5   3  10    0.75    0.25
  -5  -3 -10    0.23    0.14
   5  -3  10    0.12    0.18
   5  -3  10    0.05    0.14
   5   3  11   61.58    1.70
   5  -3  11   62.22    1.71
   5  -3  11   63.83    1.54
  -5  -3 -11   63.61    1.76
   5   3  12  167.24    3.22
   5  -3  12  169.61    2.98
   5  -3  12  167.96    3.22
   5   3  13    3.95    0.53
   5  -3  13    3.56    0.49
   5  -3  13    4.17    0.49
   5   3  14  120.37    2.79
   5  -3  14  116.73    2.54
   5  -3  14  115.22    2.64
   5   3  15    4.93    0.65
   5  -3  15    6.76    0.58
   5   3  16    0.06    0.23
   5  -3  16    0.10    0.23
   5   3  17   -0.15    0.25
   5  -3  17    0.24    0.24
   5   3  18   14.92    1.04
   5  -3  18   18.27    1.04
   5   3  19    2.32    0.51
   5  -3  19    3.67    0.57
  -5  -4  22    1.58    0.44
  -5   4  21    0.78    0.41
  -5  -4  21    1.86    0.46
  -5   4  20   -0.57    0.28
  -5  -4  20    0.12    0.26
  -5   4  19    3.55    0.65
  -5  -4  19    3.33    0.54
  -5   4  18   16.52    1.10
  -5  -4  18   17.37    1.06
  -5   4  17   23.46    1.26
  -5  -4  17   23.96    1.20
   5  -4 -17   22.19    1.32
  -5  -4  17   22.13    1.16
  -5   4  16   28.34    1.34
  -5  -4  16   27.10    1.28
  -5  -4  16   29.85    1.33
   5  -4 -16   28.16    1.45
  -5   4  15   44.70    1.64
   5  -4 -15   48.12    1.84
  -5  -4  15   46.15    1.63
  -5  -4  15   48.85    1.67
  -5   4  14    0.27    0.23
  -5  -4  14   -0.09    0.19
  -5  -4  14    0.18    0.22
   5  -4 -14    0.07    0.17
  -5   4  13   33.84    1.31
  -5  -4  13   33.41    1.28
   5  -4 -13   31.87    1.35
  -5  -4  13   30.71    1.29
  -5   4  12    0.19    0.20
   5  -4 -12    0.16    0.15
  -5  -4  12    0.36    0.24
  -5  -4  12    0.46    0.22
  -5   4  11   32.75    1.19
  -5  -4  11   31.60    1.27
   5  -4 -11   33.73    1.26
  -5  -4  11   31.95    1.20
  -5   4  10    0.07    0.18
   5  -4 -10    0.32    0.15
  -5  -4  10   -0.03    0.16
  -5   4   9    5.15    0.44
  -5  -4   9    5.08    0.45
   5  -4  -9    4.76    0.43
   5  -4  -9    4.54    0.25
  -5   4   8    2.75    0.35
  -5  -4   8    2.15    0.32
   5  -4  -8    2.70    0.37
   5  -4  -8    2.95    0.21
  -5   4   7  152.06    2.52
  -5  -4   7  151.06    2.55
   5  -4  -7  151.85    2.66
   5  -4  -7  151.49    2.16
  -5   4   6    2.79    0.33
  -5  -4   6    2.93    0.34
   5  -4  -6    3.60    0.33
   5  -4  -6    3.34    0.24
  -5   4   5   20.97    0.67
  -5  -4   5   19.97    0.69
   5  -4  -5   21.25    0.74
   5  -4  -5   21.76    0.61
  -5  -4   5   19.12    0.67
  -5   4   4  160.69    2.33
  -5  -4   4  164.22    2.45
   5  -4  -4  165.04    2.56
  -5  -4   4  162.15    2.41
   5  -4  -4  164.48    2.38
  -5   4   3    4.87    0.27
  -5  -4   3    5.00    0.32
  -5  -4   3    5.19    0.32
   5  -4  -3    5.27    0.32
   5  -4  -3    5.24    0.34
  -5   4   2   86.33    1.29
   5  -4  -2   87.81    1.56
   5  -4  -2   86.15    1.56
   5   4  -1   -0.09    0.10
   5  -4  -1    0.31    0.14
   5   4   0  501.08    5.99
   5  -4   0  493.23    6.28
   5   4   1   11.09    0.46
   5  -4   1   11.57    0.54
   5   4   2   54.49    1.16
   5  -4   2   56.89    1.31
  -5  -4  -2   53.50    1.06
   5   4   3   94.35    1.70
  -5  -4  -3   93.45    1.57
   5  -4   3   92.07    1.84
   5  -4   3   96.11    1.27
   5   4   4  224.69    3.24
  -5  -4  -4  222.30    3.10
   5  -4   4  224.74    3.48
   5  -4   4  224.19    2.75
   5   4   5  148.53    2.45
   5  -4   5  147.62    2.65
  -5  -4  -5  147.50    2.33
   5  -4   5  151.38    2.04
   5   4   6   19.74    0.77
   5  -4   6   20.82    0.86
   5  -4   6   20.81    0.59
  -5  -4  -6   20.27    0.71
   5   4   7    8.34    0.53
   5  -4   7    8.27    0.39
  -5  -4  -7    8.27    0.47
   5  -4   7    8.49    0.57
   5   4   8   37.55    1.16
  -5  -4  -8   38.49    1.14
   5  -4   8   37.16    1.25
   5  -4   8   38.00    0.96
   5   4   9    0.65    0.22
   5  -4   9    0.68    0.23
  -5  -4  -9    0.81    0.21
   5  -4   9    0.74    0.18
   5   4  10  173.43    3.13
   5  -4  10  172.13    3.26
   5  -4  10  170.54    2.77
  -5  -4 -10  170.92    3.13
   5   4  11   23.75    1.04
   5  -4  11   25.11    0.90
   5  -4  11   23.57    1.06
  -5  -4 -11   23.24    1.03
   5   4  12   15.77    0.88
   5  -4  12   17.04    0.93
  -5  -4 -12   16.37    0.93
   5  -4  12   17.96    0.80
   5   4  13   54.16    1.73
   5  -4  13   54.94    1.74
   5  -4  13   57.77    1.55
  -5  -4 -13   55.60    1.80
   5   4  14    8.01    0.69
   5  -4  14    7.39    0.64
   5  -4  14    7.99    0.58
   5   4  15    0.29    0.27
   5  -4  15    0.84    0.30
   5  -4  15    0.45    0.21
   5   4  16   65.04    2.13
   5   4  17    6.02    0.78
   5   4  18    0.13    0.30
   5   4  19    1.61    0.43
  -5  -5  22    3.62    0.62
  -5   5  21    1.77    0.54
  -5  -5  21    1.84    0.45
  -5   5  20   -0.51    0.29
  -5  -5  20    0.33    0.29
  -5   5  19   10.74    0.95
  -5  -5  19   11.71    0.90
  -5   5  18   13.91    1.02
   5  -5 -18   15.04    1.13
  -5  -5  18   16.06    1.03
  -5  -5  18   15.39    1.00
  -5   5  17    4.45    0.65
   5  -5 -17    3.87    0.67
  -5  -5  17    4.14    0.63
  -5  -5  17    5.07    0.66
  -5   5  16   11.58    0.87
   5  -5 -16   11.18    0.91
  -5  -5  16   11.16    0.83
  -5  -5  16   12.22    0.90
  -5   5  15  108.41    2.71
   5  -5 -15  112.96    2.93
  -5  -5  15  112.02    2.82
  -5  -5  15  107.83    2.65
  -5   5  14   29.88    1.28
  -5  -5  14   29.22    1.26
   5  -5 -14   30.28    1.38
  -5  -5  14   30.05    1.36
  -5   5  13  107.90    2.51
  -5  -5  13  108.95    2.72
  -5  -5  13  112.00    2.54
  -5   5  12    0.07    0.19
   5  -5 -12    0.01    0.15
  -5  -5  12    0.01    0.16
  -5  -5  12    0.26    0.24
  -5   5  11    7.14    0.56
  -5  -5  11    6.11    0.74
  -5  -5  11    6.01    0.55
   5  -5 -11    5.46    0.52
  -5   5  10   47.08    1.39
  -5  -5  10   46.87    1.61
   5  -5 -10   46.60    1.48
  -5  -5  10   50.33    1.47
  -5   5   9    3.42    0.40
  -5  -5   9    4.63    0.43
   5  -5  -9    4.32    0.50
  -5   5   8    9.28    0.53
   5  -5  -8    8.98    0.36
   5  -5  -8    9.28    0.58
  -5  -5   8    8.92    0.55
  -5   5   7   14.18    0.61
  -5  -5   7   14.39    0.65
   5  -5  -7   14.52    0.48
   5  -5  -7   15.55    0.72
  -5   5   6   20.42    0.69
  -5  -5   6   20.87    0.76
   5  -5  -6   20.21    0.60
   5  -5  -6   20.93    0.81
  -5   5   5   16.00    0.56
  -5  -5   5   16.69    0.64
   5  -5  -5   16.59    0.56
  -5  -5   5   16.49    0.63
   5  -5  -5   16.28    0.68
   5  -5  -4   26.30    0.87
  -5  -5   4   26.81    0.78
   5  -5  -4   27.77    0.76
  -5  -5   4   27.20    0.79
  -5  -5   3   95.43    1.68
  -5  -5   3   96.33    1.66
   5  -5  -3   97.24    1.83
   5  -5  -3   97.01    1.72
   5  -5  -2  124.85    2.12
   5  -5  -2  120.71    2.06
   5   5  -1   20.01    0.64
   5  -5  -1   20.96    0.72
   5   5   0    2.06    0.26
   5  -5   0    3.08    0.36
   5   5   1   34.39    0.90
   5  -5   1   35.62    1.03
   5   5   2  166.16    2.53
   5  -5   2  162.79    2.77
  -5  -5  -2  168.39    2.51
   5   5   3    0.44    0.16
   5  -5   3    0.62    0.20
  -5  -5  -3    0.60    0.15
   5   5   4    3.23    0.31
   5  -5   4    2.52    0.37
  -5  -5  -4    3.15    0.27
   5   5   5   56.14    1.33
   5  -5   5   53.57    1.46
   5  -5   5   53.36    0.91
  -5  -5  -5   53.35    1.23
   5   5   6   23.35    0.85
   5  -5   6   22.16    0.93
   5  -5   6   24.05    0.60
  -5  -5  -6   21.89    0.78
   5   5   7   49.76    1.35
   5  -5   7   52.12    1.51
  -5  -5  -7   49.47    1.29
   5  -5   7   49.13    1.01
   5   5   8    0.21    0.16
   5  -5   8    0.06    0.16
   5  -5   8    0.10    0.10
  -5  -5  -8    0.15    0.12
   5   5   9   97.38    2.15
   5  -5   9  102.04    1.81
   5  -5   9  101.48    2.36
  -5  -5  -9   98.09    2.12
   5   5  10   40.52    1.34
  -5  -5 -10   38.88    1.29
   5  -5  10   37.80    1.39
   5   5  11   40.18    1.40
  -5  -5 -11   42.05    1.41
   5  -5  11   42.95    1.52
   5   5  12    9.26    0.69
   5  -5  12    9.22    0.71
  -5  -5 -12    9.42    0.69
   5   5  13    5.30    0.64
   5  -5  13    6.06    0.71
  -5  -5 -13    5.78    0.67
   5   5  14   13.76    0.91
   5  -5  14   12.74    0.88
  -5  -5 -14   13.63    0.92
   5   5  15    0.63    0.29
   5  -5  15    0.57    0.29
   5   5  16    2.69    0.52
   5  -5  16    3.54    0.56
   5   5  17    3.82    0.65
   5   5  18    6.44    0.84
  -5   6  20   -0.18    0.30
  -5   6  19   -0.39    0.30
  -5  -6  19    0.03    0.29
   5  -6 -19    0.11    0.26
  -5   6  18    3.02    0.61
  -5  -6  18    2.15    0.49
  -5  -6  18    2.99    0.55
   5  -6 -18    3.33    0.62
  -5   6  17   41.32    1.70
  -5  -6  17   41.08    1.75
  -5  -6  17   42.09    1.64
   5  -6 -17   41.39    1.83
  -5   6  16    5.35    0.69
  -5  -6  16    5.47    0.73
   5  -6 -16    4.94    0.71
  -5  -6  16    5.65    0.69
  -5   6  15   12.78    0.88
  -5  -6  15   13.45    0.98
  -5  -6  15   13.65    0.88
   5  -6 -15   11.97    0.91
  -5   6  14    0.73    0.31
  -5  -6  14    0.86    0.38
   5  -6 -14    0.61    0.29
  -5  -6  14    1.37    0.34
  -5   6  13   16.02    0.90
   5  -6 -13   15.74    0.97
  -5  -6  13   14.70    0.99
  -5  -6  13   15.28    0.87
  -5   6  12    1.13    0.30
  -5  -6  12    1.40    0.32
   5  -6 -12    0.57    0.26
  -5  -6  12    1.39    0.39
  -5   6  11   92.32    2.11
  -5  -6  11   93.78    2.18
  -5  -6  11   88.56    2.43
   5  -6 -11   90.25    2.29
  -5   6  10   36.40    1.18
  -5  -6  10   32.04    1.38
  -5  -6  10   34.34    1.21
   5  -6 -10   33.94    1.27
  -5   6   9   16.83    0.75
   5  -6  -9   18.73    0.90
  -5  -6   9   16.90    0.79
  -5  -6   9   17.43    1.01
  -5   6   8   93.99    1.88
   5  -6  -8   95.48    2.14
  -5  -6   8   92.24    1.95
  -5   6   7   32.21    0.94
   5  -6  -7   32.68    0.81
   5  -6  -7   33.04    1.13
  -5  -6   7   34.40    1.04
  -5   6   6   32.06    0.87
  -5  -6   6   31.63    0.96
   5  -6  -6   34.09    0.85
   5  -6  -6   32.61    1.09
  -5   6   5  122.20    1.94
   5  -6  -5  128.87    2.07
  -5  -6   5  127.36    2.16
   5  -6  -5  124.30    2.37
  -5  -6   5  126.44    2.13
  -5  -6   4   38.94    0.99
   5  -6  -4   40.17    1.15
   5  -6  -4   38.23    0.98
  -5  -6   4   39.76    1.01
   5  -6  -3    4.83    0.38
   5  -6  -3    4.88    0.35
  -5  -6   3    5.04    0.34
  -5  -6   3    4.78    0.35
   5  -6  -2    0.36    0.15
   5  -6  -2    0.22    0.13
   5   6  -1   40.68    1.00
   5  -6  -1   40.53    1.11
   5   6   0   15.29    0.59
   5  -6   0   14.31    0.65
   5   6   1   49.98    1.14
   5  -6   1   46.03    1.27
   5   6   2   10.73    0.51
   5  -6   2   10.26    0.59
  -5  -6  -2   10.03    0.50
   5   6   3   30.66    0.92
  -5  -6  -3   31.44    0.92
   5  -6   3   30.28    1.06
   5   6   4   28.36    0.91
  -5  -6  -4   29.33    0.90
   5  -6   4   27.80    1.05
   5   6   5   14.21    0.66
   5  -6   5   13.83    0.75
  -5  -6  -5   15.04    0.64
   5   6   6   15.35    0.71
   5  -6   6   16.59    0.84
  -5  -6  -6   16.98    0.71
   5   6   7    9.41    0.58
  -5  -6  -7   10.01    0.56
   5  -6   7   10.38    0.70
   5   6   8  207.21    3.46
  -5  -6  -8  204.69    3.43
   5  -6   8  206.32    3.79
   5   6   9   26.82    1.07
  -5  -6  -9   28.09    1.06
   5  -6   9   26.88    1.19
   5   6  10    5.16    0.58
   5  -6  10    4.05    0.57
  -5  -6 -10    4.42    0.53
   5   6  11   50.65    1.60
  -5  -6 -11   49.83    1.57
   5  -6  11   50.57    1.74
   5   6  12   20.71    1.04
   5  -6  12   22.04    1.14
  -5  -6 -12   21.75    1.05
   5   6  13   14.36    0.90
  -5  -6 -13   15.46    0.93
   5  -6  13   15.43    0.99
   5   6  14   21.57    1.13
  -5  -6 -14   22.94    1.18
   5  -6  14   21.24    1.18
   5   6  15    4.81    0.68
   5  -6  15    4.58    0.66
   5   6  16    5.06    0.73
   5  -6  16    4.46    0.69
   5   6  17   -0.10    0.29
   5   6  18    7.99    0.93
  -5   7  20    1.86    0.49
  -5   7  19    0.71    0.35
  -5  -7  19    0.62    0.33
   5  -7 -19    0.14    0.28
  -5   7  18   -0.47    0.29
  -5  -7  18    0.00    0.26
   5  -7 -18    0.10    0.23
  -5   7  17   15.44    1.02
  -5  -7  17   13.81    1.04
   5  -7 -17   14.39    1.08
  -5   7  16   14.76    0.96
  -5  -7  16   13.14    1.01
   5  -7 -16   14.30    1.03
  -5   7  15    9.09    0.74
  -5  -7  15   10.51    0.89
  -5  -7  15    9.70    0.73
   5  -7 -15    8.26    0.77
  -5   7  14    5.66    0.67
  -5  -7  14    5.58    0.64
  -5  -7  14    5.55    0.76
   5  -7 -14    5.31    0.71
  -5   7  13   17.92    0.95
  -5  -7  13   19.74    0.98
  -5  -7  13   18.80    1.13
   5  -7 -13   16.11    1.00
  -5   7  12   12.76    0.77
  -5  -7  12   14.81    0.83
   5  -7 -12   13.07    0.87
  -5  -7  12   11.53    0.91
  -5   7  11  117.46    2.45
   5  -7 -11  117.74    2.74
  -5  -7  11  111.98    2.92
  -5  -7  11  117.87    2.53
  -5   7  10   99.23    2.11
  -5  -7  10   97.59    2.19
  -5  -7  10   92.93    2.55
   5  -7 -10   95.82    2.37
  -5   7   9    0.58    0.19
  -5  -7   9   -0.02    0.21
   5  -7  -9    0.21    0.16
  -5  -7   9    0.08    0.21
  -5   7   8   60.50    1.42
  -5  -7   8   58.44    1.90
  -5  -7   8   60.03    1.52
   5  -7  -8   58.79    1.68
  -5   7   7    7.77    0.46
  -5  -7   7    7.68    0.68
  -5  -7   7    7.54    0.53
   5  -7  -7    7.05    0.55
  -5   7   6  194.82    2.83
  -5  -7   6  190.59    3.73
  -5  -7   6  191.12    3.03
   5  -7  -6  200.77    2.92
   5  -7  -6  196.07    3.40
  -5  -7   5    1.64    0.25
  -5  -7   5    1.10    0.23
   5  -7  -5    1.41    0.28
   5  -7  -5    1.28    0.22
   5  -7  -4   11.74    0.64
  -5  -7   4   12.22    0.56
  -5  -7   4   11.31    0.53
   5  -7  -4   13.83    0.59
   5  -7  -3   53.01    1.29
  -5  -7   3   53.36    1.23
   5  -7  -3   53.63    1.42
  -5  -7   3   53.13    1.20
  -5  -7   2   44.19    1.10
   5  -7  -2   43.07    1.18
  -5  -7   2   44.23    1.07
   5  -7  -2   43.57    1.26
   5   7  -1    2.21    0.28
   5  -7  -1    2.28    0.33
   5   7   0   15.96    0.63
   5  -7   0   16.09    0.73
   5   7   1    0.58    0.18
   5  -7   1    0.64    0.21
   5   7   2    5.99    0.42
   5  -7   2    6.77    0.52
   5   7   3   74.88    1.60
  -5  -7  -3   79.47    1.70
   5  -7   3   74.44    1.85
   5   7   4   21.48    0.81
  -5  -7  -4   22.06    0.84
   5  -7   4   23.14    0.98
   5   7   5    3.28    0.41
   5  -7   5    3.26    0.46
  -5  -7  -5    3.70    0.35
   5   7   6   90.27    1.93
   5  -7   6   85.65    2.17
  -5  -7  -6   90.73    1.95
   5   7   7   43.52    1.31
  -5  -7  -7   45.46    1.33
   5  -7   7   45.56    1.55
   5   7   8   22.82    0.95
  -5  -7  -8   24.24    0.98
   5  -7   8   22.05    1.09
   5   7   9   75.37    1.91
   5  -7   9   77.28    2.19
  -5  -7  -9   77.19    1.94
   5   7  10   63.41    1.80
  -5  -7 -10   67.81    1.85
   5  -7  10   66.34    2.06
   5   7  11    4.16    0.54
  -5  -7 -11    4.72    0.57
   5  -7  11    3.71    0.59
   5   7  12    5.95    0.67
   5  -7  12    6.40    0.77
  -5  -7 -12    6.93    0.62
   5   7  13    3.62    0.55
  -5  -7 -13    3.12    0.50
   5  -7  13    3.95    0.63
   5   7  14    1.43    0.38
   5  -7  14    1.03    0.38
  -5  -7 -14    1.44    0.37
   5   7  15    4.40    0.63
   5  -7  15    3.42    0.62
   5   7  16   18.21    1.13
   5  -7  16   17.59    1.15
   5   7  17    3.61    0.60
   5  -7  17    2.27    0.50
  -5  -8  20    2.53    0.51
  -5  -8  19   20.31    1.31
  -5   8  18    9.93    0.83
  -5  -8  18    9.00    1.06
   5  -8 -18    6.94    0.93
  -5   8  17    0.21    0.28
   5  -8 -17    0.20    0.22
  -5  -8  17   -0.08    0.26
  -5   8  16   -0.08    0.23
  -5  -8  16   -0.18    0.26
   5  -8 -16   -0.20    0.17
  -5   8  15    6.00    0.69
  -5  -8  15    5.55    0.79
   5  -8 -15    6.13    0.79
  -5   8  14    4.55    0.59
   5  -8 -14    4.34    0.67
  -5  -8  14    3.47    0.62
  -5   8  13   35.89    1.32
   5  -8 -13   32.22    1.46
  -5  -8  13   32.42    1.59
  -5   8  12    6.72    0.56
  -5  -8  12    6.68    0.86
   5  -8 -12    5.95    0.72
  -5   8  11    4.66    0.51
  -5  -8  11    4.78    0.70
   5  -8 -11    5.26    0.67
   5  -8 -10   13.13    0.84
  -5  -8  10   12.95    0.96
  -5  -8   9  117.72    2.99
   5  -8  -9  112.77    2.65
  -5  -8   9  121.43    2.41
   5  -8  -8   17.55    0.92
  -5  -8   8   15.75    1.00
  -5  -8   8   15.69    0.75
   5  -8  -7   30.74    1.20
  -5  -8   7   31.54    1.40
  -5  -8   7   31.18    1.03
  -5  -8   6   -0.07    0.20
   5  -8  -6    0.18    0.15
  -5  -8   6    0.25    0.15
   5  -8  -5    7.46    0.57
  -5  -8   5    7.18    0.49
  -5  -8   5    5.89    0.71
  -5  -8   5    7.74    0.49
   5  -8  -5    7.61    0.46
   5  -8  -4  107.09    2.31
  -5  -8   4  106.51    1.93
  -5  -8   4  102.98    1.94
   5  -8  -4  108.24    2.04
  -5  -8   4  102.39    2.51
  -5  -8   3   -0.01    0.22
  -5  -8   3    0.21    0.13
   5  -8  -3    0.21    0.16
   5  -8  -3    0.51    0.21
  -5  -8   3    0.16    0.16
   5  -8  -2   22.13    0.86
  -5  -8   2   21.05    0.75
  -5  -8   2   19.88    0.71
   5  -8  -2   19.68    0.88
  -5  -8   2   19.74    0.99
   5   8  -1    0.00    0.13
   5  -8  -1    0.28    0.18
   5   8   0    0.95    0.22
   5  -8   0    1.16    0.28
   5   8   1   54.11    1.28
   5  -8   1   55.40    1.53
   5   8   2    2.66    0.34
   5  -8   2    3.07    0.44
  -5  -8  -2    2.75    0.38
   5   8   3    0.12    0.16
  -5  -8  -3    0.24    0.14
   5  -8   3    0.11    0.13
   5   8   4    7.98    0.52
  -5  -8  -4    8.39    0.55
   5  -8   4    6.91    0.58
   5   8   5    0.30    0.17
   5  -8   5   -0.07    0.14
  -5  -8  -5    0.20    0.15
   5   8   6    5.20    0.45
  -5  -8  -6    5.22    0.45
   5  -8   6    4.74    0.60
   5   8   7   24.67    0.99
  -5  -8  -7   26.86    1.05
   5  -8   7   23.15    1.14
   5   8   8    6.25    0.53
  -5  -8  -8    6.64    0.54
   5  -8   8    6.84    0.78
   5   8   9    6.24    0.53
  -5  -8  -9    5.34    0.50
   5  -8   9    6.42    0.77
   5   8  10    1.98    0.38
   5  -8  10    2.82    0.52
  -5  -8 -10    2.56    0.42
   5   8  11    1.96    0.40
  -5  -8 -11    1.79    0.36
   5  -8  11    1.75    0.43
   5   8  12    2.51    0.46
  -5  -8 -12    3.00    0.46
   5  -8  12    2.47    0.50
   5   8  13    0.72    0.30
   5  -8  13    0.67    0.33
  -5  -8 -13    0.51    0.25
   5   8  14    1.56    0.40
   5  -8  14    1.73    0.49
   5   8  15   39.89    1.67
   5  -8  15   39.24    1.78
   5   8  16    0.52    0.34
   5  -8  16    0.32    0.27
   5  -8  17    0.34    0.32
   5  -8  18    9.18    0.88
  -5  -9  18    6.99    0.89
  -5  -9  17   23.90    1.46
   5  -9 -17   23.27    1.42
  -5  -9  16   13.12    1.08
   5  -9 -16   11.26    0.96
  -5  -9  15    3.21    0.65
   5  -9 -15    2.31    0.50
   5  -9 -14    9.30    0.84
  -5  -9  14    9.64    0.91
   5  -9 -13    2.04    0.47
  -5  -9  13    0.93    0.38
  -5  -9  12    0.95    0.35
   5  -9 -12    0.31    0.24
  -5  -9  11  100.10    2.90
   5  -9 -11   98.98    2.65
  -5  -9  10   35.52    1.62
   5  -9 -10   32.25    1.40
   5  -9  -9    4.46    0.60
  -5  -9   9    3.21    0.58
  -5  -9   8   13.76    0.97
   5  -9  -8   14.41    0.87
   5  -9  -7   22.56    1.07
  -5  -9   7   20.45    1.17
  -5  -9   6    3.32    0.56
   5  -9  -6    3.22    0.49
   5  -9  -5    2.77    0.45
  -5  -9   5    2.73    0.50
  -5  -9   4   46.47    1.64
   5  -9  -4   46.90    1.29
   5  -9  -4   46.41    1.50
  -5  -9   3    2.15    0.44
   5  -9  -3    2.31    0.40
   5  -9  -3    2.28    0.35
  -5  -9   2    0.35    0.15
   5  -9  -2    0.23    0.16
  -5  -9   2    0.25    0.16
  -5  -9   2   -0.18    0.14
   5  -9  -2    0.16    0.15
   5  -9  -1    5.42    0.48
  -5  -9   1    5.89    0.55
   5   9   0    4.21    0.37
  -5  -9   0    5.23    0.59
   5  -9   0    4.59    0.44
   5   9   1    0.65    0.20
   5  -9   1    0.53    0.20
  -5  -9  -1    1.25    0.29
   5   9   2    3.63    0.40
  -5  -9  -2    3.49    0.45
   5  -9   2    3.29    0.47
  -5  -9  -2    4.39    0.51
   5   9   3   25.70    0.92
   5  -9   3   27.48    1.16
  -5  -9  -3   25.77    1.03
   5   9   4    0.78    0.22
  -5  -9  -4    0.76    0.24
   5  -9   4    0.11    0.18
   5   9   5    0.39    0.22
   5  -9   5    0.67    0.26
  -5  -9  -5    0.55    0.19
   5   9   6    4.75    0.51
   5  -9   6    4.35    0.60
  -5  -9  -6    4.88    0.57
   5   9   7   16.31    0.81
   5  -9   7   17.40    1.02
  -5  -9  -7   15.39    0.84
   5   9   8    0.25    0.20
  -5  -9  -8    0.39    0.20
   5  -9   8    0.26    0.24
   5   9   9   23.87    1.05
   5  -9   9   22.02    1.21
  -5  -9  -9   20.85    1.03
   5   9  10   18.48    0.95
   5  -9  10   17.92    1.12
  -5  -9 -10   17.80    0.98
   5   9  11    0.56    0.27
   5  -9  11    0.24    0.27
  -5  -9 -11    0.28    0.20
   5   9  12    1.45    0.38
  -5  -9 -12    1.18    0.32
   5  -9  12    1.46    0.44
   5   9  13    9.35    0.78
   5  -9  13   10.71    0.92
   5   9  14    0.00    0.26
   5  -9  14    0.28    0.34
   5   9  15    0.18    0.28
   5  -9  15   -0.04    0.27
   5   9  16    0.75    0.36
   5  -9  16    1.04    0.38
  -5 -10  16   -0.23    0.29
   5 -10 -16    0.15    0.26
  -5 -10  15    0.84    0.41
   5 -10 -15    0.71    0.33
   5 -10 -14    4.18    0.68
  -5 -10  14    3.24    0.69
   5 -10 -13    2.76    0.52
  -5 -10  13    3.03    0.63
   5 -10 -12   73.69    2.39
  -5 -10  12   74.55    2.60
  -5 -10  11    2.27    0.56
   5 -10 -11    2.26    0.48
  -5 -10  10    7.55    0.93
   5 -10 -10    8.00    0.72
  -5 -10   9   13.63    1.03
   5 -10  -9   16.77    1.01
  -5 -10   8   21.67    1.26
   5 -10  -8   22.67    1.15
  -5 -10   7    3.01    0.56
   5 -10  -7    2.53    0.46
   5 -10  -6   12.17    0.81
  -5 -10   6   13.42    0.94
   5 -10  -5    6.53    0.58
  -5 -10   5    5.90    0.75
  -5 -10   4    0.08    0.20
   5 -10  -4    0.26    0.16
   5 -10  -3    1.27    0.27
   5 -10  -3    1.04    0.29
  -5 -10   3    1.61    0.40
   5 -10  -2   48.41    1.58
   5 -10  -2   50.23    1.48
  -5 -10   2   49.38    1.67
   5 -10  -1    0.19    0.16
  -5 -10   1    0.87    0.28
   5 -10   0   19.37    0.94
  -5 -10   0   20.40    0.98
  -5 -10  -1    0.35    0.22
   5 -10   1    0.26    0.18
   5 -10   2    0.09    0.18
  -5 -10  -2   -0.03    0.16
   5 -10   3    0.12    0.17
  -5 -10  -3   -0.12    0.15
   5 -10   4   20.58    1.08
  -5 -10  -4   18.92    0.95
   5  10   5    3.66    0.44
  -5 -10  -5    3.27    0.50
   5 -10   5    3.18    0.52
   5  10   6    1.12    0.29
  -5 -10  -6    1.34    0.33
   5 -10   6    1.10    0.35
   5  10   7    3.13    0.44
  -5 -10  -7    2.28    0.43
   5 -10   7    2.84    0.53
   5  10   8   88.65    2.14
  -5 -10  -8   88.60    2.30
   5 -10   8   81.54    2.49
   5  10   9    3.70    0.51
  -5 -10  -9    4.31    0.60
   5 -10   9    5.46    0.76
   5  10  10    3.35    0.50
  -5 -10 -10    4.04    0.57
   5 -10  10    3.64    0.64
   5  10  11    1.74    0.36
   5 -10  11    2.48    0.53
  -5 -10 -11    1.59    0.38
   5  10  12   12.73    0.85
  -5 -10 -12   11.58    0.85
   5 -10  12   12.76    1.02
   5  10  13   -0.15    0.25
   5 -10  13    0.49    0.29
   5  10  14   15.31    0.99
   5 -10  14   13.62    1.12
   5  10  15    4.80    0.66
   5 -11 -15    2.62    0.56
   5 -11 -14    8.91    0.86
  -5 -11  14    8.18    1.02
  -5 -11  13    6.18    0.88
   5 -11 -13    6.86    0.88
   5 -11 -12    2.14    0.48
  -5 -11  12    1.79    0.55
  -5 -11  11    1.22    0.38
   5 -11 -11    1.14    0.36
   5 -11 -10   78.85    2.44
  -5 -11  10   74.55    2.59
  -5 -11   9   -0.20    0.22
   5 -11  -9   -0.05    0.15
   5 -11  -8   20.90    1.16
  -5 -11   8   17.15    1.17
  -5 -11   7    3.05    0.60
   5 -11  -7    2.68    0.49
  -5 -11   6    1.33    0.42
   5 -11  -6    1.24    0.34
  -5 -11   5    8.77    0.79
   5 -11  -5    9.01    0.72
  -5 -11   4   82.86    2.42
   5 -11  -4   83.04    2.29
  -5 -11   3    0.24    0.24
   5 -11  -3    0.25    0.18
   5 -11  -2    5.06    0.65
  -5 -11   2    5.22    0.66
   5 -11  -2    5.04    0.48
  -5 -11   1    9.85    0.72
   5 -11  -1    8.58    0.68
   5 -11  -1    8.61    0.63
  -5 -11   0    1.60    0.39
   5 -11   0    1.96    0.37
   5 -11   1    1.18    0.33
  -5 -11  -2    1.88    0.38
   5 -11   2    1.67    0.38
  -5 -11  -3    0.79    0.28
   5 -11   3    1.25    0.36
  -5 -11  -4    0.15    0.16
   5 -11   4    0.23    0.25
  -5 -11  -5    5.18    0.65
   5 -11   5    4.18    0.62
   5 -11   6   16.57    1.07
  -5 -11  -6   17.37    0.98
  -5 -11  -7    4.29    0.60
   5 -11   7    4.66    0.69
  -5 -11  -8    1.22    0.33
   5 -11   8    1.38    0.41
   5 -11   9   -0.18    0.19
  -5 -11  -9    0.17    0.20
  -5 -11 -10   29.19    1.36
   5 -11  10   28.91    1.54
  -5 -11 -11    0.08    0.19
   5 -11  11    0.67    0.30
   5 -11  12   10.07    0.94
   5 -12 -13    8.83    1.04
  -5 -12  12   29.15    1.67
   5 -12 -12   29.28    1.55
  -5 -12  11    1.51    0.46
   5 -12 -11    1.16    0.37
   5 -12 -10   23.09    1.33
  -5 -12  10   23.14    1.42
   5 -12  -9   12.37    0.95
  -5 -12   9   11.37    0.98
   5 -12  -8    1.07    0.36
  -5 -12   8    0.86    0.35
   5 -12  -7    2.73    0.49
  -5 -12   7    2.32    0.52
  -5 -12   6   -0.19    0.22
   5 -12  -6    0.33    0.20
   5 -12  -5   11.77    0.86
  -5 -12   5   11.34    0.92
   5 -12  -4    9.94    0.78
  -5 -12   4   10.41    0.86
  -5 -12   3    7.61    0.71
   5 -12  -3    6.68    0.77
  -5 -12   2   12.87    0.90
   5 -12  -2   15.24    0.95
   5 -12  -1    1.26    0.32
  -5 -12   1    1.17    0.34
   5 -12  -1    1.08    0.32
   5 -12   0    0.05    0.16
  -5 -12  -1   15.44    0.93
   5 -12   1   15.56    0.93
   5 -12   2    2.57    0.47
  -5 -12  -2    2.87    0.50
  -5 -12  -3    0.04    0.18
   5 -12   3    0.30    0.23
  -5 -12  -4    1.61    0.35
   5 -12   4    0.84    0.31
   5 -12   5   -0.05    0.18
  -5 -12  -5    0.18    0.18
   5 -12   6    0.31    0.24
  -5 -12  -6    0.26    0.18
   5 -12   7    3.08    0.59
  -5 -12  -7    3.87    0.58
   5 -12   8    4.92    0.74
  -5 -12  -8    5.41    0.70
   5 -12   9    1.48    0.43
  -5 -12  -9    1.11    0.31
   5 -12  10   -0.12    0.23
  -5 -12 -10    0.26    0.21
   5 -13 -10    1.41    0.41
  -5 -13  10    1.82    0.46
   5 -13  -9    4.25    0.68
  -5 -13   9    4.21    0.68
  -5 -13   8   57.69    2.27
   5 -13  -8   49.82    2.02
   5 -13  -7    7.58    0.89
  -5 -13   7    8.13    0.96
   5 -13  -6   42.46    1.78
  -5 -13   6   40.77    1.82
   5 -13  -5    0.18    0.17
  -5 -13   5    0.21    0.24
  -5 -13   4    0.72    0.33
   5 -13  -4    0.95    0.30
   5 -13  -3    0.35    0.22
  -5 -13   3    0.49    0.26
  -5 -13   2    1.47    0.40
   5 -13  -2    2.15    0.43
   5 -13  -1    4.18    0.63
   5 -13   0    2.49    0.46
   5 -13   0    3.12    0.54
  -5 -13  -1    3.66    0.56
   5 -13   1    3.69    0.55
   5 -13   2    6.34    0.76
  -5 -13  -2    5.11    0.66
  -5 -13  -3    0.60    0.26
   5 -13   3    0.36    0.22
  -5 -13  -4    2.31    0.47
   5 -13   4    1.27    0.36
  -5 -13  -5    4.67    0.65
   5 -13   5    3.21    0.56
  -5 -13  -6    3.30    0.54
   5 -13   6    2.26    0.48
  -5 -13  -7    5.57    0.74
   5 -13   7    5.79    0.78
   5 -13   8    2.91    0.56
  -5 -13  -8    3.55    0.59
  -5 -13  -9    5.14    0.72
  -5 -14   7    1.55    0.42
  -5 -14   6    3.32    0.59
   5 -14  -6    2.31    0.50
   5 -14  -5    0.28    0.20
  -5 -14   5    0.40    0.28
   5 -14  -4   16.53    1.10
  -5 -14   4   17.82    1.13
  -5 -14   3    0.00    0.20
   5 -14  -3   -0.15    0.15
   5 -14  -2    0.20    0.21
   5 -14  -1    5.34    0.73
   5 -14   0    0.20    0.24
  -5 -14   0    0.34    0.25
  -5 -14  -1   -0.13    0.17
   5 -14   1   -0.06    0.19
  -5 -14  -2    7.23    0.70
   5 -14   2    7.22    0.70
   5 -14   3    0.50    0.26
  -5 -14  -3    0.31    0.22
   5 -14   4   10.14    0.86
  -5 -14  -4   13.00    0.95
  -5 -14  -5    5.41    0.75
   5 -14   5    4.95    0.73
  -5 -14  -6   -0.10    0.19
  -5 -14  -7    2.84    0.55
  -5 -14  -8    3.42    0.62
  -6   0  22    0.26    0.36
  -6   0  21   -0.29    0.25
  -6   0  20   52.29    2.03
  -6   0  19    0.41    0.30
  -6   0  18   24.47    1.29
  -6   0  17    0.08    0.22
  -6   0  16   28.64    1.36
  -6   0  15    0.53    0.27
  -6   0  14   24.10    1.17
  -6   0  13    0.62    0.26
  -6   0  12  159.86    3.14
  -6   0  11    0.08    0.16
  -6   0  10  308.83    4.71
  -6   0   9   -0.03    0.18
  -6   0   8  268.69    4.05
  -6   0   7    0.50    0.17
  -6   0   6  144.74    2.39
   6   0  -5    0.24    0.10
  -6   0   5    0.35    0.12
  -6   0   4   43.46    0.97
   6   0  -4   42.23    1.00
  -6   0   4   42.90    0.97
  -6   0   3   -0.12    0.08
   6   0  -3   -0.01    0.08
   6   0  -3   -0.12    0.08
  -6   0   3    0.04    0.09
   6   0  -2  399.68    4.85
  -6   0   2  419.90    4.90
  -6   0   2  422.03    4.97
   6   0  -2  414.86    5.22
   6   0  -1   -0.28    0.08
   6   0  -1   -0.18    0.09
   6   0  -1   -0.35    0.04
   6   0   0    0.38    0.10
   6   0   0    0.14    0.07
   6   0   1   -0.14    0.07
   6   0   1   -0.09    0.07
   6   0   2  105.75    1.62
   6   0   2  102.92    1.74
   6   0   3    0.11    0.10
   6   0   3    0.01    0.10
   6   0   4  136.26    2.16
   6   0   4  132.06    2.06
   6   0   5    0.05    0.12
   6   0   5   -0.08    0.11
   6   0   6   25.43    0.78
   6   0   6   25.40    0.79
   6   0   7    0.17    0.12
   6   0   7   -0.19    0.12
   6   0   8   15.49    0.68
   6   0   8   15.89    0.64
   6   0   9    0.11    0.11
   6   0   9    0.14    0.13
   6   0  10  293.18    4.31
   6   0  10  312.47    4.52
   6   0  11    0.27    0.16
   6   0  11   -0.12    0.15
   6   0  12   88.49    2.09
   6   0  13   -0.05    0.16
   6   0  14    0.11    0.18
   6   0  15    0.02    0.21
   6   0  16   42.20    1.60
   6   0  17    0.50    0.27
   6   0  18    0.33    0.25
   6   0  19   -0.01    0.24
   6   0  20    0.74    0.36
  -6   1  22   31.07    1.61
  -6  -1  22   26.64    1.50
  -6   1  21    2.98    0.56
  -6  -1  21    4.35    0.67
  -6   1  20   14.14    1.05
  -6  -1  20   12.49    0.99
  -6   1  19    5.49    0.74
  -6  -1  19    5.88    0.76
  -6   1  18    2.40    0.51
  -6  -1  18    2.02    0.50
  -6   1  17    5.06    0.69
  -6  -1  17    4.96    0.69
  -6   1  16   16.90    1.06
  -6  -1  16   16.29    1.02
  -6   1  15   39.00    1.54
  -6  -1  15   37.67    1.49
  -6   1  14   54.82    1.78
  -6  -1  14   50.41    1.71
  -6   1  13    1.99    0.43
  -6  -1  13    1.56    0.36
  -6   1  12    6.25    0.60
  -6  -1  12    4.43    0.55
  -6   1  11   26.85    1.09
  -6  -1  11   27.85    1.12
  -6   1  10  195.54    3.38
  -6  -1  10  191.81    3.38
  -6   1   9   37.66    1.22
   6  -1  -9   39.96    1.27
  -6  -1   9   39.22    1.24
  -6   1   8   91.88    1.96
   6  -1  -8   95.88    2.03
  -6   1   7    9.50    0.56
  -6  -1   7   11.29    0.58
   6  -1  -7   10.35    0.56
  -6   1   6   18.90    0.71
   6  -1  -6   18.32    0.69
   6  -1  -6   17.81    0.61
  -6  -1   6   19.11    0.70
  -6   1   5    0.22    0.12
  -6  -1   5    0.16    0.12
   6  -1  -5    0.17    0.11
   6  -1  -5    0.40    0.13
  -6   1   4   76.28    1.39
   6  -1  -4   77.25    1.40
   6  -1  -4   78.11    1.39
   6   1  -3   32.64    0.89
  -6   1   3   35.42    0.79
  -6   1   3   34.58    0.77
  -6  -1   3   34.87    0.81
  -6  -1   3   34.80    0.82
   6  -1  -3   33.96    0.82
   6  -1  -3   33.41    0.75
  -6   1   2  218.14    2.78
  -6   1   2  219.90    2.82
   6   1  -2  217.08    3.12
   6  -1  -2  223.33    2.77
  -6  -1   2  217.22    2.90
  -6  -1   2  214.14    2.85
   6  -1  -2  215.46    3.01
  -6   1   1   78.20    1.21
   6   1  -1   76.34    1.45
   6   1  -1   79.09    1.32
  -6   1   1   78.88    1.23
   6  -1  -1   76.45    1.40
   6  -1  -1   78.76    1.12
   6   1   0  194.95    2.81
   6   1   0  195.46    2.62
   6  -1   0  193.37    2.78
   6  -1   0  194.06    2.34
   6  -1   0  201.14    2.52
   6   1   1   12.91    0.50
   6   1   1   14.52    0.48
   6  -1   1   13.70    0.41
   6  -1   1   14.42    0.52
   6   1   2   73.41    1.37
   6   1   2   71.68    1.30
   6  -1   2   75.38    1.22
   6  -1   2   75.08    1.40
   6   1   3   16.55    0.57
   6   1   3   16.61    0.57
   6  -1   3   16.66    0.51
   6  -1   3   17.75    0.62
   6   1   4    0.19    0.13
   6   1   4    0.11    0.12
   6  -1   4    0.12    0.11
   6  -1   4    0.27    0.15
   6   1   5    0.19    0.12
   6   1   5    0.25    0.12
   6  -1   5    0.15    0.13
   6  -1   5    0.21    0.13
   6   1   6    0.03    0.11
   6   1   6    0.10    0.10
   6  -1   6    0.49    0.16
   6  -1   6    0.01    0.11
   6   1   7    1.56    0.26
   6   1   7    1.25    0.21
   6  -1   7    1.75    0.25
   6  -1   7    1.91    0.28
   6   1   8  155.17    2.63
   6   1   8  147.76    2.41
   6  -1   8  153.06    2.52
   6  -1   8  155.43    2.61
   6   1   9   16.76    0.63
   6   1   9   17.56    0.77
   6  -1   9   17.06    0.72
   6  -1   9   16.65    0.71
   6   1  10   18.67    0.69
   6   1  10   19.46    0.85
   6  -1  10   19.59    0.82
   6  -1  10   20.30    0.82
   6   1  11    3.77    0.48
   6  -1  11    3.95    0.46
   6  -1  11    3.58    0.42
   6   1  12   63.43    1.75
   6  -1  12   62.59    1.60
   6  -1  12   60.61    1.66
   6   1  13    3.15    0.49
   6  -1  13    3.30    0.46
   6   1  14    2.48    0.45
   6  -1  14    1.87    0.36
   6   1  15   52.00    1.76
   6  -1  15   53.96    1.73
   6   1  16   13.44    0.90
   6  -1  16   14.33    0.90
   6   1  17   18.75    1.09
   6  -1  17   17.24    1.02
   6   1  18   27.16    1.37
   6  -1  18   29.65    1.40
   6   1  19   12.25    0.95
   6  -1  19   10.58    0.85
   6   1  20   -0.61    0.29
   6  -1  20    0.37    0.32
  -6   2  22    5.60    0.82
  -6  -2  22    7.18    0.91
  -6   2  21    5.12    0.76
  -6  -2  21    4.13    0.68
  -6   2  20   33.39    1.62
  -6  -2  20   34.00    1.59
  -6   2  19    5.92    0.78
  -6  -2  19    7.02    0.82
  -6   2  18    7.48    0.85
  -6  -2  18    7.27    0.83
  -6   2  17   36.42    1.57
  -6  -2  17   35.75    1.52
  -6   2  16   11.22    0.85
  -6  -2  16   10.63    0.83
  -6   2  15    2.20    0.47
  -6  -2  15    2.31    0.42
  -6  -2  15    2.53    0.47
  -6   2  14   11.32    0.82
  -6  -2  14   12.03    0.77
  -6  -2  14   11.65    0.81
  -6   2  13   65.68    1.89
   6  -2 -13   64.25    1.97
  -6  -2  13   64.43    1.87
  -6   2  12    8.15    0.64
   6  -2 -12    8.12    0.65
  -6  -2  12    8.68    0.64
  -6   2  11   64.92    1.76
  -6  -2  11   65.13    1.77
   6  -2 -11   65.81    1.86
  -6   2  10    2.62    0.40
  -6  -2  10    2.20    0.38
   6  -2 -10    2.95    0.45
  -6   2   9   52.03    1.44
  -6  -2   9   50.78    1.42
   6  -2  -9   51.20    1.45
  -6   2   8   14.05    0.69
   6  -2  -8   14.18    0.69
  -6  -2   8   14.99    0.71
  -6   2   7   19.73    0.77
  -6  -2   7   18.79    0.75
   6  -2  -7   19.05    0.75
   6  -2  -7   18.92    0.61
  -6   2   6  148.86    2.48
   6  -2  -6  147.35    2.24
  -6  -2   6  150.70    2.45
   6  -2  -6  149.80    2.46
  -6   2   5    2.96    0.29
  -6  -2   5    1.67    0.24
  -6  -2   5    1.91    0.26
   6  -2  -5    1.93    0.23
   6  -2  -5    2.35    0.24
  -6   2   4  177.22    2.55
   6  -2  -4  177.88    2.57
  -6  -2   4  175.13    2.58
   6  -2  -4  174.01    2.53
  -6   2   3   99.53    1.57
   6  -2  -3   96.02    1.64
   6  -2  -3  100.52    1.59
  -6  -2   3   99.38    1.66
  -6  -2   3   98.01    1.62
  -6   2   2    2.78    0.19
  -6   2   2    2.53    0.19
  -6  -2   2    1.85    0.22
   6  -2  -2    2.35    0.18
  -6  -2   2    1.87    0.21
   6  -2  -2    3.09    0.24
   6   2  -1   79.26    1.56
   6   2  -1   78.80    1.38
  -6   2   1   81.65    1.22
  -6   2   1   83.74    1.24
   6  -2  -1   82.00    1.47
   6  -2  -1   83.21    1.27
   6   2   0    2.41    0.24
   6   2   0    2.53    0.22
   6  -2   0    2.76    0.18
   6  -2   0    2.67    0.24
   6   2   1   38.27    0.87
   6   2   1   37.79    0.94
   6  -2   1   37.12    0.93
   6  -2   1   39.36    0.72
   6   2   2   16.81    0.59
   6   2   2   16.66    0.57
   6  -2   2   16.89    0.62
  -6  -2  -2   16.88    0.39
   6  -2   2   16.74    0.46
   6   2   3    5.05    0.32
   6   2   3    4.32    0.32
  -6  -2  -3    4.59    0.23
   6  -2   3    4.54    0.26
   6  -2   3    4.87    0.34
   6   2   4   65.05    1.33
   6   2   4   62.68    1.26
  -6  -2  -4   65.08    1.15
   6  -2   4   65.57    1.41
   6  -2   4   64.24    1.15
   6   2   5    9.13    0.42
   6   2   5    9.08    0.49
   6  -2   5    9.74    0.52
  -6  -2  -5    9.97    0.43
   6  -2   5    9.01    0.40
   6   2   6   95.18    1.68
   6   2   6   98.69    1.86
   6  -2   6   98.24    1.92
   6  -2   6  100.01    1.69
  -6  -2  -6   99.45    1.79
   6   2   7    6.63    0.37
   6   2   7    6.21    0.45
   6  -2   7    6.43    0.39
   6  -2   7    6.15    0.44
  -6  -2  -7    6.63    0.42
   6   2   8    6.49    0.37
   6   2   8    6.64    0.48
   6  -2   8    7.23    0.44
   6  -2   8    6.51    0.47
   6   2   9   48.77    1.37
   6  -2   9   50.87    1.39
   6  -2   9   49.56    1.26
   6   2  10   27.44    1.04
   6  -2  10   29.15    1.05
   6  -2  10   29.78    0.99
   6   2  11   16.60    0.84
   6  -2  11   17.76    0.84
   6  -2  11   17.04    0.78
   6   2  12   17.41    0.89
   6  -2  12   17.94    0.84
   6  -2  12   17.63    0.85
   6   2  13   16.26    0.90
   6  -2  13   16.20    0.83
   6  -2  13   17.25    0.86
   6   2  14    3.72    0.53
   6  -2  14    4.95    0.58
   6   2  15   44.65    1.63
   6  -2  15   41.85    1.48
   6   2  16   19.08    1.09
   6  -2  16   20.79    1.06
   6   2  17   71.94    2.28
   6  -2  17   74.29    2.20
   6   2  18    0.97    0.36
   6  -2  18    0.48    0.28
   6   2  19   16.88    1.14
   6  -2  19   15.37    1.00
   6  -2  20    1.79    0.39
  -6  -3  22   28.54    1.50
  -6   3  21    8.75    1.00
  -6  -3  21    8.90    0.85
  -6   3  20   -0.25    0.33
  -6  -3  20   -0.07    0.30
  -6   3  19    0.33    0.31
  -6  -3  19    0.41    0.30
  -6   3  18    2.34    0.50
  -6  -3  18    2.30    0.48
  -6   3  17    8.90    0.79
  -6  -3  17    8.65    0.76
  -6   3  16    0.25    0.27
  -6  -3  16    0.95    0.29
  -6  -3  16    0.16    0.28
  -6   3  15   15.78    0.98
  -6  -3  15   16.38    0.98
  -6  -3  15   15.37    0.91
   6  -3 -15   15.51    1.03
  -6   3  14    4.57    0.59
  -6  -3  14    3.14    0.50
   6  -3 -14    4.02    0.62
  -6  -3  14    4.15    0.57
  -6   3  13    9.46    0.72
  -6  -3  13    8.38    0.66
   6  -3 -13    8.33    0.69
  -6   3  12   58.78    1.73
  -6  -3  12   59.81    1.74
   6  -3 -12   59.65    1.82
  -6   3  11    2.80    0.43
   6  -3 -11    2.06    0.38
  -6  -3  11    2.78    0.44
  -6   3  10   29.77    1.10
   6  -3 -10   32.64    1.18
  -6  -3  10   30.05    1.13
  -6   3   9  280.06    4.25
  -6  -3   9  280.96    4.25
   6  -3  -9  275.96    4.31
  -6   3   8  240.68    3.71
   6  -3  -8  244.26    3.78
   6  -3  -8  236.19    3.27
  -6  -3   8  239.68    3.69
  -6   3   7   32.64    1.01
   6  -3  -7   34.05    1.04
  -6  -3   7   33.40    1.02
   6  -3  -7   34.64    0.83
  -6   3   6   45.61    1.17
  -6  -3   6   47.17    1.18
   6  -3  -6   46.86    0.99
   6  -3  -6   46.12    1.18
  -6   3   5    0.63    0.17
   6  -3  -5    0.64    0.16
  -6  -3   5    0.68    0.18
   6  -3  -5    0.31    0.11
  -6  -3   5    0.92    0.20
  -6   3   4  173.75    2.55
   6  -3  -4  175.94    2.60
  -6  -3   4  172.29    2.58
  -6  -3   4  172.88    2.55
   6  -3  -4  171.07    2.52
  -6   3   3  142.28    2.07
  -6  -3   3  142.20    2.16
   6  -3  -3  143.69    2.20
  -6  -3   3  142.92    2.20
   6  -3  -3  140.03    2.16
  -6   3   2  188.88    2.46
   6  -3  -2  185.51    2.62
   6  -3  -2  186.99    2.73
   6   3  -1   89.10    1.54
  -6   3   1   90.23    1.28
  -6   3   1   89.14    1.30
   6  -3  -1   89.33    1.62
   6  -3  -1   91.18    1.48
  -6   3   0   21.12    0.46
   6   3   0   22.24    0.65
  -6   3   0   20.51    0.45
   6  -3   0   20.55    0.68
   6   3   1   17.74    0.60
   6  -3   1   17.54    0.41
   6  -3   1   17.64    0.65
   6   3   2   12.96    0.55
   6   3   2   11.93    0.51
  -6  -3  -2   11.34    0.36
   6  -3   2   11.36    0.54
   6  -3   2   11.26    0.34
   6   3   3    1.66    0.24
   6   3   3    1.85    0.25
   6  -3   3    1.96    0.17
  -6  -3  -3    1.81    0.16
   6  -3   3    1.63    0.26
   6   3   4  352.82    4.72
   6   3   4  362.58    4.74
   6  -3   4  372.79    4.36
   6  -3   4  360.64    4.97
  -6  -3  -4  358.99    4.51
   6   3   5    6.57    0.37
   6   3   5    6.74    0.43
  -6  -3  -5    6.80    0.36
   6  -3   5    6.49    0.45
   6  -3   5    6.62    0.33
   6   3   6  169.27    2.74
  -6  -3  -6  166.66    2.58
   6  -3   6  167.22    2.86
   6  -3   6  165.50    2.41
   6   3   7   36.74    1.11
   6  -3   7   39.52    1.19
  -6  -3  -7   40.01    1.07
   6  -3   7   40.13    0.96
   6   3   8   16.52    0.75
   6  -3   8   16.24    0.77
  -6  -3  -8   15.16    0.68
   6  -3   8   16.92    0.64
   6   3   9    6.40    0.51
  -6  -3  -9    6.08    0.47
   6  -3   9    6.44    0.44
   6  -3   9    6.37    0.51
   6   3  10    6.03    0.51
   6  -3  10    6.46    0.54
   6  -3  10    6.46    0.45
  -6  -3 -10    6.41    0.52
   6   3  11   32.82    1.22
   6  -3  11   35.79    1.26
   6  -3  11   35.00    1.12
   6   3  12   17.72    0.92
   6  -3  12   17.45    0.80
   6  -3  12   17.55    0.90
   6   3  13    0.30    0.26
   6  -3  13    0.17    0.25
   6  -3  13   -0.05    0.15
   6   3  14    5.98    0.69
   6  -3  14    5.81    0.56
   6  -3  14    7.11    0.57
   6   3  15   50.56    1.78
   6  -3  15   51.20    1.63
   6   3  16   17.11    1.05
   6  -3  16   16.98    0.94
   6   3  17   23.17    1.27
   6  -3  17   25.29    1.20
   6   3  18    0.83    0.31
   6  -3  18    0.93    0.37
   6   3  19    8.61    0.81
  -6  -4  22    5.38    0.76
  -6   4  21   27.12    1.52
  -6  -4  21   25.73    1.39
  -6   4  20   13.37    1.05
  -6  -4  20   13.99    1.01
  -6   4  19    1.91    0.46
  -6  -4  19    3.13    0.56
  -6   4  18    5.72    0.76
  -6  -4  18    5.92    0.77
  -6   4  17    7.07    0.80
  -6  -4  17    7.14    0.69
   6  -4 -17    6.78    0.85
  -6  -4  17    7.34    0.83
  -6   4  16    2.56    0.49
   6  -4 -16    1.73    0.46
  -6  -4  16    2.08    0.45
  -6  -4  16    2.79    0.49
  -6   4  15    0.69    0.30
  -6  -4  15    1.13    0.34
   6  -4 -15    0.55    0.30
  -6  -4  15    0.47    0.29
  -6   4  14    8.73    0.72
  -6  -4  14    9.80    0.76
  -6  -4  14    8.17    0.68
   6  -4 -14    9.82    0.77
  -6   4  13    5.18    0.63
  -6  -4  13    4.99    0.65
   6  -4 -13    5.08    0.65
  -6  -4  13    5.27    0.61
  -6   4  12   43.01    1.44
   6  -4 -12   42.04    1.49
  -6  -4  12   42.61    1.45
  -6   4  11   58.79    1.67
  -6  -4  11   62.44    1.74
   6  -4 -11   64.93    1.81
  -6   4  10   79.07    1.88
   6  -4 -10   76.68    1.95
  -6  -4  10   81.87    1.94
  -6   4   9    0.24    0.16
   6  -4  -9    0.35    0.10
   6  -4  -9    0.22    0.14
  -6  -4   9    0.06    0.15
  -6   4   8   48.49    1.30
  -6  -4   8   47.20    1.31
   6  -4  -8   48.53    1.01
   6  -4  -8   48.66    1.36
  -6   4   7   25.12    0.87
  -6  -4   7   24.39    0.87
   6  -4  -7   26.21    0.69
   6  -4  -7   27.55    0.95
  -6   4   6  454.39    5.90
  -6  -4   6  476.60    6.00
   6  -4  -6  467.79    6.11
   6  -4  -6  463.80    5.78
  -6   4   5   35.43    0.93
   6  -4  -5   37.71    0.89
   6  -4  -5   37.66    1.03
  -6  -4   5   38.43    1.00
  -6  -4   5   38.34    1.02
  -6   4   4  112.33    1.82
   6  -4  -4  112.30    1.88
  -6  -4   4  111.58    1.94
  -6  -4   4  116.77    1.93
   6  -4  -4  113.34    1.99
  -6   4   3  184.11    2.55
   6  -4  -3  184.07    2.77
  -6  -4   3  189.37    2.72
   6  -4  -3  189.87    2.77
  -6  -4   3  189.44    2.76
  -6   4   2   23.80    0.59
   6  -4  -2   23.29    0.71
   6  -4  -2   24.13    0.74
   6   4  -1   84.42    1.52
   6  -4  -1   82.37    1.59
   6   4   0   15.40    0.57
   6  -4   0   16.32    0.64
   6   4   1    3.85    0.31
   6  -4   1    3.55    0.38
   6   4   2   43.48    1.05
   6  -4   2   42.37    1.14
  -6  -4  -2   43.17    0.90
   6   4   3   25.99    0.82
   6  -4   3   26.49    0.54
   6  -4   3   25.74    0.89
  -6  -4  -3   26.86    0.70
   6   4   4    5.47    0.40
   6  -4   4    5.27    0.25
  -6  -4  -4    5.52    0.31
   6  -4   4    5.02    0.42
   6   4   5    2.22    0.31
   6  -4   5    2.95    0.22
  -6  -4  -5    2.93    0.24
   6  -4   5    2.73    0.37
   6   4   6  108.37    2.09
   6  -4   6  110.99    2.27
  -6  -4  -6  111.63    1.97
   6  -4   6  112.06    1.73
   6   4   7    6.55    0.47
  -6  -4  -7    7.32    0.45
   6  -4   7    6.21    0.36
   6  -4   7    6.46    0.51
   6   4   8   85.99    1.91
   6  -4   8   88.29    2.05
  -6  -4  -8   85.30    1.82
   6  -4   8   83.44    1.58
   6   4   9  111.77    2.35
  -6  -4  -9  116.73    2.32
   6  -4   9  116.93    2.51
   6  -4   9  117.50    2.06
   6   4  10   23.64    1.00
   6  -4  10   22.35    1.03
   6  -4  10   23.50    0.84
  -6  -4 -10   22.70    0.97
   6   4  11    3.61    0.50
   6  -4  11    3.62    0.51
   6  -4  11    4.67    0.41
  -6  -4 -11    4.55    0.55
   6   4  12    8.57    0.67
  -6  -4 -12    8.50    0.66
   6  -4  12    9.06    0.68
   6  -4  12   10.10    0.59
   6   4  13    3.14    0.51
   6  -4  13    2.94    0.41
   6  -4  13    2.26    0.41
   6   4  14   32.42    1.37
   6  -4  14   31.19    1.32
   6   4  15    0.27    0.27
   6  -4  15    0.16    0.21
   6   4  16    9.70    0.80
   6   4  17    8.77    0.79
   6   4  18   -0.06    0.25
  -6  -5  22    3.19    0.59
  -6   5  21    3.43    0.65
  -6  -5  21    4.67    0.70
  -6   5  20    5.08    0.77
  -6  -5  20    4.25    0.65
  -6   5  19   53.57    2.06
  -6  -5  19   53.74    1.98
  -6   5  18    4.42    0.66
   6  -5 -18    3.41    0.67
  -6  -5  18    4.28    0.67
  -6  -5  18    5.32    0.72
  -6   5  17    0.14    0.28
  -6  -5  17    0.21    0.25
  -6  -5  17   -0.07    0.26
   6  -5 -17    0.47    0.33
  -6   5  16   25.41    1.27
  -6  -5  16   26.67    1.26
  -6  -5  16   25.93    1.30
   6  -5 -16   24.41    1.34
  -6   5  15   21.56    1.12
  -6  -5  15   23.20    1.21
  -6  -5  15   21.51    1.11
   6  -5 -15   21.56    1.22
  -6   5  14    0.74    0.31
  -6  -5  14    1.35    0.32
   6  -5 -14    0.72    0.28
  -6  -5  14    1.10    0.36
  -6   5  13    0.32    0.23
  -6  -5  13   -0.08    0.18
   6  -5 -13    0.28    0.18
  -6  -5  13   -0.27    0.23
  -6   5  12    0.19    0.22
  -6  -5  12    0.26    0.24
  -6  -5  12    0.14    0.19
   6  -5 -12    0.18    0.16
  -6   5  11   53.84    1.56
   6  -5 -11   53.07    1.66
  -6  -5  11   55.32    1.63
  -6   5  10   34.28    1.17
   6  -5 -10   36.70    1.30
  -6  -5  10   33.65    1.20
  -6   5   9   77.91    1.77
  -6  -5   9   76.61    1.81
   6  -5  -9   77.17    1.91
  -6   5   8   86.73    1.82
   6  -5  -8   88.47    2.00
  -6  -5   8   89.78    1.90
   6  -5  -8   89.26    1.52
  -6   5   7   21.73    0.78
   6  -5  -7   20.29    0.84
   6  -5  -7   22.81    0.66
  -6  -5   7   22.23    0.83
  -6   5   6    0.33    0.14
   6  -5  -6    0.31    0.14
  -6  -5   6    0.15    0.13
  -6  -5   6    0.06    0.11
   6  -5  -6    0.31    0.11
  -6   5   5   85.65    1.55
   6  -5  -5   87.28    1.58
   6  -5  -5   87.22    1.80
  -6  -5   5   87.38    1.70
  -6  -5   5   85.75    1.67
  -6   5   4    0.20    0.11
  -6  -5   4    0.18    0.12
   6  -5  -4    0.05    0.09
   6  -5  -4    0.02    0.09
  -6  -5   4    0.13    0.12
   6  -5  -3   24.41    0.77
  -6  -5   3   24.42    0.76
   6  -5  -3   24.02    0.80
  -6  -5   3   24.83    0.78
   6  -5  -2   34.83    0.96
   6  -5  -2   35.75    0.97
   6   5  -1   24.80    0.76
   6  -5  -1   24.17    0.81
   6   5   0   58.97    1.26
   6  -5   0   62.28    1.41
   6   5   1   28.08    0.82
   6  -5   1   26.29    0.90
   6   5   2   73.11    1.50
  -6  -5  -2   75.99    1.42
   6  -5   2   77.61    1.70
   6   5   3   25.36    0.83
   6  -5   3   23.89    0.90
  -6  -5  -3   25.97    0.75
   6   5   4    6.34    0.43
  -6  -5  -4    6.69    0.38
   6  -5   4    7.18    0.51
   6   5   5   15.78    0.69
  -6  -5  -5   14.79    0.59
   6  -5   5   14.62    0.74
   6  -5   5   14.68    0.42
   6   5   6   68.07    1.61
   6  -5   6   71.87    1.81
   6  -5   6   71.77    1.21
  -6  -5  -6   70.79    1.51
   6   5   7   28.80    1.02
   6  -5   7   30.15    1.14
  -6  -5  -7   29.77    0.96
   6   5   8    0.85    0.25
   6  -5   8    1.07    0.27
  -6  -5  -8    1.43    0.27
   6   5   9   50.08    1.49
  -6  -5  -9   51.15    1.44
   6  -5   9   49.30    1.59
   6   5  10   -0.21    0.16
  -6  -5 -10    0.06    0.13
   6  -5  10   -0.02    0.19
   6   5  11   35.65    1.33
   6  -5  11   39.15    1.46
  -6  -5 -11   39.34    1.36
   6   5  12    4.98    0.61
  -6  -5 -12    4.94    0.60
   6  -5  12    5.18    0.64
   6   5  13   86.04    2.29
   6  -5  13   85.03    2.37
  -6  -5 -13   87.59    2.34
   6   5  14   36.53    1.49
   6  -5  14   38.47    1.55
   6   5  15    3.30    0.57
   6  -5  15    3.77    0.57
   6   5  16    4.76    0.68
   6   5  17    0.04    0.26
   6   5  18    2.68    0.56
  -6   6  20    1.86    0.52
  -6  -6  20    0.34    0.33
   6  -6 -20    1.57    0.46
  -6   6  19   -0.43    0.30
  -6  -6  19   -0.15    0.28
   6  -6 -19    0.16    0.28
  -6  -6  19    0.14    0.29
  -6   6  18   42.75    1.78
   6  -6 -18   44.56    1.99
  -6  -6  18   39.59    1.73
  -6  -6  18   42.29    1.70
  -6   6  17   16.73    1.07
  -6  -6  17   18.16    1.07
  -6  -6  17   17.10    1.11
  -6   6  16   13.03    0.92
  -6  -6  16   12.91    0.89
  -6  -6  16   12.67    0.96
   6  -6 -16   12.15    0.96
  -6   6  15    1.38    0.38
   6  -6 -15    0.84    0.30
  -6  -6  15    1.36    0.47
  -6  -6  15    1.28    0.41
  -6   6  14   29.90    1.28
  -6  -6  14   29.62    1.27
   6  -6 -14   28.18    1.36
  -6  -6  14   29.54    1.42
  -6   6  13   24.85    1.11
  -6  -6  13   23.92    1.11
  -6  -6  13   25.23    1.28
   6  -6 -13   23.90    1.19
  -6   6  12   12.90    0.77
  -6  -6  12   13.23    0.93
  -6  -6  12   10.49    0.72
   6  -6 -12   11.83    0.80
  -6   6  11   -0.07    0.16
  -6  -6  11    0.21    0.28
   6  -6 -11    0.27    0.17
  -6  -6  11    0.02    0.19
  -6   6  10    0.07    0.16
   6  -6 -10    0.12    0.14
  -6  -6  10    0.34    0.24
  -6   6   9    0.44    0.18
   6  -6  -9    0.16    0.15
  -6  -6   9    0.00    0.16
  -6   6   8    5.64    0.42
   6  -6  -8    5.63    0.48
  -6  -6   8    5.51    0.47
  -6   6   7    0.51    0.15
   6  -6  -7    0.31    0.16
  -6  -6   7    0.62    0.20
   6  -6  -7    0.67    0.15
  -6   6   6    8.17    0.42
  -6  -6   6    6.45    0.45
   6  -6  -6    7.42    0.41
  -6  -6   6    7.76    0.48
   6  -6  -6    7.23    0.51
  -6  -6   5  112.37    2.06
   6  -6  -5  115.64    1.98
  -6  -6   5  112.22    2.03
   6  -6  -5  111.49    2.22
  -6  -6   4   30.26    0.91
  -6  -6   4   29.80    0.90
   6  -6  -4   30.31    1.00
   6  -6  -4   31.01    0.90
  -6  -6   3  104.10    1.89
   6  -6  -3  105.25    1.93
  -6  -6   3  100.77    1.83
   6  -6  -3  101.06    2.00
   6  -6  -2  165.84    2.76
   6  -6  -2  167.62    2.73
   6   6  -1   30.05    0.88
   6  -6  -1   31.31    0.97
   6   6   0  218.13    3.18
   6  -6   0  217.42    3.43
   6   6   1   41.85    1.07
   6  -6   1   39.54    1.18
   6   6   2   69.94    1.48
  -6  -6  -2   70.40    1.46
   6  -6   2   67.40    1.66
   6   6   3    0.15    0.14
   6  -6   3    0.23    0.16
  -6  -6  -3    0.20    0.12
   6   6   4    2.12    0.30
  -6  -6  -4    2.04    0.28
   6  -6   4    2.13    0.37
   6   6   5    0.05    0.14
  -6  -6  -5    0.09    0.08
   6  -6   5    0.16    0.16
   6   6   6    3.15    0.39
  -6  -6  -6    4.03    0.35
   6  -6   6    3.86    0.51
   6   6   7    0.58    0.24
   6  -6   7    0.46    0.22
  -6  -6  -7    0.68    0.19
   6   6   8   41.78    1.33
   6  -6   8   43.60    1.51
  -6  -6  -8   42.12    1.27
   6   6   9   25.59    1.05
  -6  -6  -9   25.02    1.00
   6  -6   9   26.50    1.19
   6   6  10    2.49    0.42
  -6  -6 -10    2.37    0.40
   6  -6  10    3.21    0.51
   6   6  11   42.58    1.48
   6  -6  11   41.01    1.58
  -6  -6 -11   43.17    1.45
   6   6  12    0.46    0.24
  -6  -6 -12    0.70    0.26
   6  -6  12    0.62    0.25
   6   6  13    0.13    0.25
   6  -6  13    0.14    0.23
   6   6  14    2.80    0.49
   6  -6  14    2.46    0.50
   6   6  15   18.86    1.12
   6  -6  15   21.03    1.21
   6   6  16   35.21    1.58
   6  -6  16   32.48    1.55
   6   6  17    0.22    0.30
  -6   7  20   16.95    1.16
  -6   7  19    0.18    0.35
  -6  -7  19   -0.05    0.29
   6  -7 -19    0.80    0.35
  -6   7  18   17.26    1.12
  -6  -7  18   16.98    1.16
   6  -7 -18   18.87    1.27
  -6   7  17    3.21    0.56
   6  -7 -17    3.14    0.62
  -6  -7  17    3.90    0.68
  -6   7  16   31.52    1.43
  -6  -7  16   33.11    1.61
   6  -7 -16   32.73    1.57
  -6  -7  16   32.94    1.41
  -6   7  15    5.85    0.70
   6  -7 -15    6.22    0.80
  -6  -7  15    6.65    0.86
  -6  -7  15    6.97    0.65
  -6   7  14   16.22    0.93
  -6  -7  14   16.79    1.10
   6  -7 -14   17.48    1.09
  -6  -7  14   17.28    0.97
  -6   7  13    2.41    0.43
   6  -7 -13    3.60    0.58
  -6  -7  13    2.31    0.50
  -6  -7  13    2.55    0.43
  -6   7  12    3.63    0.51
  -6  -7  12    3.76    0.52
  -6  -7  12    2.55    0.55
   6  -7 -12    3.42    0.53
  -6   7  11   27.65    1.09
   6  -7 -11   29.32    1.27
  -6  -7  11   28.84    1.40
  -6  -7  11   30.93    1.21
  -6   7  10    3.66    0.43
  -6  -7  10    3.75    0.49
   6  -7 -10    4.50    0.58
  -6  -7  10    3.23    0.60
  -6   7   9    3.96    0.43
   6  -7  -9    3.34    0.50
  -6  -7   9    3.00    0.55
  -6  -7   9    3.13    0.44
  -6   7   8   12.81    0.63
   6  -7  -8   13.72    0.78
  -6  -7   8   13.61    0.72
  -6  -7   7  133.27    2.45
   6  -7  -7  132.65    2.69
  -6  -7   6    1.60    0.28
   6  -7  -6    1.24    0.29
  -6  -7   6    1.41    0.28
   6  -7  -6    1.54    0.25
  -6  -7   5   75.08    1.62
  -6  -7   5   75.12    1.60
   6  -7  -5   75.97    1.58
   6  -7  -5   74.88    1.82
   6  -7  -4  222.77    3.66
  -6  -7   4  221.83    3.35
   6  -7  -4  225.48    3.40
  -6  -7   4  226.01    3.32
  -6  -7   3   19.59    0.73
  -6  -7   3   21.41    0.78
   6  -7  -3   19.69    0.84
   6  -7  -3   21.11    0.79
   6  -7  -2  136.96    2.45
  -6  -7   2  136.85    2.27
   6  -7  -2  138.04    2.55
  -6  -7   2  132.21    2.28
   6   7  -1    0.60    0.19
   6  -7  -1    0.59    0.19
   6   7   0  142.03    2.37
   6  -7   0  142.17    2.63
   6   7   1   42.49    1.12
   6  -7   1   43.29    1.30
   6   7   2   82.94    1.72
  -6  -7  -2   87.00    1.78
   6  -7   2   82.52    1.95
   6   7   3   13.50    0.64
   6  -7   3   13.84    0.75
  -6  -7  -3   13.90    0.64
   6   7   4   16.08    0.72
   6  -7   4   14.41    0.80
  -6  -7  -4   15.86    0.69
   6   7   5   10.88    0.61
  -6  -7  -5   11.18    0.59
   6  -7   5    9.53    0.67
   6   7   6   16.91    0.79
   6  -7   6   16.95    0.91
  -6  -7  -6   18.30    0.78
   6   7   7    9.15    0.60
  -6  -7  -7    8.85    0.56
   6  -7   7    8.52    0.68
   6   7   8   13.56    0.77
  -6  -7  -8   15.17    0.77
   6  -7   8   14.53    0.90
   6   7   9   -0.17    0.19
   6  -7   9    0.02    0.19
  -6  -7  -9    0.05    0.12
   6   7  10   11.88    0.76
  -6  -7 -10   11.26    0.72
   6  -7  10   10.26    0.81
   6   7  11    0.90    0.28
  -6  -7 -11    0.52    0.22
   6  -7  11    0.71    0.30
   6   7  12   43.60    1.57
   6  -7  12   43.47    1.73
   6   7  13   54.61    1.84
   6  -7  13   55.08    2.00
   6   7  14    7.64    0.71
   6  -7  14    7.22    0.87
   6   7  15   18.20    1.11
   6  -7  15   21.50    1.26
   6   7  16    0.90    0.37
   6  -7  16    0.63    0.36
   6   7  17    3.24    0.57
   6  -7  17    3.31    0.60
  -6   8  20    0.86    0.39
  -6  -8  20    0.73    0.39
  -6   8  19    2.30    0.48
  -6  -8  19    2.05    0.51
  -6   8  18    1.64    0.45
  -6  -8  18    1.57    0.48
   6  -8 -18    0.81    0.35
  -6   8  17    2.00    0.45
   6  -8 -17    1.75    0.44
  -6  -8  17    2.25    0.51
  -6   8  16    5.61    0.68
   6  -8 -16    5.41    0.78
  -6  -8  16    4.19    0.71
  -6   8  15    0.57    0.29
  -6  -8  15   -0.30    0.28
   6  -8 -15    0.02    0.21
  -6   8  14    0.15    0.21
   6  -8 -14    0.25    0.21
  -6  -8  14    0.61    0.36
  -6   8  13    2.61    0.44
  -6  -8  13    3.71    0.69
   6  -8 -13    2.31    0.48
   6  -8 -12   20.37    1.12
  -6  -8  12   20.94    1.25
  -6  -8  11    0.07    0.20
  -6  -8  11    0.75    0.33
   6  -8 -11    0.88    0.29
  -6  -8  10    7.38    0.87
   6  -8 -10    6.67    0.60
  -6  -8  10    5.62    0.59
  -6  -8   9   11.16    0.89
   6  -8  -9   12.48    0.80
  -6  -8   9   12.38    0.71
  -6  -8   8   31.36    1.10
  -6  -8   8   31.65    1.44
   6  -8  -8   31.34    1.25
   6  -8  -7    5.99    0.54
  -6  -8   7    5.70    0.47
  -6  -8   7    6.17    0.79
  -6  -8   6   47.32    1.27
   6  -8  -6   47.15    1.50
  -6  -8   6   47.31    1.29
  -6  -8   6   43.11    1.64
  -6  -8   5  110.84    2.12
   6  -8  -5  112.69    2.45
   6  -8  -5  117.02    2.15
  -6  -8   5  109.30    2.08
   6  -8  -4    0.88    0.25
  -6  -8   4    0.53    0.19
   6  -8  -4    1.02    0.23
  -6  -8   4    0.53    0.19
  -6  -8   3   46.92    1.22
  -6  -8   3   46.34    1.19
   6  -8  -3   47.65    1.43
   6  -8  -3   49.82    1.33
   6  -8  -2   58.01    1.48
  -6  -8   2   56.81    1.33
  -6  -8   2   55.39    1.34
   6  -8  -2   54.55    1.54
   6   8  -1    4.37    0.38
   6  -8  -1    4.83    0.43
   6   8   0   36.39    1.05
   6  -8   0   37.14    1.22
   6   8   1   20.32    0.77
   6  -8   1   20.07    0.90
   6   8   2    1.04    0.24
  -6  -8  -2    1.89    0.33
   6  -8   2    1.29    0.30
   6   8   3   19.17    0.79
  -6  -8  -3   19.13    0.81
   6  -8   3   19.95    0.94
   6   8   4    0.86    0.22
  -6  -8  -4    0.70    0.21
   6  -8   4    0.62    0.22
   6   8   5   10.15    0.60
   6  -8   5    9.63    0.70
  -6  -8  -5   10.73    0.62
   6   8   6    4.29    0.49
  -6  -8  -6    4.49    0.43
   6  -8   6    5.09    0.63
   6   8   7   48.38    1.46
   6  -8   7   47.94    1.68
  -6  -8  -7   49.27    1.46
   6   8   8   47.97    1.50
   6  -8   8   49.95    1.75
  -6  -8  -8   52.11    1.54
   6   8   9    4.38    0.53
   6  -8   9    4.71    0.65
  -6  -8  -9    4.72    0.56
   6   8  10   16.71    0.91
   6  -8  10   17.63    1.08
  -6  -8 -10   16.96    0.91
   6   8  11    8.02    0.66
   6  -8  11    7.43    0.73
  -6  -8 -11    7.42    0.62
   6   8  12   15.47    0.94
   6  -8  12   14.81    1.04
   6   8  13   19.41    1.10
   6  -8  13   20.24    1.23
   6   8  14   29.42    1.39
   6  -8  14   28.84    1.50
   6   8  15    5.14    0.70
   6  -8  15    3.31    0.57
   6   8  16    7.33    0.85
   6  -8  16    7.66    0.94
   6  -8  17    8.11    0.99
  -6  -9  18   -0.54    0.27
   6  -9 -17    5.47    0.78
  -6  -9  17    7.38    0.96
  -6  -9  16    5.93    0.88
   6  -9 -16    5.68    0.79
   6  -9 -15    0.20    0.23
  -6  -9  15    0.38    0.32
  -6  -9  14   11.89    1.03
   6  -9 -14   11.33    0.92
   6  -9 -13    0.27    0.23
  -6  -9  13    0.13    0.31
  -6  -9  12   49.15    1.99
   6  -9 -12   45.92    1.79
   6  -9 -11    2.70    0.50
  -6  -9  11    2.43    0.56
  -6  -9  10    0.56    0.32
   6  -9 -10    0.70    0.27
   6  -9  -9    6.19    0.59
  -6  -9   9    5.60    0.76
   6  -9  -8    0.37    0.17
  -6  -9   8    0.52    0.26
  -6  -9   7  127.55    3.14
   6  -9  -7  127.13    2.84
  -6  -9   6   33.60    1.49
   6  -9  -6   38.49    1.40
  -6  -9   5    7.84    0.71
   6  -9  -5    8.38    0.63
  -6  -9   4   81.02    1.74
  -6  -9   4   80.28    2.28
   6  -9  -4   82.19    2.07
   6  -9  -4   82.51    1.84
  -6  -9   4   79.88    1.70
  -6  -9   3    7.54    0.49
  -6  -9   3    8.29    0.70
  -6  -9   3    6.97    0.47
   6  -9  -3    6.87    0.55
   6  -9  -3    7.83    0.54
  -6  -9   2    5.01    0.40
   6  -9  -2    4.98    0.45
  -6  -9   2    5.00    0.42
  -6  -9   2    6.12    0.59
   6  -9  -2    5.54    0.49
  -6  -9   1    1.11    0.33
   6  -9  -1    1.28    0.28
   6   9   0   22.54    0.84
  -6  -9   0   23.59    1.05
   6  -9   0   20.28    0.93
   6   9   1   42.44    1.19
   6  -9   1   42.62    1.41
  -6  -9  -1   44.20    1.43
   6   9   2    0.09    0.14
   6  -9   2   -0.12    0.12
  -6  -9  -2    0.15    0.21
  -6  -9  -2    0.25    0.21
   6   9   3   13.88    0.69
   6  -9   3   13.95    0.83
  -6  -9  -3   15.39    0.78
   6   9   4   52.77    1.43
  -6  -9  -4   53.96    1.55
   6  -9   4   51.95    1.70
   6   9   5   15.65    0.78
  -6  -9  -5   16.83    0.84
   6  -9   5   17.85    0.99
   6   9   6    0.83    0.26
   6  -9   6    0.65    0.28
  -6  -9  -6    0.67    0.23
   6   9   7   14.21    0.78
   6  -9   7   14.43    0.93
  -6  -9  -7   13.31    0.78
   6   9   8   11.16    0.72
  -6  -9  -8   10.99    0.72
   6  -9   8   11.74    0.86
   6   9   9   12.42    0.77
  -6  -9  -9   12.16    0.78
   6  -9   9   12.00    0.91
   6   9  10   17.43    0.95
  -6  -9 -10   18.23    0.98
   6  -9  10   19.05    1.17
   6   9  11    7.50    0.66
   6  -9  11    7.90    0.78
   6   9  12   29.02    1.31
   6  -9  12   27.65    1.47
   6   9  13    8.17    0.74
   6  -9  13    7.15    0.91
   6   9  14    0.28    0.26
   6  -9  14    0.18    0.30
   6   9  15   21.01    1.21
   6  -9  15   19.89    1.29
  -6 -10  16    0.10    0.30
   6 -10 -16    0.01    0.23
   6 -10 -15    0.59    0.30
  -6 -10  15    0.26    0.34
   6 -10 -14   29.05    1.52
  -6 -10  14   29.26    1.65
  -6 -10  13    4.60    0.79
   6 -10 -13    2.69    0.53
  -6 -10  12    4.85    0.81
   6 -10 -12    5.45    0.74
  -6 -10  11    2.45    0.56
   6 -10 -11    3.26    0.55
   6 -10 -10   67.61    2.15
  -6 -10  10   61.77    2.27
   6 -10  -9   -0.01    0.15
  -6 -10   9    0.06    0.26
  -6 -10   8   79.63    2.52
   6 -10  -8   79.81    2.29
   6 -10  -7    3.46    0.55
  -6 -10   7    3.48    0.59
   6 -10  -6    0.00    0.16
  -6 -10   6   -0.26    0.20
  -6 -10   5    4.66    0.67
   6 -10  -5    3.64    0.54
  -6 -10   4   22.53    1.17
   6 -10  -4   22.44    1.07
   6 -10  -4   22.83    0.93
   6 -10  -3    0.29    0.16
  -6 -10   3    0.29    0.20
   6 -10  -3    0.30    0.17
  -6 -10   2    7.27    0.65
   6 -10  -2    7.72    0.57
   6 -10  -2    8.43    0.63
  -6 -10   1    6.95    0.61
   6 -10  -1    6.22    0.53
   6 -10   0    2.05    0.38
  -6 -10   0    2.76    0.45
  -6 -10  -1   19.50    0.95
   6 -10   1   19.51    0.97
   6 -10   2  146.99    3.12
  -6 -10  -2  153.07    3.00
   6  10   3    1.61    0.31
   6 -10   3    1.69    0.36
  -6 -10  -3    1.10    0.29
   6  10   4    1.17    0.26
  -6 -10  -4    0.78    0.25
   6 -10   4    1.34    0.35
   6  10   5    0.12    0.20
   6 -10   5    0.18    0.22
  -6 -10  -5    0.26    0.18
   6  10   6   86.86    2.06
  -6 -10  -6   87.22    2.21
   6 -10   6   84.28    2.43
   6  10   7    8.62    0.65
   6 -10   7    8.98    0.78
  -6 -10  -7    8.03    0.66
   6  10   8    1.57    0.35
   6 -10   8    2.63    0.52
  -6 -10  -8    2.09    0.40
   6  10   9    0.46    0.24
  -6 -10  -9    0.33    0.22
   6 -10   9    0.36    0.27
   6  10  10    0.30    0.22
   6 -10  10    0.37    0.28
   6  10  11    0.19    0.23
   6 -10  11    0.41    0.27
   6  10  12   12.21    0.86
   6 -10  12   13.18    1.05
   6  10  13    0.65    0.31
   6 -10  13    0.99    0.37
   6  10  14   11.85    0.87
   6 -10  14   11.53    1.01
  -6 -11  14    9.05    1.12
   6 -11 -14    9.01    0.87
   6 -11 -13    0.16    0.22
  -6 -11  13   -0.14    0.28
  -6 -11  12   38.11    1.89
   6 -11 -12   37.66    1.72
  -6 -11  11    5.08    0.78
   6 -11 -11    4.48    0.71
   6 -11 -10    7.25    0.85
  -6 -11  10    5.88    0.86
   6 -11  -9    5.51    0.72
  -6 -11   9    4.27    0.75
   6 -11  -8    0.76    0.29
  -6 -11   8    1.07    0.39
  -6 -11   7    0.92    0.34
   6 -11  -7    0.53    0.24
  -6 -11   6   76.96    2.42
   6 -11  -6   74.00    2.22
   6 -11  -5    0.39    0.21
  -6 -11   5    0.60    0.28
  -6 -11   4   61.20    2.07
   6 -11  -4   63.56    1.97
  -6 -11   3   10.34    0.80
   6 -11  -3    9.79    0.73
   6 -11  -2    1.35    0.33
  -6 -11   2    1.15    0.32
   6 -11  -2    1.00    0.27
   6 -11  -1    0.15    0.15
  -6 -11   1    0.61    0.26
   6 -11  -1    0.64    0.22
   6 -11   0   78.01    2.10
  -6 -11   0   78.89    2.17
   6 -11   1    0.54    0.25
   6 -11   2    1.40    0.35
  -6 -11  -2    1.69    0.35
   6 -11   3    3.14    0.53
  -6 -11  -3    2.97    0.47
  -6 -11  -4   84.70    2.24
   6 -11   4   83.83    2.39
   6 -11   5    2.07    0.45
  -6 -11  -5    3.45    0.53
   6 -11   6    1.96    0.44
  -6 -11  -6    1.81    0.39
  -6 -11  -7    4.98    0.62
   6 -11   7    5.07    0.72
   6 -11   8   14.86    1.06
  -6 -11  -8   16.41    0.96
   6 -11   9    0.15    0.22
  -6 -11  -9   -0.15    0.14
   6 -11  10    6.20    0.85
   6 -11  11    3.28    0.62
   6  11  12   13.35    0.89
   6 -11  12   11.02    0.99
   6  11  13    0.55    0.30
   6 -12 -12    3.79    0.66
  -6 -12  12    5.72    0.90
  -6 -12  11   -0.10    0.26
   6 -12 -11   -0.11    0.19
  -6 -12  10    8.43    1.02
   6 -12 -10    8.66    0.81
  -6 -12   9    9.36    0.91
   6 -12  -9   10.70    0.88
  -6 -12   8   24.63    1.43
   6 -12  -8   23.00    1.29
  -6 -12   7    2.77    0.55
   6 -12  -7    3.02    0.54
   6 -12  -6   24.45    1.28
  -6 -12   6   25.05    1.39
  -6 -12   5    9.57    0.86
   6 -12  -5    9.13    0.77
  -6 -12   4   -0.13    0.22
   6 -12  -4    0.16    0.16
   6 -12  -3    1.05    0.32
  -6 -12   3    0.60    0.32
   6 -12  -2   14.00    0.91
  -6 -12   2   12.73    0.91
   6 -12  -1    0.23    0.18
  -6 -12   1    0.44    0.24
   6 -12  -1    0.27    0.19
   6 -12   0   19.78    1.03
  -6 -12  -1   -0.10    0.17
   6 -12   1   -0.01    0.19
  -6 -12  -2   32.47    1.37
   6 -12   2   31.00    1.37
   6 -12   3   12.02    0.86
  -6 -12  -3   14.42    0.90
   6 -12   4    0.29    0.23
  -6 -12  -4   -0.13    0.12
  -6 -12  -5    1.61    0.34
   6 -12   5    1.13    0.32
   6 -12   6    8.89    0.79
  -6 -12  -6    9.74    0.76
   6 -12   7    3.07    0.57
  -6 -12  -7    3.46    0.54
   6 -12   8    0.32    0.25
  -6 -12  -8   -0.11    0.21
   6 -12   9    8.05    0.96
   6 -12  10    2.15    0.58
   6 -13 -10    0.16    0.23
  -6 -13  10    0.17    0.31
   6 -13  -9    5.38    0.76
  -6 -13   9    4.85    0.78
   6 -13  -8    2.16    0.48
  -6 -13   8    2.46    0.59
   6 -13  -7    0.32    0.23
  -6 -13   7    0.20    0.29
  -6 -13   6    4.40    0.71
   6 -13  -6    5.87    0.79
   6 -13  -5   -0.10    0.17
  -6 -13   5    0.21    0.24
   6 -13  -4   65.82    2.22
  -6 -13   4   70.00    2.35
   6 -13  -3    1.55    0.40
  -6 -13   3    1.74    0.43
   6 -13  -2   17.79    1.08
  -6 -13   2   20.38    1.16
   6 -13  -1    5.20    0.71
   6 -13   0    0.23    0.21
   6 -13   0    0.59    0.25
   6 -13   1    2.71    0.48
  -6 -13  -1    2.84    0.49
   6 -13   2    5.81    0.73
  -6 -13  -2    4.56    0.62
   6 -13   3    4.14    0.63
  -6 -13  -3    3.39    0.54
   6 -13   4    0.36    0.24
  -6 -13  -4    0.22    0.19
  -6 -13  -5   11.58    0.86
   6 -13   5   12.33    0.94
  -6 -13  -6    0.77    0.31
   6 -13   6    0.86    0.32
  -6 -13  -7    1.08    0.35
   6 -13   7    1.30    0.38
  -6 -14   7    0.76    0.32
  -6 -14   6   18.03    1.23
  -6 -14   5    3.35    0.61
   6 -14  -5    2.14    0.48
  -6 -14   4    5.71    0.77
   6 -14  -4    7.05    0.84
   6 -14  -3   -0.28    0.14
   6 -14  -2   17.90    1.13
   6 -14  -1    0.55    0.26
   6 -14   0   12.11    0.91
  -6 -14   0   12.84    0.95
  -6 -14  -1    6.48    0.81
   6 -14   1    6.51    0.80
   6 -14   1    5.83    0.73
  -6 -14  -2    2.53    0.49
   6 -14   2    3.00    0.53
  -6 -14  -3    4.81    0.68
   6 -14   3    5.65    0.77
   6 -14   4   -0.11    0.23
  -6 -14  -4   -0.09    0.17
  -6 -14  -5    1.09    0.33
   6 -14   5    0.59    0.29
  -6 -14  -6    1.37    0.36
  -7   0  22    1.40    0.41
  -7   0  21    0.14    0.28
  -7   0  20    4.62    0.71
  -7   0  19    0.34    0.28
  -7   0  18   23.34    1.28
  -7   0  17    0.10    0.23
  -7   0  16   95.43    2.57
  -7   0  15    0.26    0.25
  -7   0  14  299.29    5.05
  -7   0  13    0.04    0.20
  -7   0  12   32.82    1.27
  -7   0  11    0.03    0.15
  -7   0  10  101.34    2.25
  -7   0   9    0.06    0.15
  -7   0   8   39.64    1.19
  -7   0   7   -0.24    0.12
  -7   0   6   86.73    1.71
  -7   0   5   -0.05    0.10
   7   0  -5   -0.01    0.10
   7   0  -4  186.99    2.86
  -7   0   4  191.89    2.71
  -7   0   4  191.62    2.74
  -7   0   3    0.29    0.10
  -7   0   3    0.24    0.09
   7   0  -3    0.12    0.09
  -7   0   2    3.56    0.25
  -7   0   2    3.80    0.27
   7   0  -2    4.34    0.31
   7   0  -1   -0.30    0.09
   7   0  -1   -0.15    0.11
   7   0   0  623.00    7.18
   7   0   0  615.09    7.59
   7   0   1    0.05    0.08
   7   0   1    0.03    0.07
   7   0   2  611.49    7.09
   7   0   2  597.39    7.44
   7   0   3   -0.03    0.11
   7   0   3   -0.18    0.10
   7   0   4   52.13    1.19
   7   0   4   51.28    1.11
   7   0   5    0.17    0.12
   7   0   5   -0.05    0.10
   7   0   6  136.22    2.31
   7   0   6  136.66    2.27
   7   0   7    0.04    0.10
   7   0   7    0.03    0.13
   7   0   8   10.13    0.52
   7   0   8    8.98    0.52
   7   0   9    0.12    0.16
   7   0   9   -0.11    0.14
   7   0  10   47.26    1.36
   7   0  10   48.98    1.29
   7   0  11    0.30    0.20
   7   0  12   14.60    0.79
   7   0  13    0.87    0.29
   7   0  14   20.43    1.02
   7   0  15    0.35    0.22
   7   0  16    1.42    0.35
   7   0  17    0.06    0.21
   7   0  18    0.10    0.26
   7   0  19   -0.08    0.28
  -7   1  22   29.05    1.57
  -7  -1  22   28.19    1.53
  -7   1  21    1.77    0.49
  -7  -1  21    1.74    0.49
  -7   1  20    0.22    0.29
  -7  -1  20   -0.07    0.24
  -7   1  19    0.46    0.33
  -7  -1  19    0.80    0.34
  -7   1  18   26.04    1.35
  -7  -1  18   26.40    1.36
  -7   1  17    1.07    0.38
  -7  -1  17    1.30    0.38
  -7   1  16  103.26    2.71
  -7  -1  16  103.08    2.68
  -7   1  15   10.60    0.82
  -7  -1  15   10.47    0.81
  -7   1  14   30.39    1.32
  -7  -1  14   31.85    1.34
  -7   1  13    0.35    0.25
  -7  -1  13    0.33    0.21
  -7  -1  12  119.07    2.64
  -7   1  11    0.12    0.17
  -7  -1  11    0.09    0.17
  -7   1  10    5.62    0.50
  -7  -1  10    5.55    0.52
  -7   1   9   17.24    0.82
   7  -1  -9   16.81    0.81
  -7  -1   9   16.04    0.79
  -7   1   8   92.70    1.99
   7  -1  -8   97.22    2.05
  -7  -1   8   92.54    1.96
  -7   1   7    0.13    0.16
   7  -1  -7    0.33    0.14
   7  -1  -7    0.19    0.13
  -7  -1   7    0.47    0.18
  -7   1   6  314.40    4.34
   7  -1  -6  316.75    4.30
   7  -1  -6  314.66    4.37
  -7  -1   6  319.70    4.35
  -7   1   5    5.46    0.36
   7  -1  -5    5.80    0.35
   7  -1  -5    5.31    0.35
  -7  -1   5    5.13    0.36
  -7  -1   5    6.01    0.38
  -7   1   4   28.16    0.77
   7   1  -4   27.16    0.87
   7  -1  -4   29.78    0.76
   7  -1  -4   28.79    0.80
  -7  -1   4   29.17    0.79
  -7  -1   4   28.83    0.80
   7   1  -3    7.88    0.44
  -7   1   3    7.17    0.36
  -7   1   3    6.99    0.35
   7  -1  -3    6.96    0.37
  -7  -1   3    7.50    0.37
   7  -1  -3    7.47    0.33
  -7  -1   3    7.00    0.37
  -7   1   2    4.06    0.25
   7   1  -2    4.54    0.33
  -7   1   2    3.71    0.24
   7  -1  -2    3.29    0.27
   7  -1  -2    3.91    0.21
  -7  -1   2    3.12    0.26
  -7  -1   2    4.27    0.28
  -7   1   1   37.89    0.80
   7   1  -1   36.77    0.86
   7   1  -1   37.62    0.97
  -7   1   1   37.40    0.78
   7  -1  -1   38.29    0.67
   7  -1  -1   36.63    0.93
   7   1   0   18.75    0.58
   7   1   0   18.47    0.65
   7  -1   0   18.41    0.52
   7  -1   0   18.61    0.64
   7   1   1  111.43    1.93
   7   1   1  113.83    1.80
   7  -1   1  112.94    1.70
   7  -1   1  114.39    1.95
   7   1   2  683.39    8.43
   7   1   2  699.07    8.13
   7  -1   2  696.87    8.51
   7  -1   2  704.08    8.00
   7   1   3   39.53    1.00
   7   1   3   40.34    0.97
   7  -1   3   42.23    1.05
   7  -1   3   40.71    0.90
   7   1   4  750.74    8.83
   7   1   4  753.20    9.09
   7  -1   4  744.85    9.17
   7  -1   4  750.99    8.69
   7   1   5   50.05    1.18
   7   1   5   50.03    1.17
   7  -1   5   51.81    1.24
   7  -1   5   51.19    1.11
   7   1   6    1.09    0.20
   7   1   6    0.88    0.20
   7  -1   6    0.90    0.19
   7  -1   6    0.94    0.20
   7   1   7   53.52    1.24
   7   1   7   55.55    1.34
   7  -1   7   54.47    1.34
   7  -1   7   55.24    1.27
   7   1   8   13.04    0.57
   7   1   8   13.05    0.65
   7  -1   8   14.17    0.66
   7  -1   8   13.09    0.62
   7   1   9    2.69    0.37
   7   1   9    1.85    0.27
   7  -1   9    2.65    0.36
   7  -1   9    1.94    0.31
   7   1  10   10.06    0.62
   7  -1  10   10.86    0.62
   7  -1  10   10.96    0.61
   7   1  11   51.97    1.52
   7  -1  11   50.32    1.44
   7  -1  11   50.79    1.42
   7   1  12   37.47    1.33
   7  -1  12   39.78    1.31
   7   1  13    9.25    0.67
   7  -1  13    9.29    0.64
   7   1  14   10.90    0.77
   7  -1  14   10.63    0.72
   7   1  15   11.50    0.80
   7  -1  15   12.62    0.83
   7   1  16    2.53    0.48
   7  -1  16    3.47    0.54
   7   1  17   -0.09    0.23
   7  -1  17   -0.14    0.24
   7   1  18    4.93    0.69
   7  -1  18    5.46    0.72
   7   1  19   12.15    0.96
   7  -1  19   13.11    0.97
   7  -1  20    4.62    0.67
  -7   2  22   16.08    1.15
  -7  -2  22   16.86    1.17
  -7   2  21   10.88    0.95
  -7  -2  21   12.05    0.95
  -7   2  20    0.65    0.34
  -7  -2  20    0.66    0.37
  -7   2  19    0.60    0.36
  -7  -2  19    0.83    0.40
  -7   2  18   24.74    1.33
  -7  -2  18   24.95    1.32
  -7   2  17   22.67    1.23
  -7  -2  17   21.77    1.19
  -7   2  16   46.53    1.74
  -7  -2  16   43.15    1.67
  -7   2  15    5.14    0.66
  -7  -2  15    5.03    0.64
  -7   2  14    4.80    0.64
  -7  -2  14    4.77    0.61
  -7   2  13    2.42    0.45
  -7  -2  13    2.58    0.43
   7  -2 -13    2.86    0.50
  -7   2  12    9.72    0.70
  -7  -2  12    8.05    0.64
   7  -2 -12    8.81    0.68
  -7   2  11   23.23    1.03
   7  -2 -11   24.33    1.08
  -7  -2  11   22.62    1.03
  -7   2  10   -0.06    0.15
   7  -2 -10    0.50    0.20
  -7  -2  10    0.04    0.17
  -7   2   9    2.92    0.42
  -7  -2   9    2.33    0.36
   7  -2  -9    2.39    0.37
  -7   2   8   29.16    1.02
   7  -2  -8   28.10    0.99
   7  -2  -8   30.12    0.85
  -7  -2   8   29.00    1.01
  -7   2   7    0.70    0.21
   7  -2  -7    0.77    0.20
   7  -2  -7    0.60    0.16
  -7  -2   7    0.43    0.18
  -7   2   6   14.16    0.64
   7  -2  -6   13.56    0.60
  -7  -2   6   14.03    0.63
   7  -2  -6   14.06    0.55
  -7   2   5   89.90    1.67
  -7  -2   5   87.92    1.67
   7  -2  -5   90.65    1.67
  -7  -2   5   89.67    1.70
   7  -2  -5   91.57    1.63
  -7   2   4  229.09    3.13
  -7  -2   4  227.58    3.16
   7  -2  -4  225.40    3.13
   7  -2  -4  220.70    3.18
  -7  -2   4  224.10    3.18
  -7   2   3    0.79    0.15
   7  -2  -3    0.87    0.17
  -7  -2   3    1.26    0.20
  -7  -2   3    1.17    0.21
   7  -2  -3    1.04    0.16
  -7   2   2  490.51    5.78
   7   2  -2  495.44    6.41
  -7   2   2  491.51    5.71
   7  -2  -2  487.58    6.17
   7  -2  -2  492.87    5.83
   7   2  -1   -0.02    0.10
   7   2  -1    0.60    0.17
  -7   2   1    0.31    0.09
  -7   2   1    0.12    0.07
   7  -2  -1    0.11    0.05
   7  -2  -1   -0.03    0.08
   7   2   0  352.44    4.74
   7   2   0  349.38    4.43
   7  -2   0  354.73    4.19
   7  -2   0  341.98    4.65
   7   2   1  130.20    2.05
   7   2   1  129.31    2.19
   7  -2   1  131.91    1.83
   7  -2   1  129.47    2.18
   7   2   2   15.93    0.59
   7   2   2   17.30    0.64
  -7  -2  -2   16.49    0.38
   7  -2   2   15.72    0.64
   7  -2   2   15.61    0.48
   7   2   3  344.87    4.70
   7   2   3  352.45    4.59
   7  -2   3  357.82    4.83
  -7  -2  -3  358.68    4.23
   7  -2   3  356.59    4.33
   7   2   4   25.53    0.80
   7   2   4   24.76    0.77
  -7  -2  -4   25.41    0.63
   7  -2   4   23.51    0.65
   7  -2   4   25.43    0.84
   7   2   5   79.87    1.61
   7   2   5   76.76    1.52
   7  -2   5   80.90    1.44
  -7  -2  -5   82.29    1.45
   7  -2   5   79.22    1.69
   7   2   6   30.41    0.94
   7   2   6   27.42    0.82
  -7  -2  -6   29.26    0.83
   7  -2   6   30.62    0.83
   7  -2   6   31.43    0.99
   7   2   7    0.17    0.14
   7   2   7    0.33    0.12
   7  -2   7    0.26    0.16
   7  -2   7    0.43    0.14
   7   2   8   46.85    1.30
   7   2   8   46.48    1.13
   7  -2   8   47.04    1.33
   7  -2   8   48.25    1.19
   7   2   9  166.86    2.93
   7  -2   9  159.19    2.70
   7  -2   9  162.63    2.94
   7   2  10   24.81    1.00
   7  -2  10   22.86    0.88
   7  -2  10   24.59    0.98
   7   2  11    9.16    0.64
   7  -2  11    9.69    0.60
   7  -2  11    8.52    0.60
   7   2  12    3.35    0.48
   7  -2  12    3.63    0.44
   7  -2  12    4.54    0.44
   7   2  13   28.37    1.21
   7  -2  13   28.39    1.12
   7   2  14    4.46    0.58
   7  -2  14    5.19    0.58
   7   2  15   13.46    0.91
   7  -2  15   16.17    0.90
   7   2  16    0.13    0.24
   7  -2  16   -0.05    0.22
   7   2  17   14.65    1.00
   7  -2  17   16.65    1.00
   7   2  18   -0.05    0.25
   7  -2  18    0.26    0.26
   7   2  19    0.40    0.35
   7  -2  19    0.49    0.28
   7  -2  20   16.76    1.10
  -7  -3  22    6.59    0.86
  -7   3  21    0.61    0.40
  -7  -3  21    0.84    0.37
  -7   3  20   69.08    2.40
  -7  -3  20   69.43    2.33
  -7   3  19    0.53    0.31
  -7  -3  19    0.20    0.34
  -7   3  18   11.37    0.91
  -7  -3  18   11.23    0.87
  -7   3  17    1.24    0.40
  -7  -3  17    1.22    0.37
  -7   3  16   41.36    1.63
  -7  -3  16   42.06    1.63
  -7  -3  16   40.58    1.52
  -7   3  15   65.55    2.04
  -7  -3  15   69.30    2.00
  -7  -3  15   63.71    2.00
   7  -3 -15   65.51    2.16
  -7   3  14    0.14    0.23
  -7  -3  14   -0.09    0.21
   7  -3 -14    0.07    0.17
  -7   3  13    2.10    0.41
  -7  -3  13    1.81    0.39
   7  -3 -13    2.42    0.45
  -7   3  12   23.01    1.06
   7  -3 -12   24.78    1.14
  -7  -3  12   22.21    1.06
  -7   3  11    0.23    0.19
  -7  -3  11    0.36    0.24
   7  -3 -11    0.15    0.14
  -7   3  10    3.63    0.46
   7  -3 -10    5.60    0.48
  -7  -3  10    3.63    0.47
  -7   3   9   32.14    1.11
  -7  -3   9   32.27    1.11
   7  -3  -9   32.53    1.13
   7  -3  -9   31.78    0.86
  -7   3   8   18.28    0.79
   7  -3  -8   18.33    0.63
   7  -3  -8   20.91    0.84
  -7  -3   8   18.34    0.80
  -7   3   7   16.87    0.72
   7  -3  -7   16.75    0.71
   7  -3  -7   16.65    0.59
  -7  -3   7   16.02    0.71
  -7   3   6  143.91    2.46
  -7  -3   6  149.87    2.46
  -7  -3   6  147.73    2.47
   7  -3  -6  146.90    2.48
   7  -3  -6  144.90    2.29
  -7   3   5    1.11    0.22
   7  -3  -5    1.14    0.21
   7  -3  -5    1.28    0.21
  -7  -3   5    0.92    0.21
  -7  -3   5    0.76    0.19
  -7   3   4  436.50    5.43
   7  -3  -4  429.72    5.52
  -7  -3   4  446.20    5.51
  -7  -3   4  443.24    5.56
   7  -3  -4  435.65    5.58
  -7   3   3   45.82    0.97
   7  -3  -3   44.82    1.01
  -7  -3   3   47.01    1.08
  -7  -3   3   47.94    1.10
   7  -3  -3   47.54    1.09
   7   3  -2    1.42    0.21
  -7   3   2    1.25    0.17
   7  -3  -2    1.80    0.26
   7  -3  -2    1.18    0.17
  -7   3   1   21.81    0.54
   7   3  -1   23.18    0.71
  -7   3   1   23.02    0.54
   7  -3  -1   22.37    0.74
   7  -3  -1   22.96    0.62
   7   3   0  250.06    3.42
  -7   3   0  249.67    3.03
  -7   3   0  251.63    3.07
   7  -3   0  249.77    3.60
   7   3   1  213.89    3.26
   7   3   1  211.79    3.03
   7  -3   1  210.74    3.21
  -7  -3  -1  211.06    2.67
   7  -3   1  214.74    2.66
   7   3   2   94.85    1.71
   7   3   2   91.00    1.77
  -7  -3  -2   92.49    1.38
   7  -3   2   93.81    1.83
   7  -3   2   92.77    1.38
   7   3   3   12.58    0.56
   7   3   3   12.26    0.55
   7  -3   3   12.44    0.60
  -7  -3  -3   12.40    0.40
   7  -3   3   11.94    0.41
   7   3   4   63.33    1.37
   7   3   4   64.46    1.41
  -7  -3  -4   64.60    1.18
   7  -3   4   65.24    1.15
   7  -3   4   62.48    1.49
   7   3   5   46.27    1.13
   7   3   5   50.49    1.25
   7  -3   5   49.07    1.32
   7  -3   5   50.02    1.01
  -7  -3  -5   49.95    1.07
   7   3   6  125.55    2.28
  -7  -3  -6  123.84    2.09
   7  -3   6  123.33    2.38
   7  -3   6  126.45    1.98
   7   3   7   65.51    1.56
   7  -3   7   62.82    1.62
  -7  -3  -7   65.15    1.45
   7  -3   7   67.25    1.34
   7   3   8    3.42    0.42
  -7  -3  -8    3.97    0.36
   7  -3   8    4.45    0.50
   7  -3   8    4.09    0.34
   7   3   9   10.41    0.63
   7  -3   9   10.26    0.65
   7  -3   9   10.04    0.54
  -7  -3  -9    9.60    0.59
   7   3  10   10.40    0.66
   7  -3  10   10.59    0.59
   7  -3  10   11.06    0.68
   7   3  11   15.21    0.83
   7  -3  11   15.51    0.74
   7  -3  11   14.61    0.82
   7   3  12    7.16    0.60
   7  -3  12    6.32    0.55
   7  -3  12    6.64    0.51
   7   3  13   23.19    1.11
   7  -3  13   22.29    1.06
   7  -3  13   23.09    0.98
   7   3  14    0.01    0.22
   7  -3  14   -0.09    0.17
   7   3  15    0.38    0.27
   7  -3  15    0.98    0.29
   7   3  16    1.72    0.42
   7  -3  16    2.12    0.43
   7   3  17    1.68    0.42
   7   3  18   15.95    1.07
  -7  -4  22   19.81    1.23
  -7   4  21   -0.31    0.32
  -7  -4  21    0.66    0.37
  -7   4  20    1.89    0.48
  -7  -4  20    2.19    0.51
  -7   4  19    7.45    0.84
  -7  -4  19    9.07    0.80
  -7   4  18  101.07    2.83
  -7  -4  18  102.43    2.78
  -7   4  17   53.98    1.95
  -7  -4  17   54.71    1.91
  -7  -4  17   55.49    1.89
   7  -4 -17   54.84    2.11
  -7   4  16    2.36    0.48
  -7  -4  16    2.10    0.45
  -7  -4  16    2.46    0.51
   7  -4 -16    2.26    0.48
  -7   4  15    6.54    0.74
   7  -4 -15    5.13    0.69
  -7  -4  15    6.74    0.66
  -7  -4  15    4.67    0.62
  -7   4  14   45.68    1.62
  -7  -4  14   44.67    1.61
  -7  -4  14   49.19    1.72
   7  -4 -14   48.95    1.77
  -7   4  13    2.46    0.44
  -7  -4  13    2.07    0.41
   7  -4 -13    2.91    0.50
  -7   4  12    5.97    0.56
  -7  -4  12    6.81    0.62
   7  -4 -12    7.63    0.63
  -7   4  11    8.15    0.62
  -7  -4  11    7.15    0.61
   7  -4 -11    6.77    0.57
  -7   4  10    4.55    0.51
   7  -4 -10    5.02    0.47
  -7  -4  10    4.34    0.51
  -7   4   9    3.93    0.45
   7  -4  -9    4.15    0.30
   7  -4  -9    4.79    0.44
  -7  -4   9    3.97    0.47
  -7   4   8   35.16    1.10
   7  -4  -8   33.74    0.87
  -7  -4   8   32.96    1.09
   7  -4  -8   33.71    1.12
  -7   4   7   20.92    0.80
  -7  -4   7   20.27    0.81
   7  -4  -7   20.15    0.82
   7  -4  -7   20.78    0.66
  -7   4   6   50.76    1.23
   7  -4  -6   51.62    1.13
  -7  -4   6   50.05    1.27
   7  -4  -6   51.31    1.30
  -7  -4   6   51.43    1.26
  -7   4   5   63.42    1.35
   7  -4  -5   63.23    1.42
  -7  -4   5   62.84    1.38
  -7  -4   5   63.09    1.40
   7  -4  -5   63.36    1.31
  -7   4   4   40.76    0.97
  -7  -4   4   41.69    1.06
   7  -4  -4   39.62    1.00
  -7  -4   4   40.69    1.06
   7  -4  -4   40.24    1.04
  -7   4   3   15.88    0.54
   7  -4  -3   15.01    0.60
  -7  -4   3   15.51    0.63
  -7  -4   3   15.64    0.62
   7  -4  -3   16.10    0.61
   7   4  -2  567.37    6.87
  -7   4   2  570.32    6.54
   7  -4  -2  555.64    6.87
   7  -4  -2  563.98    7.10
   7   4  -1   24.67    0.77
  -7   4   1   25.90    0.57
   7  -4  -1   25.61    0.74
   7  -4  -1   24.89    0.81
   7   4   0   66.61    1.37
  -7   4   0   68.07    1.01
  -7   4   0   67.16    1.02
   7  -4   0   68.41    1.49
  -7   4  -1   13.44    0.34
  -7   4  -1   13.99    0.36
   7   4   1   13.02    0.56
   7  -4   1   12.84    0.61
   7   4   2   16.91    0.65
   7  -4   2   15.38    0.68
   7  -4   2   16.95    0.42
  -7  -4  -2   15.95    0.50
   7   4   3  214.45    3.19
   7  -4   3  216.30    2.67
  -7  -4  -3  209.81    2.88
   7  -4   3  212.12    3.40
   7   4   4   48.14    1.21
   7  -4   4   44.96    0.86
   7  -4   4   45.36    1.28
  -7  -4  -4   44.39    0.98
   7   4   5   80.10    1.71
   7  -4   5   81.58    1.35
  -7  -4  -5   81.21    1.53
   7  -4   5   81.45    1.84
   7   4   6   15.92    0.71
   7  -4   6   14.76    0.51
   7  -4   6   14.92    0.75
  -7  -4  -6   15.54    0.61
   7   4   7    7.55    0.53
   7  -4   7    8.22    0.58
  -7  -4  -7    8.90    0.49
   7  -4   7    8.04    0.41
   7   4   8  118.70    2.38
   7  -4   8  119.24    2.52
   7  -4   8  120.84    2.03
  -7  -4  -8  118.44    2.25
   7   4   9    1.18    0.30
   7  -4   9    1.47    0.26
   7  -4   9    1.39    0.33
  -7  -4  -9    1.07    0.23
   7   4  10    0.75    0.27
  -7  -4 -10    1.44    0.29
   7  -4  10    1.32    0.26
   7  -4  10    1.26    0.34
   7   4  11    1.51    0.34
   7  -4  11    1.65    0.34
  -7  -4 -11    1.02    0.28
   7  -4  11    1.29    0.27
   7   4  12   19.53    1.00
   7  -4  12   18.61    0.98
   7  -4  12   20.31    0.84
   7   4  13   43.40    1.57
   7  -4  13   46.03    1.61
   7   4  14    0.24    0.24
   7  -4  14    0.45    0.26
   7   4  15   17.32    1.03
   7   4  16    6.71    0.80
   7   4  17    2.03    0.48
   7   4  18    1.96    0.48
  -7  -5  22    0.41    0.41
  -7   5  21   14.77    1.10
  -7  -5  21   13.30    1.01
  -7   5  20   23.62    1.38
  -7  -5  20   25.58    1.37
  -7   5  19    6.36    0.80
  -7  -5  19    9.04    0.83
  -7   5  18    6.39    0.77
  -7  -5  18    7.26    0.86
  -7  -5  18    6.62    0.80
   7  -5 -18    6.74    0.90
  -7   5  17   11.33    0.87
   7  -5 -17    9.99    0.91
  -7  -5  17   10.65    0.86
  -7  -5  17   11.12    0.85
  -7   5  16   15.33    0.98
  -7  -5  16   15.08    0.97
   7  -5 -16   15.33    1.05
  -7  -5  16   16.42    1.04
  -7   5  15   42.62    1.61
   7  -5 -15   40.21    1.69
  -7  -5  15   44.99    1.73
  -7  -5  15   43.62    1.61
  -7   5  14    1.05    0.33
  -7  -5  14    0.78    0.34
  -7  -5  14    0.35    0.24
   7  -5 -14    0.95    0.29
  -7   5  13    4.07    0.56
  -7  -5  13    4.59    0.60
  -7  -5  13    4.91    0.69
   7  -5 -13    5.22    0.66
  -7   5  12   11.40    0.75
  -7  -5  12   11.04    0.76
   7  -5 -12   11.42    0.77
  -7   5  11    1.62    0.32
   7  -5 -11    1.05    0.29
  -7  -5  11    1.60    0.36
  -7   5  10    4.15    0.48
   7  -5 -10    3.84    0.50
  -7  -5  10    4.71    0.54
  -7   5   9    6.19    0.50
  -7  -5   9    7.87    0.57
   7  -5  -9    7.06    0.53
  -7   5   8   55.62    1.40
  -7  -5   8   51.64    1.42
   7  -5  -8   52.76    1.14
   7  -5  -8   53.38    1.50
  -7   5   7    2.02    0.30
   7  -5  -7    1.67    0.29
   7  -5  -7    1.67    0.23
  -7  -5   7    1.86    0.29
  -7   5   6    1.86    0.26
  -7  -5   6    0.72    0.19
   7  -5  -6    1.09    0.23
  -7  -5   6    0.65    0.19
   7  -5  -6    0.96    0.18
  -7   5   5   41.68    1.01
  -7  -5   5   43.28    1.12
   7  -5  -5   41.90    1.17
  -7  -5   5   43.48    1.15
   7  -5  -5   43.15    1.07
   7  -5  -4   38.85    1.02
  -7  -5   4   40.16    1.06
  -7  -5   4   39.64    1.06
   7  -5  -4   39.02    1.09
   7  -5  -3   87.06    1.71
  -7  -5   3   84.79    1.66
   7  -5  -3   86.47    1.73
  -7  -5   3   88.68    1.70
   7   5  -2   25.96    0.81
   7  -5  -2   23.94    0.81
   7  -5  -2   24.49    0.80
   7   5  -1    0.25    0.15
   7  -5  -1    0.43    0.16
   7   5   0  109.22    1.94
   7  -5   0  108.06    2.09
   7   5   1   36.61    1.01
   7  -5   1   35.84    1.09
   7   5   2   25.18    0.83
   7  -5   2   25.16    0.92
  -7  -5  -2   25.19    0.72
   7   5   3   81.57    1.67
   7  -5   3   79.38    1.82
  -7  -5  -3   81.15    1.49
   7   5   4   31.90    0.99
   7  -5   4   31.24    1.09
  -7  -5  -4   30.11    0.84
   7   5   5   18.86    0.79
   7  -5   5   18.84    0.87
  -7  -5  -5   18.50    0.67
   7   5   6  147.76    2.64
  -7  -5  -6  145.64    2.45
   7  -5   6  144.28    2.84
   7   5   7   98.24    2.09
   7  -5   7   95.54    2.24
  -7  -5  -7   95.68    1.92
   7   5   8    2.51    0.40
  -7  -5  -8    2.21    0.35
   7  -5   8    2.31    0.41
   7   5   9    1.98    0.35
  -7  -5  -9    1.85    0.31
   7  -5   9    1.70    0.39
   7   5  10    5.65    0.53
  -7  -5 -10    5.81    0.49
   7  -5  10    6.40    0.58
   7   5  11   48.62    1.58
   7  -5  11   46.04    1.62
   7   5  12    0.03    0.21
   7  -5  12    0.63    0.27
   7   5  13    2.43    0.47
   7  -5  13    2.23    0.45
   7   5  14    9.41    0.76
   7  -5  14    8.82    0.74
   7   5  15   32.26    1.45
   7  -5  15   33.53    1.48
   7   5  16    0.83    0.33
   7   5  17    5.13    0.70
  -7   6  21    0.09    0.39
  -7  -6  21   -0.13    0.28
  -7   6  20    0.17    0.30
  -7  -6  20    1.41    0.39
   7  -6 -20    0.24    0.30
  -7   6  19   28.67    1.48
   7  -6 -19   30.63    1.69
  -7  -6  19   28.59    1.50
  -7  -6  19   33.00    1.52
  -7   6  18    2.34    0.56
  -7  -6  18    1.01    0.40
  -7  -6  18    1.35    0.42
   7  -6 -18    2.69    0.54
  -7   6  17   16.04    1.04
  -7  -6  17   17.21    1.05
  -7  -6  17   17.10    1.11
   7  -6 -17   16.16    1.13
  -7   6  16   -0.01    0.27
   7  -6 -16    0.45    0.28
  -7  -6  16   -0.04    0.24
  -7  -6  16   -0.12    0.27
  -7   6  15    5.45    0.67
   7  -6 -15    4.84    0.66
  -7  -6  15    5.46    0.67
  -7  -6  15    5.78    0.78
  -7   6  14   11.25    0.78
   7  -6 -14   10.07    0.80
  -7  -6  14   10.46    0.76
  -7  -6  14   10.71    0.87
  -7   6  13    1.42    0.35
   7  -6 -13    1.19    0.32
  -7  -6  13    1.29    0.33
  -7  -6  13    1.42    0.42
  -7   6  12    1.79    0.36
   7  -6 -12    1.94    0.40
  -7  -6  12    1.70    0.37
  -7  -6  12    1.71    0.47
  -7   6  11    1.05    0.29
  -7  -6  11    0.95    0.31
   7  -6 -11    0.44    0.21
  -7   6  10  161.63    2.96
  -7  -6  10  169.69    3.11
   7  -6 -10  164.37    3.25
  -7   6   9    0.05    0.17
   7  -6  -9    0.12    0.14
  -7  -6   9    0.38    0.20
  -7   6   8    1.21    0.24
   7  -6  -8    1.08    0.27
  -7  -6   8    1.38    0.29
  -7   6   7   38.56    1.07
   7  -6  -7   39.95    1.01
   7  -6  -7   38.74    1.25
  -7  -6   7   39.72    1.19
   7  -6  -6  110.54    2.28
  -7  -6   6  114.36    2.17
  -7  -6   6  111.08    2.12
   7  -6  -6  115.79    2.03
  -7  -6   5   20.28    0.77
   7  -6  -5   22.02    0.76
   7  -6  -5   21.03    0.85
  -7  -6   5   21.54    0.81
   7  -6  -4    3.09    0.35
  -7  -6   4    2.74    0.33
   7  -6  -4    3.07    0.39
  -7  -6   4    2.21    0.30
   7  -6  -3    0.35    0.14
   7  -6  -3    0.28    0.13
  -7  -6   3    0.58    0.18
  -7  -6   3    0.29    0.15
   7  -6  -2   27.54    0.92
   7  -6  -2   28.03    0.92
   7   6  -1   60.92    1.38
   7  -6  -1   63.45    1.51
   7   6   0   52.51    1.26
   7  -6   0   52.20    1.38
   7   6   1    7.82    0.46
   7  -6   1    7.20    0.50
   7   6   2    4.15    0.36
   7  -6   2    3.95    0.46
  -7  -6  -2    4.23    0.31
   7   6   3   10.08    0.56
  -7  -6  -3   10.15    0.49
   7  -6   3   10.17    0.63
   7   6   4    4.78    0.42
  -7  -6  -4    5.17    0.36
   7  -6   4    4.87    0.45
   7   6   5  183.79    3.08
  -7  -6  -5  185.90    2.94
   7  -6   5  186.87    3.41
   7   6   6   76.96    1.80
   7  -6   6   77.84    2.01
  -7  -6  -6   75.67    1.65
   7   6   7   18.63    0.86
   7  -6   7   17.25    0.93
  -7  -6  -7   18.11    0.77
   7   6   8   50.61    1.51
   7  -6   8   53.06    1.70
  -7  -6  -8   52.68    1.43
   7   6   9   43.69    1.44
   7  -6   9   44.85    1.60
  -7  -6  -9   47.84    1.41
   7   6  10    6.26    0.58
   7  -6  10    5.86    0.69
   7   6  11    0.20    0.23
   7  -6  11   -0.09    0.20
   7   6  12    6.66    0.62
   7  -6  12    7.34    0.67
   7   6  13   29.17    1.31
   7  -6  13   31.15    1.43
   7   6  14    0.67    0.33
   7  -6  14    1.03    0.32
   7   6  15    6.53    0.80
   7  -6  15    5.78    0.76
   7   6  16   14.74    1.04
   7  -6  16   14.49    1.01
   7   6  17    0.62    0.34
  -7   7  20    4.15    0.69
  -7  -7  20    3.31    0.60
  -7   7  19   -0.18    0.29
   7  -7 -19    0.18    0.28
  -7  -7  19   -0.13    0.27
  -7   7  18    1.63    0.43
   7  -7 -18    1.66    0.43
  -7  -7  18    1.92    0.50
  -7   7  17    2.48    0.51
  -7  -7  17    2.50    0.56
   7  -7 -17    2.61    0.54
  -7  -7  17    3.30    0.58
  -7   7  16    1.11    0.34
   7  -7 -16    0.88    0.29
  -7  -7  16    0.73    0.31
  -7  -7  16    0.63    0.37
  -7   7  15    0.87    0.36
  -7  -7  15    1.09    0.34
  -7  -7  15    0.81    0.35
   7  -7 -15    1.13    0.32
  -7   7  14    1.37    0.33
  -7  -7  14    1.18    0.41
   7  -7 -14    0.95    0.29
  -7  -7  14    1.43    0.36
  -7   7  13   25.07    1.11
  -7  -7  13   24.60    1.34
  -7  -7  13   23.22    1.13
   7  -7 -13   23.22    1.21
  -7   7  12  102.57    2.36
   7  -7 -12  101.30    2.62
  -7  -7  12  108.04    2.52
  -7  -7  12  104.64    2.88
  -7   7  11   11.29    0.70
  -7  -7  11   11.51    0.92
  -7  -7  11   11.27    0.73
   7  -7 -11   11.31    0.79
  -7   7  10    0.65    0.21
  -7  -7  10    0.36    0.21
   7  -7 -10    0.40    0.20
  -7   7   9    6.44    0.48
  -7  -7   9    7.17    0.57
   7  -7  -9    6.95    0.58
   7  -7  -8  209.44    3.75
  -7  -7   8  214.70    3.52
   7  -7  -7   24.46    0.80
   7  -7  -7   20.01    0.93
  -7  -7   7   21.73    0.87
   7  -7  -6    2.87    0.34
   7  -7  -6    3.25    0.44
  -7  -7   6    3.08    0.37
  -7  -7   6    3.26    0.39
  -7  -7   5   -0.03    0.13
  -7  -7   5    0.14    0.14
   7  -7  -5   -0.13    0.09
   7  -7  -5   -0.04    0.11
  -7  -7   4   31.09    0.98
   7  -7  -4   31.42    1.10
   7  -7  -4   32.00    1.00
  -7  -7   4   29.74    0.98
  -7  -7   3   37.67    1.07
   7  -7  -3   39.05    1.20
  -7  -7   3   38.27    1.10
   7  -7  -3   39.37    1.14
   7  -7  -2   26.64    0.96
   7  -7  -2   25.62    0.94
   7   7  -1  179.00    2.85
   7  -7  -1  179.49    3.09
   7   7   0   13.07    0.62
   7  -7   0   12.16    0.66
   7   7   1    2.05    0.31
   7  -7   1    2.14    0.35
   7   7   2    8.19    0.51
   7  -7   2    6.90    0.53
  -7  -7  -2    8.01    0.47
   7   7   3    1.41    0.29
  -7  -7  -3    1.48    0.25
   7  -7   3    1.47    0.31
   7   7   4   26.07    0.95
   7  -7   4   26.17    1.09
  -7  -7  -4   25.27    0.89
   7   7   5    7.16    0.53
   7  -7   5    6.45    0.56
  -7  -7  -5    7.05    0.47
   7   7   6    5.39    0.47
  -7  -7  -6    5.41    0.42
   7  -7   6    5.67    0.55
   7   7   7   29.33    1.11
   7  -7   7   29.93    1.27
  -7  -7  -7   30.92    1.06
   7   7   8   12.27    0.74
   7  -7   8   13.19    0.86
  -7  -7  -8   13.54    0.72
   7   7   9    5.61    0.53
  -7  -7  -9    6.01    0.50
   7  -7   9    6.06    0.73
   7   7  10    2.09    0.37
   7  -7  10    1.47    0.38
   7   7  11    0.28    0.23
   7  -7  11    0.28    0.23
   7   7  12    0.44    0.28
   7  -7  12    0.13    0.25
   7   7  13    1.21    0.36
   7  -7  13    1.97    0.47
   7   7  14    8.87    0.79
   7  -7  14    8.26    0.81
   7   7  15    2.19    0.46
   7  -7  15    2.43    0.52
   7   7  16    0.64    0.33
   7  -7  16    0.21    0.24
   7  -7  17    3.36    0.55
  -7  -8  20   11.77    1.00
  -7   8  19   18.81    1.18
  -7  -8  19   17.64    1.23
  -7   8  18    0.97    0.38
  -7  -8  18    0.81    0.43
   7  -8 -18    0.38    0.30
  -7   8  17   -0.01    0.29
  -7  -8  17   -0.06    0.29
   7  -8 -17    0.00    0.23
  -7   8  16    0.57    0.30
  -7  -8  16    0.74    0.43
   7  -8 -16    0.64    0.30
  -7  -8  15    4.07    0.71
   7  -8 -15    4.01    0.63
   7  -8 -14    1.18    0.36
  -7  -8  14    1.96    0.50
   7  -8 -13   13.13    0.93
  -7  -8  13   13.41    1.04
  -7  -8  12   11.93    0.95
   7  -8 -12   11.47    0.83
  -7  -8  12   10.06    0.73
  -7  -8  11    7.22    0.90
   7  -8 -11    7.97    0.69
  -7  -8  11    8.68    0.66
  -7  -8  10   29.16    1.46
  -7  -8  10   29.00    1.14
   7  -8 -10   28.32    1.26
  -7  -8   9    2.69    0.56
  -7  -8   9    1.76    0.34
   7  -8  -9    2.85    0.47
  -7  -8   8   11.77    0.69
   7  -8  -8   12.10    0.77
   7  -8  -7    3.54    0.49
  -7  -8   7    2.82    0.39
  -7  -8   6   11.68    0.62
  -7  -8   6   11.17    0.63
   7  -8  -6   12.78    0.76
   7  -8  -6   12.55    0.61
  -7  -8   5   -0.02    0.13
  -7  -8   5    0.23    0.17
   7  -8  -5    0.06    0.13
   7  -8  -5    0.27    0.15
   7  -8  -4    3.84    0.44
  -7  -8   4    3.76    0.43
   7  -8  -4    4.48    0.53
  -7  -8   4    3.74    0.42
   7  -8  -3   79.61    1.81
  -7  -8   3   79.24    1.73
  -7  -8   3   81.10    1.71
   7  -8  -3   80.99    1.94
   7  -8  -2    5.35    0.46
  -7  -8   2    4.62    0.41
   7  -8  -2    5.36    0.46
  -7  -8   2    4.96    0.45
   7   8  -1    8.77    0.53
   7  -8  -1    8.29    0.55
   7   8   0    4.04    0.44
   7  -8   0    3.89    0.48
   7   8   1  132.38    2.40
   7  -8   1  130.54    2.67
   7   8   2   11.02    0.61
   7  -8   2   11.04    0.70
  -7  -8  -2   11.97    0.63
   7   8   3    1.08    0.25
  -7  -8  -3    0.99    0.21
   7  -8   3    0.94    0.27
   7   8   4    2.02    0.33
  -7  -8  -4    2.08    0.33
   7  -8   4    1.92    0.39
   7   8   5    2.20    0.36
  -7  -8  -5    2.03    0.34
   7  -8   5    1.91    0.40
   7   8   6    0.98    0.28
  -7  -8  -6    2.19    0.36
   7  -8   6    1.56    0.35
   7   8   7    0.16    0.19
   7  -8   7    0.20    0.20
  -7  -8  -7    0.07    0.15
   7   8   8    1.73    0.36
  -7  -8  -8    1.27    0.28
   7  -8   8    0.67    0.29
   7   8   9    1.58    0.35
   7  -8   9    0.71    0.27
   7   8  10    3.36    0.49
   7  -8  10    4.18    0.64
   7   8  11   25.09    1.17
   7  -8  11   24.18    1.31
   7   8  12    4.44    0.60
   7  -8  12    4.02    0.66
   7   8  13   11.44    0.84
   7  -8  13   11.75    0.96
   7   8  14    1.29    0.39
   7  -8  14    0.62    0.33
   7   8  15    0.12    0.28
   7  -8  15    0.51    0.30
   7  -8  16    6.78    0.84
  -7  -9  18    9.12    1.08
  -7  -9  17    0.45    0.38
   7  -9 -17    0.14    0.24
  -7  -9  16   13.22    1.11
   7  -9 -16   12.36    1.01
   7  -9 -15    0.69    0.32
  -7  -9  15    0.40    0.38
  -7  -9  14   18.82    1.27
   7  -9 -14   18.74    1.18
   7  -9 -13   15.08    1.03
  -7  -9  13   15.60    1.16
  -7  -9  12    3.33    0.65
   7  -9 -12    2.95    0.52
  -7  -9  11    0.82    0.36
   7  -9 -11    1.29    0.34
   7  -9 -10    3.59    0.56
  -7  -9  10    4.30    0.67
   7  -9  -9    0.27    0.19
  -7  -9   9    0.60    0.29
   7  -9  -8   15.94    0.92
  -7  -9   8   14.67    1.02
  -7  -9   7   41.40    1.73
   7  -9  -7   45.00    1.56
   7  -9  -6    0.40    0.19
  -7  -9   6    0.08    0.25
  -7  -9   6    0.11    0.16
  -7  -9   6    0.29    0.19
   7  -9  -5    0.28    0.15
  -7  -9   5    0.19    0.18
  -7  -9   5    0.95    0.35
   7  -9  -5    0.42    0.19
  -7  -9   5    0.38    0.20
  -7  -9   4   20.83    0.85
   7  -9  -4   21.22    1.00
  -7  -9   4   22.62    0.86
   7  -9  -4   23.57    0.92
   7  -9  -3    4.67    0.55
  -7  -9   3    3.72    0.41
   7  -9  -3    3.06    0.42
  -7  -9   3    3.89    0.45
  -7  -9   2    0.45    0.17
  -7  -9   2    0.43    0.21
   7  -9  -2    0.28    0.16
   7  -9  -2    0.13    0.17
   7   9  -1  205.01    3.25
   7  -9  -1  199.98    3.54
   7   9   0   16.67    0.76
   7  -9   0   16.54    0.85
   7   9   1   16.32    0.74
   7  -9   1   15.82    0.85
   7   9   2    0.31    0.19
   7  -9   2    0.22    0.18
  -7  -9  -2    0.17    0.17
   7   9   3   17.20    0.80
  -7  -9  -3   19.03    0.87
   7  -9   3   17.11    0.95
   7   9   4    7.84    0.56
   7  -9   4    6.33    0.61
  -7  -9  -4    8.12    0.57
   7   9   5    0.05    0.15
  -7  -9  -5    0.21    0.16
   7  -9   5   -0.04    0.18
   7   9   6    7.73    0.59
  -7  -9  -6    7.27    0.56
   7  -9   6    7.87    0.69
   7   9   7    2.18    0.40
   7  -9   7    2.61    0.47
  -7  -9  -7    2.46    0.41
   7   9   8   11.56    0.74
   7  -9   8   11.45    0.86
  -7  -9  -8   12.39    0.76
   7   9   9    1.34    0.35
   7  -9   9    1.06    0.34
   7   9  10    2.00    0.39
   7  -9  10    1.46    0.39
   7   9  11   12.45    0.85
   7  -9  11   12.62    0.98
   7   9  12   19.45    1.08
   7  -9  12   18.47    1.20
   7   9  13    3.33    0.56
   7  -9  13    3.72    0.66
   7   9  14    6.03    0.74
   7  -9  14    4.32    0.77
   7   9  15    8.70    0.80
   7  -9  15    9.03    1.07
   7 -10 -16    0.22    0.27
  -7 -10  16   -0.21    0.32
   7 -10 -15    1.95    0.50
  -7 -10  15    2.41    0.57
  -7 -10  14   40.54    1.95
   7 -10 -14   40.60    1.83
  -7 -10  13    0.77    0.44
   7 -10 -13    1.76    0.45
  -7 -10  12   27.57    1.55
   7 -10 -12   25.47    1.36
   7 -10 -11    0.22    0.20
  -7 -10  11    0.20    0.24
   7 -10 -10   27.48    1.34
  -7 -10  10   28.32    1.53
  -7 -10   9    6.97    0.89
   7 -10  -9    7.40    0.68
   7 -10  -8   14.12    0.92
  -7 -10   8   13.24    1.00
  -7 -10   7    0.24    0.25
   7 -10  -7   -0.05    0.13
   7 -10  -6   51.78    1.74
  -7 -10   6   50.86    1.92
   7 -10  -5    7.40    0.62
  -7 -10   5    5.77    0.76
  -7 -10   4    7.72    0.71
   7 -10  -4    6.88    0.60
   7 -10  -4    9.03    0.60
   7 -10  -3    0.16    0.16
  -7 -10   3    0.43    0.23
   7 -10  -3    0.10    0.14
   7 -10  -2    3.35    0.49
   7 -10  -2    3.63    0.49
  -7 -10   2    4.71    0.65
   7 -10  -1    0.87    0.26
   7 -10  -1    0.82    0.25
  -7 -10   1    0.59    0.27
  -7 -10   0    8.82    0.70
   7 -10   0    6.75    0.58
   7  10   1    9.81    0.62
   7 -10   1   10.26    0.72
  -7 -10  -1   12.18    0.77
   7  10   2    2.56    0.37
   7 -10   2    2.41    0.45
  -7 -10  -2    3.36    0.47
   7  10   3    3.41    0.42
   7 -10   3    2.39    0.46
  -7 -10  -3    2.71    0.41
   7  10   4    7.10    0.56
   7 -10   4    6.73    0.64
  -7 -10  -4    7.78    0.60
   7  10   5    0.47    0.24
  -7 -10  -5    1.17    0.30
   7 -10   5    1.11    0.34
   7  10   6    7.41    0.60
  -7 -10  -6   10.01    0.71
   7 -10   6    9.27    0.78
   7  10   7    0.88    0.29
  -7 -10  -7    0.81    0.25
   7 -10   7    0.77    0.34
   7  10   8    0.66    0.25
   7 -10   8    0.22    0.23
   7  10   9    1.11    0.32
   7 -10   9    1.63    0.42
   7  10  10   20.40    1.05
   7 -10  10   20.55    1.25
   7  10  11    6.00    0.69
   7 -10  11    6.59    0.86
   7  10  12    0.41    0.29
   7 -10  12    0.11    0.24
   7  10  13    0.12    0.24
   7 -10  13   -0.18    0.29
   7  10  14   -0.09    0.27
   7 -11 -14   19.54    1.28
  -7 -11  14   17.04    1.32
   7 -11 -13    0.50    0.28
  -7 -11  13    0.89    0.38
  -7 -11  12    9.31    1.11
   7 -11 -12    8.63    0.81
   7 -11 -11    0.21    0.19
  -7 -11  11    0.40    0.31
  -7 -11  10    3.67    0.66
   7 -11 -10    3.73    0.62
  -7 -11   9    0.60    0.35
   7 -11  -9    1.58    0.40
  -7 -11   8   17.27    1.16
   7 -11  -8   15.81    1.01
   7 -11  -7    0.50    0.22
  -7 -11   7    1.27    0.39
  -7 -11   6   10.00    0.86
   7 -11  -6   11.09    0.82
   7 -11  -5   12.52    0.85
  -7 -11   5   13.27    0.96
  -7 -11   4   15.95    1.02
   7 -11  -4   14.84    0.92
   7 -11  -3    1.71    0.38
   7 -11  -3    1.87    0.35
  -7 -11   3    2.02    0.44
   7 -11  -2   11.14    0.72
   7 -11  -2   10.54    0.76
  -7 -11   2   11.75    0.84
   7 -11  -1    8.58    0.65
  -7 -11   1    6.39    0.63
   7 -11  -1    7.87    0.65
   7 -11   0    2.47    0.44
  -7 -11   0    2.41    0.43
   7 -11   1    1.28    0.34
  -7 -11  -1    0.69    0.27
   7 -11   2    2.94    0.50
  -7 -11  -2    3.41    0.50
   7 -11   3   15.71    0.97
  -7 -11  -3   15.34    0.89
   7 -11   4    3.58    0.58
  -7 -11  -4    3.24    0.50
  -7 -11  -5    0.55    0.24
   7 -11   5   -0.11    0.16
   7 -11   6    1.42    0.37
  -7 -11  -6    1.75    0.36
   7 -11   7    0.70    0.30
   7 -11   8    1.49    0.37
   7  11   9    1.47    0.35
   7 -11   9    1.25    0.37
   7  11  10    5.46    0.63
   7 -11  10    3.99    0.66
   7  11  11    1.46    0.38
   7 -11  11    1.10    0.38
   7  11  12   14.66    0.95
   7  11  13    0.66    0.28
   7 -12 -12   14.85    1.10
  -7 -12  12   14.14    1.16
   7 -12 -11    3.35    0.60
  -7 -12  11    3.74    0.70
  -7 -12  10    0.55    0.37
   7 -12 -10    0.88    0.30
  -7 -12   9    0.03    0.27
   7 -12  -9   -0.01    0.15
   7 -12  -8    8.88    0.79
  -7 -12   8    8.31    1.00
   7 -12  -7    0.46    0.27
  -7 -12   7    0.32    0.26
  -7 -12   6    4.78    0.73
   7 -12  -6    5.82    0.74
   7 -12  -5    0.95    0.29
  -7 -12   5    1.11    0.37
  -7 -12   4    1.17    0.36
   7 -12  -4    1.54    0.37
   7 -12  -3   28.05    1.33
  -7 -12   3   31.36    1.46
  -7 -12   2    8.49    0.74
   7 -12  -2    8.11    0.70
  -7 -12   1    0.24    0.22
   7 -12  -1    0.12    0.16
   7 -12  -1    0.18    0.17
   7 -12   0    9.66    0.76
   7 -12   0    9.82    0.74
   7 -12   1   11.83    0.83
  -7 -12  -1   13.11    0.86
  -7 -12  -2    1.71    0.38
   7 -12   2    2.80    0.49
   7 -12   3    0.22    0.20
  -7 -12  -3   -0.01    0.16
   7 -12   4    0.46    0.25
  -7 -12  -4    0.55    0.24
  -7 -12  -5    9.55    0.74
   7 -12   5    7.74    0.73
   7 -12   6   -0.10    0.20
   7 -12   7    2.88    0.55
   7 -12   8    1.56    0.41
   7 -12   9    1.47    0.42
  -7 -13  10   -0.10    0.27
  -7 -13   9    8.49    1.06
   7 -13  -9    5.86    0.79
  -7 -13   8    7.85    1.00
   7 -13  -8    6.91    0.87
   7 -13  -7    8.10    0.76
  -7 -13   7    6.24    0.84
   7 -13  -6    0.59    0.24
  -7 -13   6    0.36    0.29
  -7 -13   5    0.83    0.36
   7 -13  -5    1.32    0.35
   7 -13  -4    4.62    0.67
  -7 -13   4    4.30    0.68
  -7 -13   3    2.05    0.48
   7 -13  -3    2.43    0.48
   7 -13  -2    0.00    0.17
   7 -13  -1   27.34    1.35
   7 -13   0   13.86    0.89
   7 -13   0   11.68    0.87
  -7 -13   0   15.34    0.96
  -7 -13  -1    0.29    0.24
   7 -13   1    0.26    0.22
   7 -13   2    0.10    0.21
  -7 -13  -2    0.38    0.19
  -7 -13  -3    0.80    0.27
   7 -13   3    1.40    0.39
  -7 -13  -4    2.41    0.46
   7 -13   4    2.03    0.42
   7 -13   5    2.21    0.47
   7 -13   6   -0.19    0.19
   7 -13   7    2.30    0.50
  -7 -14   7    2.77    0.57
  -7 -14   6    1.16    0.35
  -7 -14   5    1.80    0.44
  -7 -14   4    5.52    0.75
   7 -14  -4    7.48    0.89
   7 -14  -3    3.58    0.61
   7 -14  -2    5.37    0.72
   7 -14  -1   -0.17    0.14
  -7 -14   0    0.07    0.20
   7 -14   0   -0.03    0.17
   7 -14   1    1.14    0.35
  -7 -14  -1    1.27    0.34
   7 -14   1    1.48    0.40
   7 -14   2    0.25    0.23
  -7 -14  -2    0.38    0.24
   7 -14   3    1.14    0.35
  -7 -14  -3    1.38    0.34
   7 -14   4    0.07    0.21
  -8   0  22    2.52    0.54
  -8   0  21    0.01    0.26
  -8   0  20   14.04    1.05
  -8   0  19    0.16    0.25
  -8   0  18    0.14    0.28
  -8   0  17   -0.04    0.25
  -8   0  16   37.48    1.58
  -8   0  15    0.00    0.23
  -8   0  14  177.55    3.58
  -8   0  13    0.08    0.22
  -8   0  12    7.85    0.64
  -8   0  11    0.22    0.19
  -8   0  10  155.66    2.99
  -8   0   9    0.04    0.14
  -8   0   8   69.33    1.65
  -8   0   7    0.25    0.15
   8   0  -6   10.88    0.56
  -8   0   6    9.96    0.54
  -8   0   5    0.10    0.13
  -8   0   5    0.03    0.13
   8   0  -5    0.06    0.11
   8   0  -4  158.92    2.61
  -8   0   4  164.05    2.45
  -8   0   4  161.67    2.47
  -8   0   3    0.12    0.09
   8   0  -3    0.31    0.13
  -8   0   3    0.07    0.09
   8   0  -2   -0.40    0.10
  -8   0   2    0.16    0.14
  -8   0   2    0.07    0.15
   8   0  -1   -0.40    0.12
   8   0  -1   -0.42    0.12
   8   0   0  110.27    1.76
   8   0   0  111.31    1.98
   8   0   1   -0.08    0.08
   8   0   1    0.15    0.12
   8   0   2  247.31    3.60
   8   0   2  249.39    3.34
   8   0   3    0.06    0.10
   8   0   3   -0.14    0.10
   8   0   4    0.49    0.15
   8   0   4    0.42    0.14
   8   0   5    0.18    0.12
   8   0   5    0.06    0.11
   8   0   6   72.12    1.52
   8   0   6   72.58    1.58
   8   0   7   -0.15    0.10
   8   0   7    0.26    0.13
   8   0   8    2.48    0.34
   8   0   8    2.66    0.35
   8   0   9   -0.08    0.13
   8   0   9    0.03    0.14
   8   0  10   36.61    1.13
   8   0  10   32.79    1.13
   8   0  11    0.22    0.18
   8   0  12    3.97    0.50
   8   0  13    0.08    0.20
   8   0  14    7.42    0.62
   8   0  15    0.23    0.21
   8   0  16   16.06    0.97
   8   0  17   -0.14    0.21
   8   0  18   36.72    1.61
   8   0  19    0.25    0.28
  -8   1  22    7.19    0.92
  -8  -1  22    8.43    0.97
  -8   1  21    0.96    0.38
  -8  -1  21    0.58    0.34
  -8   1  20    0.35    0.34
  -8  -1  20   -0.01    0.25
  -8   1  19    3.71    0.65
  -8  -1  19    3.84    0.63
  -8   1  18    8.94    0.82
  -8  -1  18    6.83    0.83
  -8   1  17    6.00    0.75
  -8  -1  17    6.24    0.75
  -8   1  16    5.06    0.68
  -8  -1  16    6.14    0.74
  -8   1  15   -0.13    0.24
  -8  -1  15    0.15    0.26
  -8   1  14    3.59    0.58
  -8  -1  14    4.41    0.60
  -8   1  13    0.02    0.22
  -8  -1  13    0.18    0.21
  -8   1  12  179.35    3.44
  -8  -1  12  178.93    3.45
  -8   1  11    0.73    0.26
  -8  -1  11    0.44    0.24
  -8   1  10    3.36    0.47
  -8  -1  10    2.13    0.40
  -8   1   9    6.85    0.54
  -8  -1   9    6.68    0.52
   8  -1  -9    7.20    0.54
  -8   1   8    7.90    0.54
   8  -1  -8    8.59    0.56
  -8  -1   8    8.16    0.54
  -8   1   7    2.74    0.36
   8  -1  -7    3.10    0.38
   8  -1  -7    2.45    0.32
  -8  -1   7    2.63    0.35
  -8   1   6  269.30    3.86
  -8  -1   6  274.73    3.90
   8  -1  -6  268.84    3.89
   8  -1  -6  270.25    3.87
  -8   1   5  181.63    2.77
   8  -1  -5  180.84    2.83
   8  -1  -5  180.23    2.75
  -8  -1   5  187.24    2.79
  -8  -1   5  181.60    2.80
  -8   1   4   25.14    0.74
  -8   1   4   25.36    0.73
   8   1  -4   21.90    0.81
   8  -1  -4   23.38    0.77
  -8  -1   4   24.54    0.76
  -8  -1   4   23.52    0.74
   8  -1  -4   23.76    0.69
  -8   1   3   21.13    0.63
   8   1  -3   19.48    0.74
  -8   1   3   20.13    0.63
  -8  -1   3   20.49    0.66
  -8  -1   3   20.82    0.68
   8  -1  -3   20.76    0.58
   8  -1  -3   19.63    0.70
  -8   1   2    5.96    0.34
  -8   1   2    6.24    0.34
   8   1  -2    5.26    0.39
   8  -1  -2    6.56    0.28
  -8  -1   2    6.43    0.37
   8  -1  -2    6.26    0.40
  -8  -1   2    5.84    0.37
   8   1  -1  184.53    2.90
   8   1  -1  181.03    2.65
   8  -1  -1  188.47    2.86
   8  -1  -1  188.40    2.34
   8   1   0   88.12    1.72
   8   1   0   90.23    1.57
   8  -1   0   89.87    1.21
   8  -1   0   87.32    1.70
   8  -1   0   89.50    1.47
   8   1   1  139.81    2.17
   8   1   1  139.95    2.35
   8  -1   1  139.27    2.05
   8  -1   1  140.29    2.34
   8   1   2   19.59    0.65
   8   1   2   18.09    0.68
   8  -1   2   18.63    0.71
   8  -1   2   19.15    0.59
   8   1   3   70.73    1.42
   8   1   3   70.20    1.49
   8  -1   3   71.11    1.53
   8  -1   3   72.63    1.34
   8   1   4    9.14    0.48
   8   1   4    8.60    0.46
   8  -1   4    8.39    0.41
   8  -1   4    8.73    0.50
   8   1   5   14.28    0.61
   8   1   5   14.14    0.60
   8  -1   5   13.60    0.55
   8  -1   5   12.73    0.60
   8   1   6   20.56    0.76
   8   1   6   20.70    0.75
   8  -1   6   21.41    0.73
   8  -1   6   21.67    0.81
   8   1   7    8.51    0.48
   8   1   7    8.34    0.51
   8  -1   7    8.55    0.48
   8  -1   7    8.61    0.53
   8   1   8  163.35    2.82
   8   1   8  161.31    2.71
   8  -1   8  161.63    2.70
   8  -1   8  165.92    2.88
   8   1   9    2.18    0.33
   8   1   9    2.12    0.31
   8  -1   9    1.51    0.29
   8  -1   9    2.33    0.36
   8   1  10   12.88    0.71
   8  -1  10   12.37    0.66
   8  -1  10   12.38    0.68
   8   1  11   29.86    1.14
   8  -1  11   32.50    1.14
   8  -1  11   29.28    1.08
   8   1  12    0.87    0.28
   8  -1  12    1.58    0.31
   8   1  13    7.95    0.64
   8  -1  13    8.26    0.62
   8   1  14    2.32    0.44
   8  -1  14    2.53    0.44
   8   1  15   40.27    1.54
   8  -1  15   37.40    1.44
   8   1  16    9.48    0.76
   8  -1  16    7.88    0.67
   8   1  17   10.01    0.81
   8  -1  17   11.13    0.82
   8   1  18   27.12    1.40
   8  -1  18   26.03    1.32
   8   1  19    3.73    0.63
   8  -1  19    3.27    0.55
  -8   2  22    6.16    0.82
  -8  -2  22    6.62    0.89
  -8   2  21    1.95    0.54
  -8  -2  21    2.61    0.56
  -8   2  20    0.05    0.30
  -8  -2  20   -0.21    0.27
  -8   2  19   11.33    0.96
  -8  -2  19   11.79    0.95
  -8   2  18   17.60    1.14
  -8  -2  18   17.74    1.16
  -8   2  17   12.08    0.91
  -8  -2  17   11.96    0.91
  -8   2  16   -0.08    0.26
  -8  -2  16    0.35    0.26
  -8   2  15    5.59    0.72
  -8  -2  15    6.17    0.72
  -8   2  14    6.13    0.70
  -8  -2  14    5.56    0.67
  -8   2  13   12.05    0.83
   8  -2 -13   11.60    0.82
  -8  -2  13   11.88    0.80
  -8   2  12   33.12    1.29
   8  -2 -12   33.29    1.35
  -8  -2  12   32.88    1.30
  -8   2  11    5.59    0.53
  -8  -2  11    5.53    0.61
   8  -2 -11    6.05    0.55
  -8   2  10    3.39    0.47
  -8  -2  10    3.54    0.47
   8  -2 -10    3.93    0.51
  -8   2   9    9.17    0.60
   8  -2  -9    7.87    0.55
  -8  -2   9    8.77    0.59
  -8   2   8    0.60    0.21
   8  -2  -8    0.83    0.22
   8  -2  -8    0.51    0.15
  -8  -2   8    0.75    0.23
  -8   2   7  168.23    2.84
   8  -2  -7  171.95    2.85
  -8  -2   7  170.81    2.85
   8  -2  -7  165.04    2.66
  -8   2   6   77.38    1.61
   8  -2  -6   74.96    1.52
  -8  -2   6   74.07    1.59
  -8  -2   6   73.54    1.60
   8  -2  -6   78.05    1.62
  -8   2   5   18.22    0.67
  -8  -2   5   18.04    0.70
  -8  -2   5   17.98    0.69
   8  -2  -5   18.46    0.67
   8  -2  -5   17.94    0.66
  -8   2   4   78.37    1.48
   8  -2  -4   79.55    1.56
   8  -2  -4   77.87    1.46
  -8  -2   4   80.31    1.55
  -8  -2   4   78.71    1.56
  -8   2   3  414.25    5.08
  -8   2   3  415.51    5.15
   8  -2  -3  421.47    5.48
  -8  -2   3  420.59    5.25
   8  -2  -3  410.56    5.14
  -8  -2   3  427.76    5.33
  -8   2   2   20.65    0.60
   8   2  -2   19.82    0.78
  -8   2   2   20.04    0.58
   8  -2  -2   21.17    0.72
   8  -2  -2   20.63    0.56
   8   2  -1  111.53    2.10
  -8   2   1  112.76    1.70
  -8   2   1  113.94    1.73
   8   2  -1  114.06    1.90
   8  -2  -1  114.63    1.67
   8  -2  -1  115.51    2.02
   8   2   0  132.61    2.32
   8   2   0  134.23    2.13
   8  -2   0  130.48    1.82
   8  -2   0  131.88    2.27
   8  -2   0  133.07    1.92
   8   2   1  247.02    3.68
   8   2   1  248.48    3.45
   8  -2   1  254.50    3.22
   8  -2   1  249.72    3.67
   8   2   2  209.86    3.04
   8   2   2  208.09    3.20
   8  -2   2  210.52    3.23
   8  -2   2  210.45    2.80
   8   2   3   45.98    1.16
   8   2   3   46.76    1.13
  -8  -2  -3   45.50    0.81
   8  -2   3   46.26    0.96
   8  -2   3   47.69    1.23
   8   2   4   52.73    1.25
   8   2   4   50.92    1.23
   8  -2   4   52.91    1.33
   8  -2   4   53.06    1.09
  -8  -2  -4   49.87    0.97
   8   2   5   49.84    1.21
   8   2   5   48.46    1.23
   8  -2   5   49.88    1.31
   8  -2   5   48.36    1.07
   8   2   6   15.51    0.68
   8   2   6   16.13    0.65
   8  -2   6   15.68    0.59
   8  -2   6   15.49    0.71
   8   2   7    0.12    0.10
   8   2   7    0.12    0.15
   8  -2   7   -0.14    0.10
   8  -2   7    0.23    0.15
   8   2   8    1.62    0.30
   8   2   8    2.23    0.29
   8  -2   8    2.56    0.38
   8  -2   8    1.88    0.30
   8   2   9    1.07    0.27
   8  -2   9    0.94    0.26
   8  -2   9    1.03    0.25
   8   2  10   19.31    0.89
   8  -2  10   17.81    0.78
   8  -2  10   18.44    0.87
   8   2  11   13.52    0.77
   8  -2  11   13.53    0.75
   8  -2  11   13.68    0.71
   8   2  12   -0.05    0.18
   8  -2  12    0.51    0.20
   8  -2  12    0.05    0.16
   8   2  13   75.57    2.08
   8  -2  13   77.62    1.97
   8   2  14    1.79    0.39
   8  -2  14    1.45    0.32
   8   2  15   11.23    0.81
   8  -2  15   14.16    0.85
   8   2  16    0.53    0.25
   8  -2  16    0.18    0.22
   8   2  17   18.70    1.12
   8  -2  17   19.37    1.08
   8   2  18   11.16    0.89
   8  -2  18   10.47    0.81
   8  -2  19   26.08    1.33
  -8  -3  22    1.98    0.53
  -8   3  21    2.63    0.58
  -8  -3  21    2.62    0.55
  -8   3  20    7.80    0.91
  -8  -3  20   10.09    0.90
  -8   3  19   26.59    1.42
  -8  -3  19   27.83    1.41
  -8   3  18    4.51    0.69
  -8  -3  18    4.20    0.66
  -8   3  17   20.07    1.17
  -8  -3  17   20.97    1.18
  -8  -3  17   20.49    1.10
  -8   3  16   17.67    1.08
  -8  -3  16   17.33    1.05
  -8  -3  16   16.85    0.98
  -8   3  15    2.19    0.46
  -8  -3  15    1.74    0.38
   8  -3 -15    1.60    0.39
  -8   3  14    8.50    0.71
  -8  -3  14    7.73    0.68
   8  -3 -14    7.22    0.68
  -8   3  13   10.19    0.76
  -8  -3  13   10.07    0.75
   8  -3 -13   10.73    0.79
  -8   3  12   11.17    0.75
  -8  -3  12    9.96    0.72
   8  -3 -12   10.99    0.76
  -8   3  11   43.07    1.43
  -8  -3  11   42.09    1.43
   8  -3 -11   42.94    1.46
  -8   3  10  113.00    2.42
  -8  -3  10  116.46    2.46
   8  -3 -10  116.49    2.49
  -8   3   9   24.96    0.98
   8  -3  -9   25.57    0.80
  -8  -3   9   27.65    1.04
   8  -3  -9   24.43    0.98
  -8   3   8  142.69    2.63
  -8  -3   8  142.60    2.63
   8  -3  -8  144.77    2.66
   8  -3  -8  143.03    2.36
  -8   3   7    2.96    0.37
  -8  -3   7    3.08    0.39
   8  -3  -7    4.13    0.36
   8  -3  -7    3.80    0.31
  -8   3   6    0.40    0.18
   8  -3  -6    0.46    0.15
  -8  -3   6    0.54    0.19
  -8  -3   6    0.38    0.17
   8  -3  -6    0.35    0.12
  -8   3   5  155.26    2.46
  -8  -3   5  153.16    2.49
   8  -3  -5  150.71    2.45
   8  -3  -5  151.26    2.47
  -8  -3   5  151.12    2.52
  -8   3   4    1.68    0.23
  -8  -3   4    1.42    0.24
   8  -3  -4    2.47    0.29
   8  -3  -4    2.23    0.29
  -8  -3   4    1.68    0.26
  -8   3   3   12.19    0.48
   8  -3  -3   12.76    0.57
  -8  -3   3   12.64    0.57
  -8  -3   3   12.62    0.56
   8  -3  -3   13.22    0.51
   8   3  -2   56.24    1.24
  -8   3   2   56.89    1.07
  -8   3   2   57.45    1.06
   8  -3  -2   55.35    1.12
   8  -3  -2   56.26    1.29
   8   3  -1  177.32    2.67
  -8   3   1  176.77    2.35
  -8   3   1  177.67    2.38
   8  -3  -1  176.01    2.81
   8  -3  -1  175.06    2.48
   8   3   0    3.53    0.32
  -8   3   0    3.93    0.23
  -8   3   0    3.58    0.24
   8  -3   0    3.46    0.32
   8   3   1  146.85    2.36
   8   3   1  146.10    2.55
  -8  -3  -1  144.74    1.93
   8  -3   1  147.13    2.02
   8  -3   1  149.22    2.53
   8   3   2    0.10    0.13
   8   3   2    0.64    0.17
   8  -3   2    0.25    0.09
   8  -3   2    0.32    0.15
  -8  -3  -2    0.21    0.07
   8   3   3   31.12    0.93
   8   3   3   31.99    0.97
  -8  -3  -3   31.20    0.68
   8  -3   3   30.89    0.72
   8  -3   3   30.57    1.00
   8   3   4   32.63    0.98
   8   3   4   32.97    0.98
  -8  -3  -4   34.43    0.78
   8  -3   4   33.02    1.06
   8  -3   4   32.89    0.78
   8   3   5   13.79    0.61
   8   3   5   13.34    0.65
  -8  -3  -5   13.27    0.50
   8  -3   5   14.88    0.71
   8  -3   5   13.61    0.50
   8   3   6  114.43    2.11
   8   3   6  117.33    2.23
   8  -3   6  117.29    1.93
   8  -3   6  119.48    2.37
  -8  -3  -6  120.03    2.02
   8   3   7   32.82    1.08
   8  -3   7   32.09    1.13
  -8  -3  -7   32.74    0.97
   8  -3   7   33.66    0.91
   8   3   8   31.10    1.09
  -8  -3  -8   29.84    0.99
   8  -3   8   32.14    1.15
   8  -3   8   30.94    0.92
   8   3   9    1.69    0.32
   8  -3   9    1.89    0.30
   8  -3   9    1.59    0.32
   8   3  10   -0.08    0.15
   8  -3  10    0.03    0.18
   8  -3  10    0.19    0.17
   8   3  11    0.69    0.24
   8  -3  11    0.14    0.19
   8  -3  11    0.38    0.17
   8   3  12    1.95    0.38
   8  -3  12    1.86    0.37
   8  -3  12    2.51    0.38
   8   3  13    7.51    0.63
   8  -3  13    6.93    0.54
   8  -3  13    5.33    0.62
   8   3  14    0.63    0.27
   8  -3  14    0.46    0.28
   8   3  15   27.73    1.31
   8  -3  15   29.09    1.21
   8   3  16   -0.32    0.21
   8   3  17    7.28    0.83
   8   3  18    2.50    0.53
  -8  -4  22    7.92    0.94
  -8   4  21    1.75    0.47
  -8  -4  21    1.80    0.47
  -8   4  20    3.31    0.58
  -8  -4  20    2.60    0.53
  -8   4  19   10.41    0.87
  -8  -4  19    9.11    0.82
  -8   4  18    1.64    0.48
  -8  -4  18    1.55    0.43
  -8   4  17    2.91    0.53
  -8  -4  17    2.25    0.47
  -8  -4  17    2.28    0.47
   8  -4 -17    2.71    0.56
  -8   4  16    0.56    0.31
  -8  -4  16    0.88    0.31
  -8  -4  16   -0.04    0.24
   8  -4 -16    0.54    0.28
  -8   4  15    3.19    0.52
   8  -4 -15    2.68    0.49
  -8  -4  15    4.17    0.60
  -8   4  14   23.08    1.15
  -8  -4  14   24.24    1.17
   8  -4 -14   22.67    1.19
  -8   4  13   69.76    1.98
  -8  -4  13   67.76    1.99
   8  -4 -13   65.32    2.02
  -8   4  12   41.80    1.44
   8  -4 -12   42.68    1.52
  -8  -4  12   40.05    1.46
  -8   4  11  139.47    2.85
   8  -4 -11  148.02    3.01
  -8  -4  11  142.85    2.90
  -8   4  10  112.19    2.39
   8  -4 -10  117.26    2.00
  -8  -4  10  108.31    2.38
   8  -4 -10  111.67    2.48
  -8   4   9    0.69    0.22
   8  -4  -9    0.80    0.22
   8  -4  -9    1.16    0.21
  -8  -4   9    0.93    0.27
  -8   4   8   47.89    1.33
  -8  -4   8   47.12    1.35
   8  -4  -8   49.88    1.40
   8  -4  -8   48.74    1.14
  -8   4   7    7.67    0.50
   8  -4  -7    8.47    0.44
  -8  -4   7    9.18    0.55
   8  -4  -7    8.02    0.51
  -8   4   6   33.81    0.99
   8  -4  -6   32.41    1.01
   8  -4  -6   33.81    0.94
  -8  -4   6   33.31    1.04
  -8  -4   6   31.13    0.99
  -8   4   5    4.98    0.36
  -8  -4   5    5.59    0.40
  -8  -4   5    4.97    0.39
   8  -4  -5    4.49    0.34
   8  -4  -5    4.24    0.34
  -8   4   4   14.68    0.57
   8  -4  -4   14.23    0.60
  -8  -4   4   14.15    0.61
  -8  -4   4   13.53    0.61
   8  -4  -4   14.79    0.61
  -8   4   3   15.03    0.53
  -8  -4   3   14.71    0.63
  -8  -4   3   16.11    0.64
   8  -4  -3   14.12    0.62
   8  -4  -3   15.00    0.59
  -8   4   2  155.92    2.18
   8   4  -2  151.24    2.46
   8  -4  -2  152.31    2.38
   8  -4  -2  155.85    2.57
   8   4  -1   35.55    0.97
  -8   4   1   36.05    0.73
  -8   4   1   34.33    0.73
   8  -4  -1   36.60    1.04
   8  -4  -1   34.29    0.88
  -8   4   0   61.24    0.99
   8   4   0   60.22    1.34
  -8   4   0   59.42    1.00
   8  -4   0   58.70    1.42
   8   4   1    1.71    0.26
   8  -4   1    2.24    0.32
   8   4   2   35.64    1.01
   8  -4   2   35.14    0.71
   8  -4   2   35.55    1.10
  -8  -4  -2   35.02    0.77
   8   4   3    6.24    0.43
   8  -4   3    7.08    0.29
   8  -4   3    5.97    0.46
  -8  -4  -3    6.10    0.31
   8   4   4   48.79    1.27
   8  -4   4   49.79    1.39
   8  -4   4   47.42    0.93
  -8  -4  -4   47.21    1.01
   8   4   5   28.97    0.98
   8   4   5   27.43    0.91
   8  -4   5   28.81    1.05
   8  -4   5   28.67    0.72
  -8  -4  -5   29.29    0.80
   8   4   6    6.67    0.49
   8   4   6    6.34    0.43
  -8  -4  -6    7.40    0.42
   8  -4   6    7.81    0.56
   8  -4   6    7.59    0.38
   8   4   7  158.31    2.85
  -8  -4  -7  158.78    2.63
   8  -4   7  159.90    2.41
   8  -4   7  152.48    2.97
   8   4   8   13.12    0.73
   8  -4   8   11.73    0.72
  -8  -4  -8   12.46    0.63
   8  -4   8   13.44    0.58
   8   4   9  143.45    2.82
   8  -4   9  149.82    3.00
   8  -4   9  142.98    2.42
   8   4  10    5.53    0.61
   8  -4  10    6.16    0.45
   8  -4  10    5.44    0.54
   8   4  11    0.22    0.22
   8  -4  11   -0.07    0.17
   8   4  12   -0.01    0.19
   8  -4  12    0.33    0.22
   8   4  13    0.57    0.27
   8  -4  13    0.17    0.24
   8   4  14    5.17    0.66
   8  -4  14    6.80    0.63
   8   4  15    0.53    0.26
   8   4  16   -0.08    0.22
   8   4  17   -0.16    0.23
  -8   5  21    0.69    0.42
  -8  -5  21    0.27    0.37
  -8   5  20    9.51    0.91
  -8  -5  20    9.43    0.88
  -8   5  19   10.34    0.88
  -8  -5  19    7.00    0.81
  -8   5  18    0.34    0.27
  -8  -5  18    0.15    0.29
   8  -5 -18   -0.16    0.20
  -8  -5  18   -0.12    0.25
  -8   5  17    2.79    0.51
   8  -5 -17    2.56    0.53
  -8  -5  17    2.14    0.45
  -8  -5  17    2.47    0.53
  -8   5  16    3.19    0.54
  -8  -5  16    2.29    0.44
  -8  -5  16    3.30    0.58
   8  -5 -16    3.11    0.56
  -8   5  15   19.06    1.05
   8  -5 -15   14.97    1.01
  -8  -5  15   17.50    1.02
  -8  -5  15   17.73    1.11
  -8   5  14    3.12    0.50
   8  -5 -14    2.45    0.47
  -8  -5  14    2.02    0.43
  -8   5  13   38.65    1.42
  -8  -5  13   39.51    1.49
   8  -5 -13   36.98    1.48
  -8   5  12   10.59    0.74
  -8  -5  12   11.09    0.78
   8  -5 -12    9.28    0.70
  -8   5  11   15.54    0.85
  -8  -5  11   14.93    0.85
   8  -5 -11   14.62    0.85
  -8   5  10    7.09    0.56
   8  -5 -10    6.72    0.56
  -8  -5  10    7.09    0.58
  -8   5   9  145.43    2.72
  -8  -5   9  146.76    2.81
   8  -5  -9  149.05    2.90
   8  -5  -9  152.32    2.41
  -8   5   8   33.28    1.08
   8  -5  -8   35.99    1.21
  -8  -5   8   35.17    1.16
   8  -5  -8   35.47    0.95
  -8   5   7    1.23    0.26
   8  -5  -7    1.00    0.20
  -8  -5   7    0.98    0.24
  -8  -5   7    0.82    0.22
   8  -5  -7    0.89    0.23
  -8   5   6    3.73    0.33
  -8  -5   6    3.77    0.36
   8  -5  -6    4.13    0.33
  -8  -5   6    3.57    0.41
   8  -5  -6    4.65    0.38
  -8   5   5   37.22    0.97
   8  -5  -5   39.38    1.05
   8  -5  -5   38.43    1.12
  -8  -5   5   35.85    1.07
  -8  -5   5   38.35    1.09
  -8   5   4  103.57    1.79
  -8  -5   4  110.85    2.02
   8  -5  -4  108.29    2.05
  -8  -5   4  108.63    2.04
   8  -5  -4  105.97    2.00
  -8  -5   3   18.58    0.74
  -8  -5   3   19.00    0.73
   8  -5  -3   19.00    0.72
   8  -5  -3   19.11    0.74
  -8   5   2   87.02    1.41
   8   5  -2   86.25    1.72
   8  -5  -2   84.89    1.69
   8  -5  -2   88.86    1.81
   8   5  -1  106.41    1.96
   8  -5  -1  107.37    1.94
   8  -5  -1  104.88    2.07
   8   5   0   77.32    1.60
   8  -5   0   75.71    1.71
   8   5   1    4.93    0.39
   8  -5   1    5.00    0.42
   8   5   2    1.74    0.28
  -8  -5  -2    1.61    0.21
   8  -5   2    1.51    0.30
   8   5   3   11.36    0.60
   8  -5   3   11.66    0.66
  -8  -5  -3   11.25    0.47
   8   5   4   15.83    0.72
   8  -5   4   15.91    0.79
  -8  -5  -4   15.87    0.58
   8   5   5  136.18    2.50
   8  -5   5  132.94    2.70
  -8  -5  -5  136.22    2.24
   8   5   6   39.31    1.23
  -8  -5  -6   39.42    1.06
   8  -5   6   36.95    1.30
   8   5   7  212.24    3.54
   8  -5   7  204.88    3.74
  -8  -5  -7  216.04    3.32
   8   5   8    8.29    0.60
   8  -5   8    7.64    0.62
   8   5   9    3.64    0.47
   8  -5   9    3.81    0.54
   8   5  10   11.42    0.74
   8  -5  10   10.64    0.75
   8   5  11   50.33    1.63
   8  -5  11   49.61    1.71
   8   5  12    2.44    0.45
   8  -5  12    1.38    0.37
   8   5  13    0.44    0.27
   8  -5  13    1.16    0.35
   8   5  14   12.84    0.91
   8  -5  14   13.09    0.91
   8   5  15    3.21    0.55
   8  -5  15    1.51    0.38
   8   5  16    7.31    0.86
   8   5  17    1.27    0.41
  -8  -6  21    1.87    0.50
  -8   6  20   12.56    0.99
  -8  -6  20   15.60    1.08
   8  -6 -20   12.61    1.13
  -8   6  19    1.49    0.48
   8  -6 -19    1.33    0.45
  -8  -6  19    1.13    0.40
  -8  -6  19    2.00    0.50
  -8   6  18   56.52    2.06
  -8  -6  18   59.16    2.07
  -8  -6  18   61.09    2.19
  -8   6  17    0.08    0.25
   8  -6 -17    0.01    0.20
  -8  -6  17    0.39    0.28
  -8  -6  17    0.02    0.23
  -8   6  16   11.27    0.84
   8  -6 -16   11.19    0.91
  -8  -6  16   13.53    0.91
  -8  -6  16   12.35    0.95
  -8   6  15   12.67    0.85
   8  -6 -15   16.03    1.04
  -8  -6  15   13.91    1.01
  -8  -6  15   14.35    0.92
  -8   6  14    9.23    0.72
  -8  -6  14    9.79    0.86
  -8  -6  14    9.85    0.76
   8  -6 -14   11.15    0.84
  -8   6  13   46.96    1.58
  -8  -6  13   48.49    1.67
   8  -6 -13   45.25    1.69
  -8   6  12    0.29    0.24
  -8  -6  12   -0.27    0.21
   8  -6 -12    0.18    0.19
  -8   6  11   63.73    1.73
  -8  -6  11   64.56    1.81
   8  -6 -11   61.78    1.88
  -8   6  10   29.57    1.09
  -8  -6  10   31.41    1.20
   8  -6 -10   30.17    1.23
  -8   6   9   46.01    1.33
   8  -6  -9   47.45    1.52
  -8  -6   9   48.70    1.45
  -8   6   8   11.80    0.62
   8  -6  -8   13.15    0.59
   8  -6  -8   13.82    0.76
  -8  -6   8   14.41    0.75
  -8   6   7   37.43    1.06
   8  -6  -7   37.25    1.03
  -8  -6   7   39.13    1.21
   8  -6  -7   37.94    1.25
  -8  -6   7   40.10    1.23
   8  -6  -6   30.48    0.93
   8  -6  -6   27.61    1.03
  -8  -6   6   30.38    1.01
  -8  -6   6   29.13    1.00
  -8   6   5    1.50    0.22
  -8  -6   5    2.08    0.30
   8  -6  -5    1.80    0.31
   8  -6  -5    1.62    0.27
  -8  -6   5    2.14    0.32
   8  -6  -4    0.23    0.12
   8  -6  -4    0.03    0.11
  -8  -6   4   -0.16    0.11
  -8  -6   4   -0.07    0.12
   8  -6  -3   87.76    1.84
  -8  -6   3   88.09    1.78
  -8  -6   3   88.28    1.81
   8  -6  -3   84.82    1.81
   8  -6  -2  169.69    2.83
   8  -6  -2  168.46    2.88
   8   6  -1    0.81    0.21
   8  -6  -1    0.33    0.14
   8  -6  -1    0.44    0.19
   8   6   0    0.75    0.20
   8  -6   0    0.38    0.17
   8   6   1    0.24    0.14
   8  -6   1    0.27    0.15
   8   6   2    1.11    0.24
  -8  -6  -2    1.35    0.21
   8  -6   2    1.38    0.29
   8   6   3   60.61    1.50
   8  -6   3   62.42    1.67
  -8  -6  -3   62.23    1.34
   8   6   4   -0.09    0.16
   8  -6   4    0.14    0.15
  -8  -6  -4    0.09    0.11
   8   6   5    8.52    0.58
   8  -6   5    8.71    0.64
  -8  -6  -5    9.74    0.50
   8   6   6   44.78    1.35
   8  -6   6   46.86    1.53
  -8  -6  -6   45.53    1.21
   8   6   7   93.34    2.12
   8  -6   7   88.79    2.26
  -8  -6  -7   91.85    1.92
   8   6   8    5.56    0.60
   8  -6   8    5.22    0.65
   8   6   9   86.32    2.12
   8  -6   9   84.07    2.29
   8   6  10    0.54    0.24
   8  -6  10    0.75    0.29
   8   6  11    9.33    0.71
   8  -6  11    8.67    0.73
   8   6  12   17.05    0.98
   8  -6  12   15.76    0.99
   8   6  13    3.47    0.54
   8  -6  13    2.85    0.53
   8   6  14   13.58    0.94
   8  -6  14   11.18    0.88
   8   6  15    7.66    0.73
   8  -6  15    5.06    0.70
   8   6  16   19.63    1.19
  -8  -7  20   36.49    1.76
  -8   7  19    3.58    0.62
   8  -7 -19    1.97    0.52
  -8  -7  19    3.89    0.67
  -8   7  18    8.30    0.79
  -8  -7  18    9.83    0.92
  -8  -7  18    7.77    0.84
   8  -7 -18    9.02    1.04
  -8   7  17   18.22    1.09
  -8  -7  17   17.79    1.20
   8  -7 -17   16.58    1.16
  -8  -7  17   17.65    1.07
  -8   7  16   49.55    1.82
  -8  -7  16   52.83    1.85
  -8  -7  16   52.43    2.06
  -8   7  15   21.16    1.10
  -8  -7  15   21.61    1.14
   8  -7 -15   19.53    1.18
  -8  -7  15   24.19    1.37
  -8   7  14    1.53    0.34
  -8  -7  14    1.23    0.36
  -8  -7  14    1.86    0.47
   8  -7 -14    0.71    0.29
  -8   7  13    3.38    0.48
  -8  -7  13    3.53    0.55
  -8  -7  13    2.94    0.61
   8  -7 -13    2.49    0.47
  -8   7  12    0.97    0.28
  -8  -7  12    0.99    0.34
   8  -7 -12    1.42    0.35
  -8  -7  12    0.98    0.43
  -8   7  11   -0.09    0.17
   8  -7 -11    0.27    0.17
  -8  -7  11    0.24    0.21
  -8   7  10   23.47    0.94
  -8  -7  10   24.44    1.05
   8  -7 -10   23.97    1.13
  -8  -7   9   11.62    0.71
   8  -7  -9   12.04    0.76
   8  -7  -8    2.27    0.40
  -8  -7   8    1.07    0.30
   8  -7  -7  116.74    2.13
   8  -7  -7  111.88    2.45
  -8  -7   7  111.00    2.27
  -8  -7   7  114.65    2.31
  -8  -7   6   69.33    1.66
   8  -7  -6   68.05    1.77
   8  -7  -6   69.25    1.56
  -8  -7   6   64.93    1.59
   8  -7  -5    0.20    0.14
  -8  -7   5    0.02    0.13
  -8  -7   5    0.07    0.16
   8  -7  -5    0.09    0.12
   8  -7  -4   75.15    1.68
   8  -7  -4   70.56    1.74
  -8  -7   4   71.82    1.63
  -8  -7   4   71.44    1.65
   8  -7  -3    0.39    0.15
  -8  -7   3    0.46    0.17
   8  -7  -3    0.36    0.17
  -8  -7   3    0.32    0.17
   8  -7  -2    6.10    0.47
   8  -7  -2    7.05    0.49
   8   7  -1    4.26    0.40
   8  -7  -1    4.19    0.41
   8   7   0   41.83    1.18
   8  -7   0   42.35    1.31
   8   7   1   -0.07    0.13
   8  -7   1    0.19    0.15
   8   7   2    0.55    0.20
  -8  -7  -2    0.67    0.17
   8  -7   2    0.56    0.19
   8   7   3  122.06    2.34
  -8  -7  -3  119.17    2.19
   8  -7   3  117.03    2.55
   8   7   4   11.93    0.67
  -8  -7  -4   13.33    0.63
   8  -7   4   12.97    0.78
   8   7   5   78.84    1.88
  -8  -7  -5   81.96    1.77
   8  -7   5   83.56    2.15
   8   7   6    1.35    0.31
  -8  -7  -6    1.68    0.29
   8  -7   6    1.87    0.39
   8   7   7    0.60    0.24
   8  -7   7    1.22    0.35
   8   7   8   26.17    1.10
   8  -7   8   26.20    1.23
   8   7   9   35.95    1.33
   8  -7   9   36.82    1.50
   8   7  10    2.92    0.47
   8  -7  10    2.66    0.51
   8   7  11    0.01    0.22
   8  -7  11   -0.06    0.20
   8   7  12    0.28    0.23
   8  -7  12    0.61    0.30
   8   7  13    7.69    0.69
   8  -7  13    7.98    0.77
   8   7  14   16.28    1.05
   8  -7  14   17.30    1.12
   8   7  15    0.53    0.30
   8  -7  15    0.33    0.28
   8   7  16    1.38    0.39
   8  -7  16    0.40    0.30
  -8  -8  19   -0.18    0.32
  -8  -8  18   21.53    1.39
   8  -8 -18   21.87    1.41
  -8  -8  17   -0.35    0.30
   8  -8 -17    0.00    0.24
  -8  -8  16    1.62    0.46
   8  -8 -16    2.32    0.53
  -8  -8  15   57.53    2.21
   8  -8 -15   53.45    2.06
  -8  -8  14    0.12    0.27
  -8  -8  14    0.74    0.29
   8  -8 -14    0.08    0.18
  -8  -8  13   20.28    1.26
   8  -8 -13   18.65    1.12
  -8  -8  13   19.93    1.07
  -8  -8  12    1.79    0.50
   8  -8 -12    2.36    0.44
  -8  -8  12    1.76    0.39
  -8  -8  11   -0.11    0.26
   8  -8 -11    0.20    0.16
  -8  -8  11    0.17    0.22
   8  -8 -10   55.86    1.82
  -8  -8  10   54.93    2.05
  -8  -8  10   53.16    1.63
   8  -8  -9   55.37    1.77
  -8  -8   9   53.48    1.58
   8  -8  -8   62.79    1.85
  -8  -8   8   65.43    1.73
  -8  -8   7    0.57    0.23
  -8  -8   7    0.45    0.22
   8  -8  -7    0.60    0.23
   8  -8  -6    1.86    0.31
   8  -8  -6    2.42    0.39
  -8  -8   6    2.23    0.37
  -8  -8   6    1.90    0.35
   8  -8  -5   20.86    0.85
  -8  -8   5   20.16    0.86
   8  -8  -5   20.09    0.94
  -8  -8   5   20.86    0.85
  -8  -8   4   28.12    0.99
  -8  -8   4   27.48    0.98
   8  -8  -4   28.05    1.10
   8  -8  -4   29.49    1.03
  -8  -8   3    3.62    0.42
  -8  -8   3    3.87    0.45
   8  -8  -3    3.38    0.43
   8  -8  -3    4.27    0.50
  -8  -8   2   22.25    0.86
   8  -8  -2   23.83    0.96
  -8  -8   2   22.68    0.90
   8  -8  -2   23.30    0.96
   8   8  -1    0.99    0.25
   8  -8  -1    1.58    0.31
   8  -8  -1    0.85    0.24
   8   8   0    0.34    0.20
   8  -8   0    0.66    0.23
   8   8   1  131.04    2.44
   8  -8   1  128.18    2.67
   8   8   2    0.54    0.20
   8  -8   2    0.40    0.20
  -8  -8  -2    0.05    0.12
   8   8   3    2.89    0.38
   8  -8   3    3.97    0.53
  -8  -8  -3    3.63    0.35
   8   8   4   12.99    0.71
   8  -8   4   12.60    0.80
  -8  -8  -4   13.68    0.69
   8   8   5   99.09    2.21
   8  -8   5  103.15    2.53
  -8  -8  -5  102.34    2.14
   8   8   6   25.13    1.04
  -8  -8  -6   24.79    0.97
   8  -8   6   25.45    1.21
   8   8   7    0.00    0.19
   8  -8   7    0.03    0.18
   8   8   8   33.04    1.26
   8  -8   8   32.34    1.43
   8   8   9    0.64    0.26
   8  -8   9    0.68    0.29
   8   8  10    0.18    0.23
   8  -8  10    0.28    0.25
   8   8  11   87.51    2.35
   8  -8  11   84.66    2.58
   8   8  12    0.62    0.28
   8  -8  12    0.83    0.30
   8   8  13    5.88    0.74
   8  -8  13    4.92    0.71
   8   8  14    5.14    0.69
   8  -8  14    5.80    0.80
   8   8  15    1.40    0.44
   8  -8  15    1.18    0.38
   8  -8  16    4.67    0.77
  -8  -9  18    2.50    0.63
   8  -9 -17   11.48    1.02
  -8  -9  17   14.79    1.19
  -8  -9  16    0.67    0.41
   8  -9 -16    0.62    0.30
   8  -9 -15   19.36    1.24
  -8  -9  15   20.07    1.33
  -8  -9  14   52.30    2.17
   8  -9 -14   48.19    1.95
   8  -9 -13    7.81    0.75
  -8  -9  13    6.98    0.90
  -8  -9  12   36.16    1.73
   8  -9 -12   34.11    1.53
   8  -9 -11    1.71    0.40
  -8  -9  11    1.46    0.44
  -8  -9  10   10.25    0.90
   8  -9 -10   11.09    0.81
   8  -9  -9    8.23    0.69
  -8  -9   9    8.50    0.83
   8  -9  -8    0.90    0.28
  -8  -9   8    1.24    0.42
  -8  -9   8    1.21    0.30
   8  -9  -7   52.48    1.71
  -8  -9   7   51.66    1.50
  -8  -9   6   51.31    1.47
   8  -9  -6   51.28    1.66
  -8  -9   6   51.44    1.45
  -8  -9   5   19.66    0.86
  -8  -9   5   19.51    0.87
   8  -9  -5   19.29    0.98
   8  -9  -5   21.48    0.89
  -8  -9   4    0.44    0.20
   8  -9  -4    0.56    0.21
  -8  -9   4    0.52    0.22
   8  -9  -4    0.39    0.18
   8  -9  -3    0.22    0.15
  -8  -9   3    0.48    0.20
   8  -9  -3    0.69    0.22
  -8  -9   3    0.43    0.21
   8  -9  -2    0.44    0.21
  -8  -9   2    0.06    0.19
   8  -9  -2    0.09    0.16
  -8  -9   2    0.26    0.21
   8   9  -1    0.09    0.16
   8  -9  -1    0.03    0.15
   8  -9  -1    0.23    0.18
   8   9   0    2.25    0.36
   8  -9   0    2.79    0.45
   8   9   1    3.40    0.43
   8  -9   1    4.05    0.53
   8   9   2   69.49    1.72
  -8  -9  -2   69.42    1.76
   8  -9   2   70.86    1.97
   8   9   3  108.90    2.29
   8  -9   3  107.26    2.59
  -8  -9  -3  112.63    2.35
   8   9   4   19.61    0.89
   8  -9   4   19.13    1.03
  -8  -9  -4   19.64    0.89
   8   9   5    5.04    0.55
  -8  -9  -5    4.07    0.49
   8  -9   5    4.24    0.60
   8   9   6    0.32    0.22
   8  -9   6    0.33    0.20
   8   9   7   15.84    0.87
   8  -9   7   16.91    1.04
   8   9   8   13.52    0.81
   8  -9   8   11.35    0.88
   8   9   9   39.60    1.45
   8  -9   9   34.82    1.58
   8   9  10   37.36    1.46
   8  -9  10   40.32    1.74
   8   9  11    2.96    0.49
   8  -9  11    2.58    0.55
   8   9  12    8.46    0.73
   8  -9  12    8.80    0.83
   8   9  13   20.92    1.17
   8  -9  13   18.43    1.22
   8   9  14    0.11    0.25
   8  -9  14    0.59    0.31
  -8 -10  16   60.05    2.46
  -8 -10  15   10.71    1.03
   8 -10 -15   10.09    0.92
  -8 -10  14   13.64    1.13
   8 -10 -14   12.60    1.00
  -8 -10  13   10.55    0.98
   8 -10 -13   10.53    0.89
   8 -10 -12   36.95    1.65
  -8 -10  12   32.91    1.73
  -8 -10  11    0.80    0.33
   8 -10 -11    0.38    0.23
  -8 -10  10   29.00    1.53
   8 -10 -10   28.68    1.38
   8 -10  -9    2.33    0.46
  -8 -10   9    2.19    0.51
  -8 -10   8   21.77    1.32
   8 -10  -8   23.30    1.18
  -8 -10   7    1.40    0.42
   8 -10  -7    2.08    0.41
   8 -10  -6    0.73    0.25
  -8 -10   6    0.88    0.33
  -8 -10   5    0.17    0.24
   8 -10  -5    0.46    0.19
   8 -10  -4    5.49    0.53
  -8 -10   4    5.48    0.72
   8 -10  -4    6.12    0.52
   8 -10  -3    0.07    0.12
   8 -10  -3    0.36    0.18
   8 -10  -2    3.01    0.46
  -8 -10   2    3.99    0.47
   8 -10  -2    4.44    0.54
  -8 -10   2    3.95    0.45
   8 -10  -1   -0.02    0.14
   8 -10  -1    0.31    0.21
   8  10   0   37.27    1.21
   8 -10   0   37.38    1.37
   8  10   1    3.33    0.43
   8 -10   1    3.80    0.53
   8  10   2    1.89    0.34
   8 -10   2    2.08    0.41
  -8 -10  -2    2.06    0.37
   8  10   3    0.69    0.26
   8 -10   3    0.70    0.27
  -8 -10  -3    0.56    0.22
   8  10   4   57.89    1.64
  -8 -10  -4   56.35    1.66
   8 -10   4   57.91    1.91
   8  10   5    6.13    0.53
  -8 -10  -5    6.65    0.56
   8 -10   5    6.67    0.78
   8  10   6   20.75    0.98
   8 -10   6   21.00    1.17
   8  10   7    0.66    0.25
   8 -10   7    0.47    0.26
   8  10   8   38.86    1.44
   8 -10   8   38.74    1.68
   8  10   9    4.66    0.59
   8 -10   9    4.59    0.71
   8  10  10    2.16    0.41
   8 -10  10    2.13    0.50
   8  10  11   10.65    0.80
   8 -10  11   11.89    0.97
   8  10  12   32.84    1.45
   8 -10  12   31.16    1.63
   8  10  13    1.91    0.42
  -8 -11  14   78.57    2.87
  -8 -11  13    6.41    0.94
   8 -11 -13    5.62    0.79
  -8 -11  12   22.97    1.45
   8 -11 -12   26.30    1.43
   8 -11 -11    3.17    0.58
  -8 -11  11    1.84    0.52
   8 -11 -10    0.15    0.18
  -8 -11  10    0.03    0.25
  -8 -11   9    0.25    0.28
   8 -11  -9    0.64    0.26
  -8 -11   8    1.87    0.49
   8 -11  -8    1.68    0.39
  -8 -11   7    5.55    0.81
   8 -11  -7    5.76    0.73
   8 -11  -6   15.18    0.96
  -8 -11   6   13.84    1.01
  -8 -11   5    0.49    0.31
   8 -11  -5    0.92    0.27
  -8 -11   4    0.46    0.32
   8 -11  -4    0.60    0.22
  -8 -11   3    9.14    0.77
   8 -11  -3    7.28    0.59
   8 -11  -3    7.76    0.65
   8 -11  -2    0.40    0.21
   8 -11  -2    0.02    0.15
  -8 -11   2    0.03    0.23
   8 -11  -1    2.07    0.41
   8 -11  -1    1.99    0.38
  -8 -11   1    2.26    0.45
   8 -11   0    0.04    0.15
  -8 -11   0    0.11    0.20
  -8 -11  -1    1.76    0.39
   8 -11   1    0.86    0.29
  -8 -11  -2   85.59    2.20
   8 -11   2   81.80    2.31
   8 -11   3    3.43    0.54
  -8 -11  -3    3.21    0.49
  -8 -11  -4    1.31    0.31
   8 -11   4    0.65    0.29
   8 -11   5    1.65    0.40
   8 -11   6   16.04    1.05
   8  11   7    5.34    0.61
   8 -11   7    5.04    0.69
   8  11   8    2.43    0.42
   8 -11   8    3.01    0.56
   8  11   9    0.20    0.24
   8 -11   9    0.33    0.25
   8  11  10   34.51    1.44
   8 -11  10   34.58    1.72
   8  11  11    0.62    0.33
   8  11  12   14.40    0.96
  -8 -12  12    5.19    0.84
   8 -12 -12    6.02    0.85
   8 -12 -11    9.44    0.86
  -8 -12  11    9.11    1.09
   8 -12 -10    2.48    0.48
  -8 -12  10    3.65    0.71
   8 -12  -9    2.28    0.47
  -8 -12   9    1.82    0.53
   8 -12  -8   17.65    1.12
  -8 -12   8   18.44    1.25
  -8 -12   7   12.20    1.00
   8 -12  -7   12.27    0.92
  -8 -12   6    0.00    0.27
   8 -12  -6   -0.10    0.17
   8 -12  -5    2.64    0.49
  -8 -12   5    2.49    0.55
   8 -12  -4    1.16    0.34
  -8 -12   4    1.23    0.35
  -8 -12   3    9.22    0.81
   8 -12  -3    8.24    0.72
  -8 -12   2    4.42    0.63
   8 -12  -2    4.79    0.65
   8 -12  -2    4.65    0.60
   8 -12  -1    0.48    0.22
   8 -12  -1    0.47    0.24
   8 -12   0    3.16    0.51
   8 -12   0    3.12    0.51
  -8 -12  -1    9.41    0.71
   8 -12   1   10.76    0.79
  -8 -12  -2    9.26    0.71
   8 -12   2    8.85    0.74
   8 -12   3    2.28    0.46
  -8 -12  -3    1.49    0.37
   8 -12   4   33.81    1.52
   8 -12   5   36.18    1.62
   8 -12   6    4.18    0.67
   8 -12   7    3.47    0.59
   8 -12   8   10.06    0.90
   8 -13  -9    1.23    0.35
  -8 -13   9    1.11    0.42
   8 -13  -8    1.35    0.39
  -8 -13   8    0.93    0.44
  -8 -13   7    2.84    0.61
   8 -13  -7    2.16    0.48
   8 -13  -6   12.47    0.95
  -8 -13   6   13.77    1.08
   8 -13  -5    0.51    0.24
  -8 -13   5    1.01    0.40
  -8 -13   4   10.34    0.90
   8 -13  -4   12.13    0.90
  -8 -13   3   -0.13    0.24
   8 -13  -3   -0.27    0.14
   8 -13  -2    0.67    0.26
   8 -13  -1    1.15    0.32
   8 -13   0    8.37    0.73
   8 -13   0    8.56    0.72
  -8 -13   0    6.85    0.66
   8 -13   1    1.89    0.40
   8 -13   1    1.98    0.43
  -8 -13  -1    2.36    0.45
   8 -13   2   12.53    0.89
  -8 -13  -2   12.49    0.85
   8 -13   3   16.85    1.08
   8 -13   4    0.31    0.24
   8 -13   5    0.81    0.29
   8 -13   6    1.00    0.34
  -8 -14   6    5.94    0.86
  -8 -14   5    0.21    0.28
  -8 -14   4    1.49    0.42
   8 -14  -3    3.01    0.55
   8 -14  -2    6.54    0.82
   8 -14  -1    1.94    0.44
  -8 -14   0    0.53    0.23
   8 -14   0    0.34    0.20
   8 -14   1    0.25    0.19
   8 -14   1   -0.02    0.22
  -8 -14  -1   -0.08    0.16
   8 -14   2    0.88    0.32
   8 -14   3    0.95    0.32
  -9   0  22    0.73    0.41
  -9   0  21    0.31    0.28
  -9   0  20   17.79    1.17
  -9   0  19   -0.32    0.24
  -9   0  18    2.75    0.54
  -9   0  17   -0.26    0.23
  -9   0  16  144.86    3.34
  -9   0  15    0.50    0.26
  -9   0  14   49.26    1.72
  -9   0  13    0.17    0.22
  -9   0  12  222.51    4.01
  -9   0  11   -0.04    0.19
  -9   0  10  112.58    2.43
  -9   0   9    0.25    0.18
  -9   0   8  233.96    3.71
  -9   0   7    0.06    0.13
  -9   0   6   17.70    0.72
   9   0  -6   17.06    0.74
  -9   0   5    0.28    0.15
  -9   0   5    0.46    0.16
   9   0  -5    0.22    0.14
  -9   0   4  130.10    2.17
   9   0  -4  128.09    2.33
  -9   0   4  131.52    2.15
   9   0  -3    0.30    0.16
  -9   0   3    0.11    0.10
  -9   0   3    0.10    0.11
  -9   0   2  109.80    1.87
  -9   0   2  112.24    1.85
   9   0  -2  112.38    2.08
   9   0  -1    0.00    0.13
   9   0  -1    0.01    0.12
   9   0   0  163.97    2.45
   9   0   0  167.42    2.74
   9   0   1    0.00    0.10
   9   0   1    0.06    0.10
   9   0   2   25.69    0.87
   9   0   2   26.22    0.77
   9   0   3    0.10    0.12
   9   0   3    0.82    0.19
   9   0   4    5.65    0.37
   9   0   4    5.73    0.41
   9   0   5    0.06    0.12
   9   0   5    0.05    0.10
   9   0   6    5.22    0.39
   9   0   6    5.24    0.40
   9   0   7   -0.04    0.12
   9   0   7    0.56    0.18
   9   0   8   52.06    1.40
   9   0   8   51.28    1.36
   9   0   9    0.10    0.15
   9   0   9   -0.07    0.13
   9   0  10   66.21    1.66
   9   0  10   66.48    1.70
   9   0  11    0.33    0.19
   9   0  12  296.65    4.72
   9   0  13    0.02    0.17
   9   0  14    0.07    0.20
   9   0  15    0.27    0.23
   9   0  16    0.22    0.24
   9   0  17   -0.23    0.23
   9   0  18    8.05    0.76
   9   0  19   -0.13    0.29
  -9   1  22    0.17    0.32
  -9  -1  22    0.29    0.33
  -9   1  21    0.43    0.30
  -9  -1  21    0.45    0.31
  -9   1  20    0.59    0.32
  -9  -1  20    0.32    0.32
  -9   1  19    0.53    0.39
  -9  -1  19    0.44    0.37
  -9   1  18   13.35    0.99
  -9  -1  18   12.81    0.98
  -9   1  17   20.54    1.19
  -9  -1  17   18.81    1.13
  -9   1  16   26.43    1.32
  -9  -1  16   27.68    1.35
  -9   1  15    8.03    0.73
  -9  -1  15    7.98    0.72
  -9   1  14  149.88    3.26
  -9  -1  14  154.07    3.32
  -9   1  13   66.08    1.96
  -9  -1  13   69.15    2.01
  -9   1  12    1.03    0.33
  -9  -1  12    0.67    0.26
  -9   1  11   45.09    1.49
  -9  -1  11   43.09    1.47
  -9   1  10   19.18    0.92
  -9  -1  10   18.11    0.88
  -9   1   9    7.00    0.54
   9  -1  -9    7.90    0.57
  -9  -1   9    7.16    0.54
  -9   1   8  167.58    2.94
  -9  -1   8  166.63    2.94
   9  -1  -8  169.27    2.84
   9  -1  -8  169.66    3.00
  -9   1   7  171.75    2.89
   9  -1  -7  170.55    2.84
  -9  -1   7  170.83    2.89
   9  -1  -7  173.63    2.93
  -9   1   6  741.52    9.00
  -9  -1   6  741.47    9.02
   9  -1  -6  721.69    9.04
  -9  -1   6  760.84    8.96
   9  -1  -6  736.10    9.20
  -9   1   5    0.39    0.15
   9   1  -5    0.50    0.19
  -9  -1   5    0.33    0.17
   9  -1  -5    0.50    0.17
   9  -1  -5    0.54    0.16
  -9  -1   5    0.28    0.16
   9   1  -4  111.38    2.17
  -9   1   4  113.47    1.94
  -9   1   4  110.94    1.91
  -9  -1   4  112.59    1.97
   9  -1  -4  111.95    2.07
   9  -1  -4  112.01    1.85
  -9  -1   4  115.47    2.01
  -9   1   3   87.49    1.56
   9   1  -3   87.11    1.82
  -9   1   3   86.51    1.57
  -9  -1   3   85.41    1.61
   9  -1  -3   86.40    1.45
   9  -1  -3   87.66    1.75
  -9  -1   3   86.25    1.64
  -9   1   2   15.42    0.55
  -9   1   2   15.18    0.56
   9   1  -2   16.23    0.70
  -9  -1   2   15.04    0.59
   9  -1  -2   14.71    0.64
   9  -1  -2   16.18    0.46
  -9  -1   2   14.70    0.59
   9   1  -1   23.53    0.73
   9   1  -1   22.34    0.82
   9  -1  -1   23.37    0.51
   9  -1  -1   22.34    0.80
   9   1   0    0.07    0.12
   9   1   0    0.10    0.12
   9  -1   0    0.14    0.13
   9  -1   0    0.38    0.13
   9  -1   0    0.19    0.05
   9   1   1   60.45    1.43
   9   1   1   62.17    1.30
   9  -1   1   63.82    1.45
   9  -1   1   63.05    1.22
   9   1   2  105.08    1.86
   9   1   2  106.35    2.02
   9  -1   2  106.70    2.03
   9  -1   2  106.97    1.77
   9   1   3   48.34    1.24
   9   1   3   46.51    1.13
   9  -1   3   46.77    1.24
   9  -1   3   48.00    1.07
   9   1   4    7.95    0.47
   9   1   4    7.85    0.45
   9  -1   4    7.49    0.48
   9  -1   4    7.44    0.40
   9   1   5  130.16    2.33
   9   1   5  125.61    2.23
   9  -1   5  126.44    2.38
   9  -1   5  126.52    2.13
   9   1   6    7.72    0.48
   9   1   6    8.24    0.50
   9  -1   6    8.80    0.54
   9  -1   6    7.13    0.43
   9   1   7   25.26    0.89
   9   1   7   23.64    0.89
   9  -1   7   24.66    0.85
   9  -1   7   26.08    0.96
   9   1   8    7.12    0.48
   9   1   8    7.30    0.51
   9  -1   8    8.48    0.55
   9  -1   8    7.18    0.48
   9   1   9   37.26    1.21
   9   1   9   38.39    1.16
   9  -1   9   38.05    1.16
   9  -1   9   39.25    1.25
   9   1  10  103.68    2.28
   9  -1  10  107.22    2.30
   9  -1  10  104.71    2.19
   9   1  11   18.18    0.90
   9  -1  11   18.45    0.85
   9  -1  11   18.40    0.87
   9   1  12   16.51    0.87
   9  -1  12   15.21    0.81
   9   1  13   13.21    0.81
   9  -1  13   13.58    0.80
   9   1  14   50.43    1.68
   9  -1  14   43.87    1.53
   9   1  15    0.77    0.30
   9  -1  15    0.86    0.28
   9   1  16   -0.11    0.21
   9  -1  16    0.22    0.27
   9   1  17    0.35    0.26
   9  -1  17    0.13    0.22
   9   1  18    4.83    0.70
   9  -1  18    4.14    0.61
   9  -1  19    2.57    0.53
  -9   2  22    0.64    0.41
  -9  -2  22    0.60    0.42
  -9   2  21    0.06    0.32
  -9  -2  21   -0.52    0.29
  -9   2  20    2.67    0.59
  -9  -2  20    2.91    0.57
  -9   2  19   18.41    1.18
  -9  -2  19   17.71    1.15
  -9   2  18   12.95    0.98
  -9  -2  18   11.35    0.91
  -9   2  17    0.50    0.37
  -9  -2  17    0.15    0.29
  -9   2  16    4.74    0.67
  -9  -2  16    5.44    0.71
  -9   2  15   83.12    2.34
  -9  -2  15   79.10    2.31
  -9   2  14   32.60    1.39
  -9  -2  14   33.86    1.41
  -9   2  13   52.77    1.73
  -9  -2  13   52.95    1.75
  -9   2  12   55.12    1.71
  -9  -2  12   55.96    1.75
   9  -2 -12   59.95    1.85
  -9   2  11   57.00    1.70
  -9  -2  11   56.32    1.68
   9  -2 -11   59.56    1.78
  -9   2  10  158.59    3.02
   9  -2 -10  151.14    3.02
  -9  -2  10  156.19    2.98
  -9   2   9   78.08    1.90
   9  -2  -9   76.86    1.89
   9  -2  -9   78.00    1.67
  -9  -2   9   76.55    1.87
  -9   2   8  137.13    2.59
   9  -2  -8  136.41    2.41
   9  -2  -8  136.97    2.58
  -9  -2   8  139.44    2.59
  -9   2   7   37.53    1.13
   9  -2  -7   39.02    1.14
   9  -2  -7   39.93    1.10
  -9  -2   7   37.81    1.16
  -9   2   6    3.48    0.39
   9  -2  -6    3.95    0.35
  -9  -2   6    3.42    0.40
   9  -2  -6    3.29    0.32
  -9  -2   6    2.67    0.36
  -9   2   5  338.62    4.59
   9  -2  -5  345.12    4.61
   9  -2  -5  337.33    4.72
  -9  -2   5  346.35    4.70
  -9  -2   5  352.60    4.65
  -9   2   4   16.30    0.61
   9  -2  -4   16.66    0.59
   9  -2  -4   17.08    0.68
  -9  -2   4   16.76    0.67
  -9  -2   4   16.60    0.67
  -9   2   3   34.22    0.87
   9   2  -3   35.62    1.13
  -9   2   3   34.39    0.86
   9  -2  -3   34.50    1.00
  -9  -2   3   36.66    0.99
   9  -2  -3   34.33    0.83
  -9   2   2  135.65    2.03
   9   2  -2  128.99    2.44
  -9   2   2  131.42    2.03
   9  -2  -2  134.21    1.95
   9  -2  -2  133.70    2.33
   9   2  -1   75.10    1.68
   9   2  -1   72.95    1.48
  -9   2   1   73.12    1.33
  -9   2   1   75.38    1.33
   9  -2  -1   75.46    1.23
   9  -2  -1   75.97    1.61
   9   2   0  149.54    2.61
   9   2   0  145.65    2.36
   9  -2   0  148.45    2.01
   9  -2   0  147.91    2.16
   9  -2   0  150.01    2.55
   9   2   1  101.81    1.86
   9   2   1  103.19    2.03
   9  -2   1  107.24    1.67
   9  -2   1  102.63    2.01
   9   2   2    6.62    0.45
   9   2   2    6.89    0.42
   9  -2   2    7.39    0.47
   9  -2   2    7.21    0.36
   9   2   3   79.08    1.70
   9   2   3   78.94    1.61
   9  -2   3   81.52    1.44
   9  -2   3   81.61    1.76
   9   2   4   28.93    0.94
   9   2   4   28.41    0.91
   9  -2   4   28.79    0.79
   9  -2   4   28.91    0.99
   9   2   5  104.42    2.04
   9   2   5  107.91    2.05
   9  -2   5  105.94    2.16
   9  -2   5  104.17    1.82
   9   2   6    0.52    0.17
   9   2   6    0.72    0.21
   9  -2   6    0.43    0.19
   9  -2   6    0.66    0.16
   9   2   7   86.56    1.89
   9   2   7   88.51    1.83
   9  -2   7   89.68    1.74
   9  -2   7   86.07    1.98
   9   2   8    6.76    0.45
   9   2   8    6.45    0.49
   9  -2   8    7.76    0.55
   9  -2   8    7.34    0.47
   9   2   9   -0.03    0.15
   9  -2   9    0.22    0.15
   9  -2   9    0.47    0.20
   9   2  10   14.42    0.78
   9  -2  10   15.08    0.81
   9  -2  10   15.64    0.73
   9   2  11   28.34    1.14
   9  -2  11   26.97    1.01
   9  -2  11   28.23    1.14
   9   2  12   34.60    1.33
   9  -2  12   33.19    1.27
   9  -2  12   36.19    1.24
   9   2  13   22.42    1.09
   9  -2  13   22.79    1.04
   9   2  14   12.86    0.85
   9  -2  14   14.55    0.83
   9   2  15    7.65    0.68
   9  -2  15    6.13    0.57
   9   2  16    9.77    0.80
   9  -2  16    9.48    0.74
   9   2  17    0.35    0.29
   9  -2  17   -0.03    0.24
   9   2  18    0.04    0.26
  -9  -3  22   39.73    1.83
  -9   3  21    0.63    0.37
  -9  -3  21    0.68    0.39
  -9   3  20   10.06    0.94
  -9  -3  20   10.88    0.92
  -9   3  19    1.75    0.50
  -9  -3  19    1.73    0.43
  -9   3  18   38.90    1.68
  -9  -3  18   40.12    1.70
  -9   3  17   18.71    1.15
  -9  -3  17   20.01    1.11
  -9  -3  17   20.29    1.17
  -9   3  16   22.14    1.21
  -9  -3  16   23.57    1.24
  -9   3  15    1.98    0.43
   9  -3 -15    1.38    0.38
  -9  -3  15    1.23    0.39
  -9   3  14    1.09    0.37
   9  -3 -14    1.51    0.38
  -9  -3  14    0.89    0.33
  -9   3  13   79.11    2.15
  -9  -3  13   76.14    2.15
   9  -3 -13   77.31    2.25
  -9   3  12    7.39    0.63
   9  -3 -12    6.25    0.58
  -9  -3  12    7.09    0.62
  -9   3  11    3.38    0.49
   9  -3 -11    3.00    0.47
  -9  -3  11    2.90    0.47
  -9   3  10    1.41    0.30
   9  -3 -10    1.74    0.34
  -9  -3  10    1.27    0.29
   9  -3 -10    1.49    0.24
  -9   3   9    9.08    0.60
   9  -3  -9    9.00    0.60
  -9  -3   9    8.08    0.59
   9  -3  -9    7.49    0.46
  -9   3   8   95.14    2.06
  -9  -3   8   97.16    2.08
   9  -3  -8   94.41    1.86
   9  -3  -8   96.42    2.08
  -9   3   7   61.21    1.52
   9  -3  -7   61.39    1.39
   9  -3  -7   62.27    1.52
  -9  -3   7   62.39    1.54
  -9   3   6  171.41    2.81
   9  -3  -6  170.70    2.82
   9  -3  -6  173.63    2.78
  -9  -3   6  172.26    2.87
  -9  -3   6  173.88    2.84
  -9   3   5   52.88    1.25
  -9  -3   5   50.86    1.29
   9  -3  -5   52.45    1.25
  -9  -3   5   50.57    1.27
   9  -3  -5   54.44    1.29
  -9   3   4   97.43    1.75
   9  -3  -4   98.52    1.78
  -9  -3   4  100.27    1.91
  -9  -3   4   98.81    1.88
   9  -3  -4  101.25    1.91
  -9   3   3    1.84    0.24
  -9  -3   3    1.87    0.28
  -9  -3   3    1.72    0.27
   9  -3  -3    2.20    0.25
   9  -3  -3    2.23    0.31
  -9   3   2    1.84    0.21
  -9   3   2    2.03    0.22
   9   3  -2    1.45    0.25
   9  -3  -2    1.55    0.26
   9  -3  -2    1.75    0.22
  -9   3   1   22.85    0.62
  -9   3   1   23.80    0.64
   9   3  -1   24.02    0.80
   9  -3  -1   23.26    0.64
   9  -3  -1   24.43    0.85
  -9   3   0   24.99    0.63
  -9   3   0   24.67    0.64
   9   3   0   24.11    0.80
   9   3   0   25.22    0.93
   9  -3   0   24.90    0.65
   9  -3   0   24.38    0.87
   9   3   1    4.48    0.39
   9   3   1    4.07    0.35
   9  -3   1    3.89    0.26
   9  -3   1    4.27    0.38
  -9  -3  -1    4.14    0.19
   9   3   2   98.17    1.87
   9   3   2  102.29    2.03
   9  -3   2   98.11    2.01
   9  -3   2   98.14    1.56
  -9  -3  -2   94.59    1.39
   9   3   3   57.38    1.36
   9   3   3   53.18    1.36
   9  -3   3   54.93    1.43
  -9  -3  -3   52.60    0.95
   9  -3   3   54.33    1.07
   9   3   4    5.47    0.41
   9   3   4    4.39    0.39
   9  -3   4    5.14    0.31
  -9  -3  -4    4.93    0.26
   9  -3   4    4.97    0.43
   9   3   5   37.05    1.10
   9   3   5   37.55    1.13
   9  -3   5   38.07    0.92
   9  -3   5   37.82    1.21
  -9  -3  -5   37.78    0.89
   9   3   6   34.67    1.11
   9  -3   6   33.93    0.91
   9  -3   6   34.70    1.18
   9   3   7   29.98    1.05
   9  -3   7   28.90    0.86
   9  -3   7   27.78    1.07
   9   3   8    0.54    0.20
   9  -3   8    0.94    0.21
   9  -3   8    0.83    0.25
   9   3   9    4.92    0.46
   9  -3   9    4.07    0.37
   9  -3   9    5.10    0.48
   9   3  10    6.04    0.53
   9  -3  10    6.48    0.56
   9  -3  10    6.82    0.47
   9   3  11   87.53    2.18
   9  -3  11   88.43    2.25
   9  -3  11   88.50    1.94
   9   3  12   10.39    0.72
   9  -3  12    9.92    0.63
   9  -3  12   10.21    0.72
   9   3  13   19.22    1.03
   9  -3  13   18.52    1.00
   9  -3  13   19.86    0.92
   9   3  14    3.92    0.57
   9  -3  14    2.90    0.43
   9   3  15    5.20    0.65
   9   3  16   37.03    1.60
   9   3  17    0.11    0.27
  -9   4  21    1.08    0.43
  -9  -4  21    2.00    0.48
  -9   4  20   30.19    1.56
  -9  -4  20   32.30    1.57
  -9   4  19    0.15    0.29
  -9  -4  19   -0.26    0.26
  -9   4  18   17.38    1.11
  -9  -4  18   15.01    0.99
  -9  -4  18   14.00    1.00
  -9   4  17    3.87    0.60
   9  -4 -17    3.08    0.58
  -9  -4  17    3.50    0.55
  -9  -4  17    2.87    0.54
  -9   4  16   16.19    1.03
  -9  -4  16   16.12    1.02
   9  -4 -16   16.05    1.09
  -9   4  15    9.10    0.77
   9  -4 -15    8.60    0.77
  -9  -4  15    9.61    0.79
  -9   4  14    0.61    0.31
  -9  -4  14    0.71    0.30
   9  -4 -14    0.54    0.27
  -9   4  13    1.10    0.35
   9  -4 -13    0.93    0.30
  -9  -4  13    0.78    0.33
  -9   4  12   15.32    0.88
   9  -4 -12   14.13    0.88
  -9  -4  12   15.85    0.91
  -9   4  11    1.63    0.34
  -9  -4  11    1.83    0.39
   9  -4 -11    1.98    0.38
  -9   4  10  138.01    2.76
  -9  -4  10  137.17    2.79
   9  -4 -10  139.74    2.85
   9  -4 -10  141.09    2.40
  -9   4   9   51.50    1.46
  -9  -4   9   50.33    1.49
   9  -4  -9   52.33    1.26
   9  -4  -9   48.85    1.48
  -9   4   8   25.42    0.96
   9  -4  -8   24.62    0.97
  -9  -4   8   24.06    0.98
   9  -4  -8   26.80    0.85
  -9   4   7  248.03    3.81
   9  -4  -7  252.33    3.92
  -9  -4   7  257.79    3.93
  -9  -4   7  258.57    3.89
   9  -4  -7  252.07    3.71
  -9   4   6    8.76    0.52
  -9  -4   6    7.93    0.51
  -9  -4   6    8.93    0.53
   9  -4  -6    8.00    0.46
   9  -4  -6    7.99    0.49
  -9   4   5    5.27    0.38
   9  -4  -5    5.08    0.37
  -9  -4   5    4.77    0.39
  -9  -4   5    4.53    0.39
   9  -4  -5    4.01    0.34
  -9   4   4   20.23    0.68
  -9  -4   4   21.30    0.80
  -9  -4   4   21.36    0.79
   9  -4  -4   20.96    0.74
   9  -4  -4   22.48    0.80
  -9   4   3    0.63    0.15
  -9  -4   3    1.06    0.25
  -9  -4   3    1.07    0.22
   9  -4  -3    0.78    0.20
   9  -4  -3    0.89    0.18
  -9   4   2  224.68    2.99
   9   4  -2  219.54    3.32
   9  -4  -2  220.16    3.45
   9  -4  -2  227.31    3.21
  -9   4   1  127.51    1.88
  -9   4   1  127.28    1.85
   9   4  -1  128.68    2.24
   9  -4  -1  129.94    2.37
   9  -4  -1  129.45    2.08
  -9   4   0   29.24    0.66
   9   4   0   30.26    0.93
  -9   4   0   29.66    0.67
   9  -4   0   29.45    0.99
   9   4   1    2.86    0.33
  -9  -4  -1    3.55    0.21
   9  -4   1    4.04    0.38
   9   4   2    7.85    0.49
   9  -4   2    8.60    0.55
  -9  -4  -2    7.80    0.33
   9  -4   2    8.53    0.35
   9   4   3   28.38    0.94
  -9  -4  -3   26.40    0.67
   9  -4   3   26.39    0.99
   9  -4   3   28.01    0.67
   9   4   4   19.49    0.80
   9   4   4   20.06    0.81
   9  -4   4   21.12    0.60
   9  -4   4   21.21    0.91
  -9  -4  -4   20.82    0.62
   9   4   5   30.33    1.03
   9   4   5   28.44    0.97
   9  -4   5   28.99    1.08
   9  -4   5   28.90    0.75
   9   4   6   22.80    0.92
   9   4   6   22.63    0.85
   9  -4   6   23.53    0.71
   9  -4   6   21.34    0.95
   9   4   7   19.11    0.87
   9  -4   7   18.28    0.91
   9  -4   7   19.88    0.68
   9   4   8   22.07    0.96
   9  -4   8   22.27    0.77
   9  -4   8   23.76    1.06
   9   4   9    7.81    0.60
   9  -4   9    7.49    0.61
   9   4  10    0.28    0.18
   9  -4  10   -0.22    0.16
   9   4  11    3.09    0.46
   9  -4  11    2.23    0.40
   9   4  12   12.97    0.83
   9  -4  12   13.86    0.89
   9   4  13   45.54    1.64
   9  -4  13   45.74    1.67
   9   4  14   54.82    1.87
   9   4  15    2.85    0.49
   9   4  16   21.45    1.21
   9   4  17    2.05    0.44
  -9   5  21    0.06    0.30
  -9  -5  21    0.28    0.33
  -9   5  20    2.65    0.54
  -9  -5  20    2.98    0.60
  -9   5  19    7.30    0.83
  -9  -5  19    6.70    0.82
  -9   5  18   14.87    1.05
  -9  -5  18   14.41    1.02
  -9  -5  18   16.38    1.08
   9  -5 -18   16.83    1.19
  -9   5  17    3.29    0.56
  -9  -5  17    3.36    0.60
  -9  -5  17    3.96    0.60
   9  -5 -17    3.49    0.64
  -9   5  16    0.09    0.28
  -9  -5  16    0.63    0.30
  -9  -5  16    0.71    0.35
   9  -5 -16    0.39    0.24
  -9   5  15    6.86    0.77
  -9  -5  15    6.91    0.77
   9  -5 -15    6.87    0.81
  -9   5  14    2.57    0.51
   9  -5 -14    1.71    0.40
  -9  -5  14    1.67    0.42
  -9   5  13    2.32    0.44
   9  -5 -13    2.35    0.45
  -9  -5  13    2.01    0.43
  -9   5  12   81.71    2.11
  -9  -5  12   77.32    2.12
   9  -5 -12   81.23    2.22
  -9   5  11  175.90    3.28
   9  -5 -11  175.57    3.46
  -9  -5  11  178.28    3.38
  -9   5  10   29.57    1.12
  -9  -5  10   28.40    1.15
   9  -5 -10   29.12    1.19
  -9   5   9   63.26    1.64
   9  -5  -9   62.40    1.73
  -9  -5   9   64.39    1.72
   9  -5  -9   64.35    1.43
  -9   5   8   59.05    1.51
  -9  -5   8   61.63    1.63
   9  -5  -8   60.23    1.38
   9  -5  -8   58.79    1.62
  -9   5   7   20.93    0.81
  -9  -5   7   22.08    0.89
  -9  -5   7   22.99    0.91
   9  -5  -7   20.32    0.86
[truncated: 364,942 more chars]
