# Supplementary material for: Crystal structure and Hirshfeld surface analysis of di­iodido­{N′-[(E)-(phen­yl)(pyridin-2-yl-κN)methylidene]pyridine-2-carbohydrazide-κ2 N′,O}cadmium(II)
Source: Acta Crystallogr E Crystallogr Commun. 2019 Jun 25;75(Pt 7):1061–4. doi: 10.1107/S2056989019008831 (PMC6659320; doi:10.1107/S2056989019008831)
Supplement: Supplementary file 2 [file e-75-01061-Isup2.hkl]

data_I                                                                          
_shelx_title ' A-206 in P21/c No14' 
_shelx_refln_list_code          4                                               
_shelx_F_calc_maximum      606.10                                               
_exptl_crystal_F_000      2496.00                                               
_reflns_d_resolution_high  0.7526                                               
                                                                                
loop_                                                                           
 _space_group_symop_operation_xyz                                               
 'x, y, z'                                                                      
 '-x, y+1/2, -z+1/2'                                                            
 '-x, -y, -z'                                                                   
 'x, -y-1/2, z-1/2'                                                             
                                                                                
_cell_length_a    19.9158                                                       
_cell_length_b    11.7252                                                       
_cell_length_c    17.8349                                                       
_cell_angle_alpha  90.000                                                       
_cell_angle_beta  104.207                                                       
_cell_angle_gamma  90.000                                                       
                                                                                
_shelx_F_squared_multiplier     1.000                                           
                                                                                
loop_                                                                           
 _refln_index_h                                                                 
 _refln_index_k                                                                 
 _refln_index_l                                                                 
 _refln_F_squared_calc                                                          
 _refln_F_squared_meas                                                          
 _refln_F_squared_sigma                                                         
 _refln_observed_status                                                         
   2   0   0     170758.42     169845.25      5190.01 o                         
   3   0   0        754.78        735.65        35.00 o                         
   4   0   0      15145.73      15730.34       205.11 o                         
   5   0   0     165352.53     173027.55      1453.05 o                         
   6   0   0          1.62         97.11        46.10 o                         
   7   0   0     235541.98     237906.67      2003.76 o                         
   8   0   0      43964.70      42538.66       505.34 o                         
   9   0   0      63882.51      63586.48       701.62 o                         
  10   0   0     146882.02     150282.00      1409.71 o                         
  11   0   0        419.93        477.91        64.52 o                         
  12   0   0       3611.62       3266.95       141.05 o                         
  13   0   0        278.76        317.11        76.83 o                         
  14   0   0        172.87        236.15        61.47 o                         
  15   0   0       3072.16       2647.25       146.54 o                         
  16   0   0         25.07        130.27       111.41 o                         
  17   0   0      86784.60      92832.40      1717.20 o                         
  18   0   0      13400.89      11943.55       533.98 o                         
  19   0   0      13586.16      13760.19       304.12 o                         
  20   0   0        276.47        333.31        62.09 o                         
  21   0   0      13232.34      14141.34       332.44 o                         
  22   0   0       1399.05       1270.75       119.75 o                         
  23   0   0       1922.54       2157.26       196.08 o                         
  24   0   0       5996.77       6095.24       232.88 o                         
   1   1   0      27728.57      28066.17       260.40 o                         
   2   1   0      49280.34      51757.97       363.84 o                         
   3   1   0       8586.61       8690.88        89.38 o                         
   4   1   0      79209.25      82779.64       575.77 o                         
   5   1   0        273.34        265.57        23.43 o                         
   6   1   0      73101.73      75260.95       446.03 o                         
   7   1   0       7177.13       7127.70       113.39 o                         
   8   1   0      34115.48      34271.53       256.94 o                         
   9   1   0         38.02         68.48        16.84 o                         
  10   1   0       3308.27       3075.39        65.11 o                         
  11   1   0        706.78        773.07        58.48 o                         
  12   1   0      78215.13      79951.49       639.95 o                         
  13   1   0      47252.48      48629.32       467.29 o                         
  14   1   0      54797.02      57060.82       534.88 o                         
  15   1   0        981.99        870.72        72.78 o                         
  16   1   0       4992.53       4855.38       267.92 o                         
  17   1   0      11026.21      11016.76       270.07 o                         
  18   1   0      17377.63      17107.86       259.54 o                         
  19   1   0       4384.27       4001.68       242.87 o                         
  20   1   0       3496.19       3543.54       123.46 o                         
  21   1   0      35552.72      38210.88       406.32 o                         
  22   1   0       7087.95       7568.72       175.76 o                         
  23   1   0      37397.87      40793.73       565.52 o                         
  24   1   0        331.95        382.10        72.08 o                         
  25   1   0        726.96        684.43       120.80 o                         
   0   2   0     246464.05     247211.19      3334.51 o                         
   1   2   0      44993.88      45572.50       420.93 o                         
   2   2   0      91806.48      95626.23       822.22 o                         
   3   2   0       1735.96       1745.85        62.30 o                         
   4   2   0      62288.37      65510.81       629.77 o                         
   5   2   0      22650.69      21558.35       195.59 o                         
   6   2   0        834.73       1007.78        41.37 o                         
   7   2   0     128242.23     134433.92       876.65 o                         
   8   2   0      50149.62      50849.41       354.64 o                         
   9   2   0      55984.69      56944.92       395.81 o                         
  10   2   0      14381.28      13812.04       158.44 o                         
  11   2   0       4844.91       5039.65        93.66 o                         
  12   2   0       6051.11       5706.15       136.01 o                         
  13   2   0      12954.77      12795.49       257.93 o                         
  14   2   0      16379.65      16250.00       306.76 o                         
  15   2   0       9106.43       8430.62       160.41 o                         
  16   2   0       1464.33       1347.03        75.72 o                         
  17   2   0      18362.29      18098.47       256.81 o                         
  18   2   0         79.71         37.55        37.19 o                         
  19   2   0        385.30        347.42        57.67 o                         
  20   2   0        203.52        202.44        75.91 o                         
  21   2   0        302.25        199.06        57.00 o                         
  22   2   0       5511.21       5933.78       202.25 o                         
  23   2   0        103.43         85.43        60.23 o                         
  24   2   0       6345.39       6221.13       215.78 o                         
   1   3   0      10402.50      11425.53       164.28 o                         
   2   3   0      20672.03      21030.55       349.59 o                         
   3   3   0     115786.22     121093.71      1063.58 o                         
   4   3   0      28830.42      29898.19       362.03 o                         
   5   3   0      38766.22      39676.67       283.39 o                         
   6   3   0       8087.23       8077.19       127.53 o                         
   7   3   0      94876.48      96167.71       625.10 o                         
   8   3   0       1481.15       1413.25        51.43 o                         
   9   3   0       9352.73       9503.62       113.94 o                         
  10   3   0      83786.48      86660.80       586.42 o                         
  11   3   0      57240.12      57432.83       392.85 o                         
  12   3   0       6847.85       6802.80       148.35 o                         
  13   3   0       2878.49       2661.11        83.57 o                         
  14   3   0      32696.33      33069.95       329.21 o                         
  15   3   0      22014.59      21526.96       264.55 o                         
  16   3   0       1030.99        890.23        64.85 o                         
  17   3   0         88.62        123.64        54.59 o                         
  18   3   0       6398.73       6382.46       305.68 o                         
  19   3   0        771.56        669.69        88.63 o                         
  20   3   0        248.01        304.27       205.53 o                         
  21   3   0      16741.12      17711.84       366.48 o                         
  22   3   0       5095.87       5084.87       192.42 o                         
  23   3   0         71.63         -3.68        69.91 o                         
  24   3   0       4458.93       4335.43       209.07 o                         
   0   4   0        566.17        592.64        94.12 o                         
   1   4   0      54065.01      54361.95       425.29 o                         
   2   4   0       6494.25       6486.30       190.16 o                         
   3   4   0      27268.21      27733.21       647.31 o                         
   4   4   0       1217.34       1221.80        76.83 o                         
   5   4   0     186904.38     191070.47      1665.13 o                         
   6   4   0       6797.92       6077.48       176.71 o                         
   7   4   0      26125.75      25955.22       224.63 o                         
   8   4   0      22904.66      23075.76       219.14 o                         
   9   4   0      11674.86      11368.02       148.42 o                         
  10   4   0       8027.68       7432.29       111.13 o                         
  11   4   0       3406.69       3088.14        73.20 o                         
  12   4   0      24518.66      24039.95       236.75 o                         
  13   4   0        838.23        699.54       238.18 o                         
  14   4   0      18208.52      17386.45       395.59 o                         
  15   4   0      33927.62      34461.17       600.03 o                         
  16   4   0      38641.68      39434.34       669.75 o                         
  17   4   0        208.19        177.43        58.40 o                         
  18   4   0       4123.00       4063.23       180.06 o                         
  19   4   0          7.39         59.98        74.91 o                         
  20   4   0       3120.13       3000.29       291.96 o                         
  21   4   0       3581.79       3492.02       318.85 o                         
  22   4   0      12918.08      13968.42       361.14 o                         
  23   4   0        139.24        125.53        75.45 o                         
   1   5   0       8741.78       8237.63       136.43 o                         
   2   5   0      24829.88      24717.49       556.73 o                         
   3   5   0      35398.52      36557.04       440.85 o                         
   4   5   0       3708.10       3759.29       190.16 o                         
   5   5   0       1223.85        963.06       195.92 o                         
   6   5   0      23289.01      23235.71       635.79 o                         
   7   5   0      40353.66      41752.96       546.22 o                         
   8   5   0      29687.78      29417.82       448.82 o                         
   9   5   0       2524.98       2410.98       123.57 o                         
  10   5   0        472.57        413.54        66.18 o                         
  11   5   0       1066.15       1011.22        70.73 o                         
  12   5   0        498.44        514.04        57.82 o                         
  13   5   0       1491.44       1423.37       145.98 o                         
  14   5   0      12314.03      12117.46       720.30 o                         
  15   5   0       6419.36       5800.56       240.30 o                         
  16   5   0       8548.75       7917.64       286.11 o                         
  17   5   0       9637.27       9329.30       318.48 o                         
  18   5   0       7416.57       7517.89       293.60 o                         
  19   5   0       2452.16       1945.38       183.22 o                         
  20   5   0        483.96        364.95       157.51 o                         
  21   5   0       1357.82        941.19       207.45 o                         
  22   5   0        125.30         90.87       108.34 o                         
   0   6   0      34315.97      34374.89       402.05 o                         
   1   6   0       8901.61       8535.47       114.18 o                         
   2   6   0      22136.25      23013.70       297.32 o                         
   3   6   0      12018.85      10997.58       221.51 o                         
   4   6   0      94869.09      97450.10       971.92 o                         
   5   6   0       5859.06       5709.91       188.24 o                         
   6   6   0      80235.53      83671.09       895.85 o                         
   7   6   0      20732.34      20118.30       357.46 o                         
   8   6   0        234.63        219.20        71.07 o                         
   9   6   0        290.13        418.71        69.15 o                         
  10   6   0       1249.29       1027.00       151.74 o                         
  11   6   0       3518.08       3193.46       123.48 o                         
  12   6   0       1173.11        942.18        82.50 o                         
  13   6   0      32589.79      33113.15       577.38 o                         
  14   6   0      13367.65      13714.36       367.17 o                         
  15   6   0      11758.20      11297.11       340.25 o                         
  16   6   0       2113.30       1904.57       316.93 o                         
  17   6   0      13466.86      13382.56       392.87 o                         
  18   6   0       2060.79       2058.58       220.89 o                         
  19   6   0       1150.61       1082.41       207.45 o                         
  20   6   0        901.04        676.12       176.71 o                         
  21   6   0        103.47        160.84        71.03 o                         
  22   6   0        531.72        422.77       104.08 o                         
   1   7   0      12635.50      12046.15       372.62 o                         
   2   7   0         48.16         85.66        38.30 o                         
   3   7   0          2.02         43.43        29.25 o                         
   4   7   0       4428.75       4005.11       141.05 o                         
   5   7   0       6238.69       6152.62       183.22 o                         
   6   7   0      52684.53      54586.45       676.36 o                         
   7   7   0       5044.08       4863.37       174.79 o                         
   8   7   0      16192.69      16159.53       336.81 o                         
   9   7   0          4.46         75.39        69.15 o                         
  10   7   0      47937.40      47625.32      1148.64 o                         
  11   7   0      22916.89      23025.27       360.16 o                         
  12   7   0      13884.91      13402.98       271.93 o                         
  13   7   0       1002.14        927.84        86.39 o                         
  14   7   0         31.14         26.44       130.61 o                         
  15   7   0         85.19         65.96        63.79 o                         
  16   7   0      15935.00      16397.84       433.99 o                         
  17   7   0       6489.66       6536.72       276.44 o                         
  18   7   0        462.86        425.77        98.90 o                         
  19   7   0       7341.06       7103.13       453.31 o                         
  20   7   0       1884.02       1747.93       276.60 o                         
  21   7   0        624.74        479.06        97.84 o                         
   0   8   0      16830.04      17337.17       495.57 o                         
   1   8   0       6490.11       6341.92       204.97 o                         
   2   8   0        443.92        359.64        47.92 o                         
   3   8   0      14866.72      14341.27       239.11 o                         
   4   8   0      23882.90      23953.71       332.73 o                         
   5   8   0        458.48        399.63        66.46 o                         
   6   8   0      14008.00      14103.65       305.73 o                         
   7   8   0       1682.08       1526.24       124.60 o                         
   8   8   0        191.78        187.79        61.47 o                         
   9   8   0        427.11        444.49       109.49 o                         
  10   8   0       7816.62       7318.58       449.47 o                         
  11   8   0      22684.49      23235.40       376.67 o                         
  12   8   0          9.44         11.28        36.32 o                         
  13   8   0      17207.99      17232.80       329.09 o                         
  14   8   0        685.72        622.62       147.90 o                         
  15   8   0         21.26        -27.43        57.23 o                         
  16   8   0          5.04          1.92        62.48 o                         
  17   8   0       1917.79       1856.46       434.10 o                         
  18   8   0       1185.28       1029.55       199.76 o                         
  19   8   0          1.94        261.23        99.88 o                         
  20   8   0       5827.79       6062.88       275.97 o                         
   1   9   0       9860.04       9797.14       272.99 o                         
   2   9   0        769.86        719.12        97.79 o                         
   3   9   0      30166.05      31517.17       532.34 o                         
   4   9   0        873.36        752.09       147.90 o                         
   5   9   0       1716.77       1751.85        98.08 o                         
   6   9   0       8326.50       8506.27       335.71 o                         
   7   9   0       6515.87       6381.87       217.65 o                         
   8   9   0       1165.08        956.15       107.99 o                         
   9   9   0        217.63        195.92        60.71 o                         
  10   9   0       5512.38       5392.58       378.73 o                         
  11   9   0       9633.19       9550.93       272.38 o                         
  12   9   0       3872.15       3634.26       226.34 o                         
  13   9   0       7671.21       7262.96       216.54 o                         
  14   9   0       1161.51        933.80       120.68 o                         
  15   9   0       3941.78       3593.33       204.97 o                         
  16   9   0       1282.75       1248.37       161.35 o                         
  17   9   0       2970.37       2335.70       299.65 o                         
  18   9   0       1533.69       1770.98       268.91 o                         
  19   9   0        652.26        499.89        99.51 o                         
   0  10   0      13127.75      13034.57       472.52 o                         
   1  10   0      63851.88      68306.09       896.41 o                         
   2  10   0        976.28        977.74       114.85 o                         
   3  10   0      14856.13      14344.68       354.49 o                         
   4  10   0        303.75        344.34       126.77 o                         
   5  10   0       7775.65       7635.91       260.61 o                         
   6  10   0       1094.65        921.13       136.38 o                         
   7  10   0       2939.25       2969.12       397.61 o                         
   8  10   0      13858.22      14336.21       348.40 o                         
   9  10   0       9607.84       9874.10       295.36 o                         
  10  10   0       1699.82       1543.29       117.55 o                         
  11  10   0      20106.23      21019.26       379.81 o                         
  12  10   0      11321.90      11422.56       278.65 o                         
  13  10   0       1002.02        938.95       138.91 o                         
  14  10   0        996.90       1018.19       126.29 o                         
  15  10   0       1879.69       1413.71       222.81 o                         
  16  10   0        490.91        706.86       169.03 o                         
  17  10   0       6610.51       7663.01       265.54 o                         
  18  10   0      21091.74      23866.18       486.21 o                         
   1  11   0      22387.68      24429.96       490.31 o                         
   2  11   0        739.30        731.71       102.80 o                         
   3  11   0      15026.02      16034.67       392.52 o                         
   4  11   0       1084.17        967.75       118.69 o                         
   5  11   0        901.59        694.38       103.12 o                         
   6  11   0      27283.69      30132.80       579.72 o                         
   7  11   0        992.34        937.23       118.14 o                         
   8  11   0         28.80         26.89        46.10 o                         
   9  11   0        124.12        163.27        57.04 o                         
  10  11   0       7273.17       7196.84       278.42 o                         
  11  11   0      17774.68      18222.84       458.69 o                         
  12  11   0       1791.17       1714.48       457.15 o                         
  13  11   0       1465.47       1541.48       153.32 o                         
  14  11   0          3.22        -42.26        72.99 o                         
  15  11   0       2701.62       2726.00       176.99 o                         
  16  11   0       3795.99       3912.83       192.15 o                         
  17  11   0       3883.26       4387.96       266.99 o                         
   0  12   0        131.23         42.26        84.52 o                         
   1  12   0       6869.79       6815.50       397.61 o                         
   2  12   0       6356.78       6083.05       243.11 o                         
   3  12   0       1928.78       1968.71       169.76 o                         
   4  12   0       9904.03      10330.08       453.31 o                         
   5  12   0         79.52         19.21        61.47 o                         
   6  12   0       7686.86       7598.70       395.69 o                         
   7  12   0       3902.31       3742.80       203.68 o                         
   8  12   0       1516.44       1206.31       138.54 o                         
   9  12   0       1209.24       1279.54       146.69 o                         
  10  12   0       2024.59       2198.74       188.66 o                         
  11  12   0      11885.96      12417.13       388.19 o                         
  12  12   0        992.44        939.25       125.77 o                         
  13  12   0       4240.88       3838.98       214.41 o                         
  14  12   0       2739.75       2339.54       299.65 o                         
  15  12   0        138.95         53.78       111.41 o                         
  16  12   0         62.67        199.44        97.96 o                         
   3  13   0       4227.51       4575.35       311.17 o                         
   4  13   0        383.98        372.64       119.09 o                         
   5  13   0       1034.92       1071.82       134.52 o                         
   6  13   0         83.16        151.49        69.15 o                         
   7  13   0       5016.65       5254.68       347.85 o                         
   8  13   0       3295.50       3049.04       194.05 o                         
   9  13   0         20.80         32.97        69.15 o                         
  10  13   0      15212.57      16633.47       820.18 o                         
  11  13   0         84.13        246.85       147.90 o                         
  12  13   0       5048.84       4830.80       248.27 o                         
  13  13   0        133.87        110.64        65.34 o                         
   0  14   0       1221.48       1160.17       211.29 o                         
   1  14   0         42.78         34.85        97.96 o                         
   2  14   0       1324.74       1349.13       291.96 o                         
   3  14   0       4128.19       4135.04       597.37 o                         
   4  14   0      14750.12      15610.23       971.93 o                         
   5  14   0         48.70        103.17        66.51 o                         
   6  14   0       4826.73       4790.48       252.45 o                         
   7  14   0         13.23          6.13        49.76 o                         
   8  14   0         59.15        164.56        57.98 o                         
 -25   1   1       9675.49      10240.20       369.31 o                         
 -24   1   1       2737.52       2611.47       157.34 o                         
 -23   1   1        476.23        391.28        99.25 o                         
 -22   1   1       1055.93        894.84        75.60 o                         
 -21   1   1       2208.98       1898.47       101.60 o                         
 -20   1   1       7163.72       6580.10       162.27 o                         
 -19   1   1        454.23        349.48        46.41 o                         
 -18   1   1       6105.73       6102.78       139.40 o                         
 -17   1   1       1011.96        838.62        61.75 o                         
 -16   1   1       3946.63       3649.10       125.61 o                         
 -15   1   1      31530.90      32002.28       377.70 o                         
 -14   1   1       2242.81       2026.90        79.04 o                         
 -13   1   1       4080.59       3939.45       101.24 o                         
 -12   1   1          8.36          9.69        46.30 o                         
 -11   1   1       3162.76       3167.24        79.26 o                         
 -10   1   1        644.21        661.95        54.34 o                         
  -9   1   1       9145.15       8857.89       129.72 o                         
  -8   1   1      69862.44      71377.58       627.13 o                         
  -7   1   1      14915.63      14424.19       128.02 o                         
  -6   1   1      29331.64      30008.42       199.69 o                         
  -5   1   1        278.24        379.36        35.08 o                         
  -4   1   1      65277.56      67611.63       351.47 o                         
  -3   1   1      31136.44      32517.16       193.85 o                         
  -2   1   1        452.71        587.54        17.49 o                         
  -1   1   1       4869.03       4695.39        49.72 o                         
   0   1   1      12008.48      12021.39       153.66 o                         
   1   1   1        286.90        321.01        24.85 o                         
   2   1   1      15807.26      16714.66       131.07 o                         
   3   1   1       2304.41       2149.74        42.55 o                         
   4   1   1       1196.07       1173.52        38.30 o                         
   5   1   1       3631.58       3986.44        71.35 o                         
   6   1   1       5458.05       5338.88       129.20 o                         
   7   1   1      42261.75      43472.16       352.74 o                         
   8   1   1      51857.09      53702.57       425.79 o                         
   9   1   1      23308.30      23984.14       257.36 o                         
  10   1   1      25187.34      25234.96       277.24 o                         
  11   1   1      17851.19      18383.71       237.74 o                         
  12   1   1       4643.49       4796.00       122.02 o                         
  13   1   1      49748.09      50666.88       479.82 o                         
  14   1   1      12528.52      12138.50       214.13 o                         
  15   1   1       3665.77       3403.96       118.29 o                         
  16   1   1       1273.29       1214.02       108.13 o                         
  17   1   1       1236.27        957.38        81.62 o                         
  18   1   1      14587.63      15113.20       275.50 o                         
  19   1   1       2815.91       2872.22       153.83 o                         
  20   1   1         31.65         59.18        38.35 o                         
  21   1   1          1.31        -53.79        53.79 o                         
  22   1   1       2214.90       2183.18       142.19 o                         
  23   1   1       2061.62       1994.80       140.58 o                         
  24   1   1       1050.54       1163.16       108.41 o                         
  25   1   1         20.78        -72.88       111.41 o                         
 -24   2   1        433.63        526.07        81.44 o                         
 -23   2   1       7907.98       8411.85       247.01 o                         
 -22   2   1       3774.08       3625.61       157.24 o                         
 -21   2   1         57.44         76.56        51.00 o                         
 -20   2   1      10109.46      10170.83       247.41 o                         
 -19   2   1       1922.04       1713.59        84.46 o                         
 -18   2   1      27434.09      28222.13       310.76 o                         
 -17   2   1       7828.70       7230.56       178.77 o                         
 -16   2   1        214.34        206.66        43.35 o                         
 -15   2   1      40941.80      41363.97       391.82 o                         
 -14   2   1       2308.79       2105.03        82.60 o                         
 -13   2   1      51303.76      51859.29       714.10 o                         
 -11   2   1          5.01        109.48        40.09 o                         
 -10   2   1     143142.28     146721.06       778.56 o                         
  -9   2   1      27435.69      28681.56       222.23 o                         
  -8   2   1      43527.67      43713.85       287.33 o                         
  -7   2   1         27.48         57.51        29.48 o                         
  -6   2   1      31747.94      31383.36       264.57 o                         
  -5   2   1     102002.66     106337.83       582.49 o                         
  -4   2   1       6630.12       6188.61        93.22 o                         
  -3   2   1       2459.73       2885.83       164.98 o                         
  -2   2   1      33239.68      35392.98       350.13 o                         
  -1   2   1      74748.77      77097.64       640.28 o                         
   0   2   1      38545.30      39491.79       258.95 o                         
   1   2   1        879.60        878.63        44.27 o                         
   2   2   1      18722.38      19752.60       240.62 o                         
   3   2   1      78838.58      83997.46       822.35 o                         
   4   2   1      76879.22      79014.74       510.33 o                         
   5   2   1       1407.59       1366.67        44.13 o                         
   6   2   1      14521.90      14725.14       163.24 o                         
   7   2   1      50239.43      50090.09       393.01 o                         
   8   2   1      93502.70      96129.76       670.21 o                         
   9   2   1      40956.41      39969.11       426.70 o                         
  10   2   1       4078.31       4000.03        88.27 o                         
  11   2   1       2242.30       1977.55        58.44 o                         
  12   2   1       1676.69       1647.54        78.18 o                         
  13   2   1      10621.36      10382.61       189.95 o                         
  14   2   1        995.24        797.81        66.56 o                         
  15   2   1      50426.68      52656.67       780.72 o                         
  16   2   1        140.33        170.02        43.70 o                         
  17   2   1       8672.58       8062.44       235.99 o                         
  18   2   1       6435.29       6324.24       153.37 o                         
  19   2   1         10.33         92.06        83.27 o                         
  20   2   1      20034.97      20100.99       414.20 o                         
  21   2   1       1418.02       1448.39       164.33 o                         
  22   2   1        947.36        893.04       134.28 o                         
  23   2   1         46.74         44.79        81.51 o                         
  24   2   1        109.24        166.13        72.82 o                         
 -24   3   1       1242.26        937.79       100.58 o                         
 -23   3   1       2307.07       2343.25       152.66 o                         
 -22   3   1       3538.75       3433.17       156.26 o                         
 -21   3   1       3751.86       3548.51       160.19 o                         
 -20   3   1        991.58        841.55        86.17 o                         
 -19   3   1        327.90        234.19        52.47 o                         
 -18   3   1      11272.55      11266.08       420.66 o                         
 -17   3   1         63.05         36.50        59.76 o                         
 -16   3   1        509.96        399.03        50.56 o                         
 -15   3   1      11296.34      11346.46       185.94 o                         
 -14   3   1       7930.03       7570.23       144.55 o                         
 -13   3   1       1373.70       1176.22        63.01 o                         
 -12   3   1       7263.54       7121.61       188.70 o                         
 -11   3   1       3006.12       2980.13        69.46 o                         
 -10   3   1      11566.51      12385.54       140.07 o                         
  -9   3   1       9720.35       9052.99       118.95 o                         
  -8   3   1      63908.23      67842.55       433.00 o                         
  -7   3   1       9062.56       8698.46       105.46 o                         
  -6   3   1      34201.85      34504.61       244.87 o                         
  -5   3   1       5097.65       5229.88        95.87 o                         
  -4   3   1      21117.75      20255.73       274.00 o                         
  -3   3   1        188.01        205.69        35.31 o                         
  -2   3   1     148396.14     157427.34      1310.82 o                         
  -1   3   1       5469.10       6141.32       120.76 o                         
   0   3   1      97531.84     101021.98       538.45 o                         
   1   3   1      34291.92      37132.85       391.55 o                         
   2   3   1      41723.35      43948.44       458.27 o                         
   3   3   1      52402.56      54410.18       557.98 o                         
   4   3   1      70635.16      69088.00       688.67 o                         
   5   3   1       6432.58       6520.10       102.95 o                         
   6   3   1       7152.76       6765.77       115.34 o                         
   7   3   1      80104.74      81637.08       503.70 o                         
   8   3   1      55895.36      56326.48       383.57 o                         
   9   3   1       1752.76       1586.28        47.96 o                         
  10   3   1      29138.23      29917.90       252.70 o                         
  11   3   1      37350.76      36967.44       318.50 o                         
  12   3   1      18119.05      18127.50       249.61 o                         
  13   3   1      49663.50      50927.77       486.85 o                         
  14   3   1        255.44        165.86        55.98 o                         
  15   3   1          4.64         72.07        93.95 o                         
  16   3   1       2431.88       2153.86       143.37 o                         
  17   3   1      31367.34      31269.49       578.32 o                         
  18   3   1       1274.08       1102.97       105.71 o                         
  19   3   1          0.44        -15.52        42.02 o                         
  20   3   1       2480.68       2196.27       186.79 o                         
  21   3   1       1289.76       1347.53       168.21 o                         
  22   3   1       1053.25        897.22       135.82 o                         
  23   3   1       5911.72       6329.87       221.48 o                         
  24   3   1        755.06        380.32       145.98 o                         
 -23   4   1       7643.39       7659.29       271.78 o                         
 -22   4   1        268.83        264.95        81.85 o                         
 -21   4   1       9461.56       9378.31       395.47 o                         
 -20   4   1        509.68        414.04        82.10 o                         
 -19   4   1      13797.74      14554.83       337.68 o                         
 -18   4   1       1682.14       1352.25       222.81 o                         
 -17   4   1      24076.26      27079.48       822.10 o                         
 -16   4   1       5093.65       5000.26       221.95 o                         
 -15   4   1        687.73        529.58        90.97 o                         
 -14   4   1      65509.80      68633.32       894.93 o                         
 -13   4   1       8133.36       8224.86       216.80 o                         
 -12   4   1        170.36        251.04        41.24 o                         
 -11   4   1         48.41         73.84        18.43 o                         
 -10   4   1      23922.17      22581.71       214.27 o                         
  -9   4   1      48839.05      49327.39       353.11 o                         
  -8   4   1      14130.16      13556.16       164.89 o                         
  -7   4   1       9424.58       9757.60       134.86 o                         
  -6   4   1      31978.29      32059.62       422.08 o                         
  -5   4   1         11.22         29.45        76.83 o                         
  -4   4   1      93542.27      93732.45       884.54 o                         
  -3   4   1      11006.12      11183.94       363.03 o                         
  -2   4   1       8993.26       8124.02       150.31 o                         
  -1   4   1      19089.52      19404.91       171.95 o                         
   0   4   1      46943.68      48187.70       406.58 o                         
   1   4   1       7950.07       7996.98       127.04 o                         
   2   4   1      39157.95      40796.10       456.69 o                         
   3   4   1      68249.09      66980.09       679.08 o                         
   4   4   1      11215.41      10752.47       207.85 o                         
   5   4   1       4130.00       4339.79       134.52 o                         
   6   4   1       1184.57       1435.19        92.28 o                         
   7   4   1       5066.92       5190.28        94.90 o                         
   8   4   1        578.98        751.33       101.80 o                         
   9   4   1       1360.10       1351.19       109.81 o                         
  10   4   1       9911.29       9195.75       165.38 o                         
  11   4   1       2436.98       2174.36        72.39 o                         
  12   4   1      10091.80       9309.37       268.27 o                         
  13   4   1        290.69        270.85        54.19 o                         
  14   4   1       3472.90       3204.84       156.43 o                         
  15   4   1        374.63        324.33        63.63 o                         
  16   4   1       4952.32       4532.66       178.50 o                         
  17   4   1      10901.11      10790.75       283.44 o                         
  18   4   1       3991.35       3561.55       165.50 o                         
  19   4   1       4065.49       3999.36       183.05 o                         
  20   4   1       1873.91       1684.88       143.81 o                         
  21   4   1      24029.23      24690.80       494.92 o                         
  22   4   1        573.40        349.59       142.14 o                         
  23   4   1       1543.07       1343.59       133.76 o                         
 -23   5   1        718.21        848.75       184.66 o                         
 -22   5   1          5.59        -60.24        60.24 o                         
 -21   5   1       9854.50      10236.31       554.52 o                         
 -20   5   1      35403.91      37175.38       593.57 o                         
 -19   5   1       2775.61       2447.41       156.87 o                         
 -18   5   1       9718.78       9657.80       491.73 o                         
 -17   5   1       2850.40       2581.56       253.55 o                         
 -16   5   1       1159.90       1009.07       127.33 o                         
 -15   5   1      15213.01      14382.90       616.58 o                         
 -14   5   1       8103.40       7591.25       260.40 o                         
 -13   5   1      30190.98      30996.69       538.34 o                         
 -12   5   1       5274.40       4841.49       193.12 o                         
 -11   5   1       5023.94       4701.56       138.16 o                         
 -10   5   1       2421.03       2265.47        92.68 o                         
  -9   5   1       1975.87       1868.94        84.70 o                         
  -8   5   1      40796.13      40830.63       440.84 o                         
  -7   5   1         66.55        129.50        42.04 o                         
  -6   5   1      10256.38       9415.42       212.92 o                         
  -5   5   1       8093.43       7852.32       183.76 o                         
  -4   5   1       8110.83       8558.92       186.49 o                         
  -3   5   1     196847.30     203185.48      1734.97 o                         
  -2   5   1      59800.56      63440.81       944.29 o                         
  -1   5   1        204.69        276.52        37.15 o                         
   0   5   1      68498.84      71154.31       421.74 o                         
   1   5   1      20877.72      20873.54       244.52 o                         
   2   5   1      29105.31      29560.48       317.69 o                         
   3   5   1      13212.17      13171.64       239.85 o                         
   4   5   1     142147.39     146286.56      1340.14 o                         
   5   5   1      13040.06      13419.94       260.36 o                         
   6   5   1      10468.05      10486.51       343.82 o                         
   7   5   1      13164.04      13929.03       284.60 o                         
   8   5   1       2007.16       1906.46       109.79 o                         
   9   5   1      38735.60      37051.12       539.57 o                         
  10   5   1       4498.95       4219.78       119.94 o                         
  11   5   1      25088.15      24278.03       445.81 o                         
  12   5   1       2684.31       2565.95       106.61 o                         
  13   5   1        100.87         74.91        57.04 o                         
  14   5   1      29570.64      29341.57       704.93 o                         
  15   5   1      39695.52      41246.20       814.42 o                         
  16   5   1         22.71        125.71        63.79 o                         
  17   5   1       8557.22       8411.93       460.99 o                         
  18   5   1      21253.96      21352.72       511.66 o                         
  19   5   1       8895.74       8608.10       489.80 o                         
  20   5   1      10017.93      10137.64       366.39 o                         
  21   5   1       4054.25       3594.43       290.04 o                         
  22   5   1       5997.87       5727.83       426.42 o                         
 -22   6   1       1379.03       1031.61       123.75 o                         
 -21   6   1      13590.52      13865.51       361.59 o                         
 -20   6   1       1515.80       1470.48       141.91 o                         
 -19   6   1       3938.76       3921.07       240.24 o                         
 -18   6   1        684.61        357.27       149.82 o                         
 -17   6   1       6294.68       5616.43       368.79 o                         
 -16   6   1       1097.11       1008.17       123.40 o                         
 -15   6   1      16579.52      16433.75       409.21 o                         
 -14   6   1      32145.50      32289.88       856.68 o                         
 -13   6   1          1.62         63.89        39.45 o                         
 -12   6   1       2976.96       2932.39       124.66 o                         
 -11   6   1        377.41        352.18        52.86 o                         
 -10   6   1       4342.21       4155.86       133.61 o                         
  -9   6   1       5479.12       5048.59       144.34 o                         
  -8   6   1        225.20        199.71        50.69 o                         
  -7   6   1      23541.15      23855.22       485.96 o                         
  -6   6   1      12804.08      11767.49       250.38 o                         
  -5   6   1      15223.92      15601.89       285.42 o                         
  -4   6   1      51914.34      54831.75       621.08 o                         
  -3   6   1      42604.70      43661.09       513.04 o                         
  -2   6   1      26582.29      26008.04       298.31 o                         
  -1   6   1      12565.41      13846.35       211.60 o                         
   0   6   1       2072.46       2172.31        49.99 o                         
   1   6   1      49527.77      50856.52       854.45 o                         
   2   6   1       1244.26       1237.27        71.78 o                         
   3   6   1     133501.30     134778.11      1646.12 o                         
   4   6   1      34086.30      34222.63       462.17 o                         
   5   6   1      17641.13      18553.96       758.72 o                         
   6   6   1      15591.33      15689.13       443.71 o                         
   7   6   1       2967.15       2899.82       130.05 o                         
   8   6   1         65.41         97.76        39.32 o                         
   9   6   1       2900.95       2461.41       132.77 o                         
  10   6   1      69614.03      73149.38       824.30 o                         
  11   6   1       3323.69       3100.95       162.38 o                         
  12   6   1       1923.42       1579.72       141.66 o                         
  13   6   1       2750.14       2340.58       151.83 o                         
  14   6   1      17139.52      17273.86       616.58 o                         
  15   6   1       2518.04       2207.37       179.04 o                         
  16   6   1        106.16        111.41       105.64 o                         
  17   6   1       6035.51       6012.15       264.34 o                         
  18   6   1       3800.24       3650.16       217.15 o                         
  19   6   1          3.46         37.65        74.37 o                         
  20   6   1      14826.17      15478.94      1142.88 o                         
  21   6   1       8299.12       9015.88       443.71 o                         
 -21   7   1       2035.59       2012.34       246.13 o                         
 -20   7   1      12996.35      14021.46       622.87 o                         
 -19   7   1       1666.42       1780.23       146.08 o                         
 -18   7   1       1371.52       1222.18       133.88 o                         
 -17   7   1       2714.97       2885.05       276.60 o                         
 -16   7   1      13198.14      13203.60       560.87 o                         
 -15   7   1       3902.05       3763.14       198.08 o                         
 -14   7   1       4300.13       4043.09       198.54 o                         
 -13   7   1      25474.66      25272.40       392.51 o                         
 -12   7   1      14070.36      13872.27       276.31 o                         
 -11   7   1      40386.12      40950.71       505.13 o                         
 -10   7   1       9976.39       9183.59       211.68 o                         
  -9   7   1       6789.04       6594.59       173.46 o                         
  -8   7   1       1818.44       1623.52       109.99 o                         
  -7   7   1      67766.25      68851.40       804.80 o                         
  -6   7   1        249.29        228.59        51.61 o                         
  -5   7   1        927.50        860.46        82.02 o                         
  -4   7   1      29916.89      30253.13       427.16 o                         
  -3   7   1      37655.61      37993.43       414.67 o                         
  -2   7   1       3608.31       3257.81       313.09 o                         
  -1   7   1       3962.60       3428.76        80.42 o                         
   0   7   1      28328.62      29835.91       242.61 o                         
   1   7   1       6150.93       6206.43       159.89 o                         
   2   7   1       6256.40       6198.89       142.22 o                         
   3   7   1        426.24        378.08        47.39 o                         
   4   7   1      26901.14      27070.79       614.66 o                         
   5   7   1        245.81        233.13        52.50 o                         
   6   7   1      16021.38      16455.32       325.97 o                         
   7   7   1        898.72        803.10        89.15 o                         
   8   7   1         18.61         19.48        49.94 o                         
   9   7   1       2621.31       2244.48       199.76 o                         
  10   7   1       1820.99       1682.05        98.82 o                         
  11   7   1      23501.19      23588.53       462.14 o                         
  12   7   1       3706.40       3581.89       182.98 o                         
  13   7   1       1438.12       1452.01       146.61 o                         
  14   7   1       4523.32       4203.63       272.75 o                         
  15   7   1       2085.00       1946.09       207.45 o                         
  16   7   1        786.12        813.45       119.43 o                         
  17   7   1          1.39        103.87       161.35 o                         
  18   7   1      11752.28      11668.28       386.23 o                         
  19   7   1       2187.29       2029.62       195.53 o                         
  20   7   1       2677.98       2819.45       391.84 o                         
  21   7   1        896.41        683.81       188.24 o                         
 -20   8   1        154.57        107.02        76.94 o                         
 -19   8   1       8398.27       8966.29       285.78 o                         
 -18   8   1         87.96        189.57        67.72 o                         
 -17   8   1       3749.05       3303.86       168.95 o                         
 -16   8   1        720.62        660.76       157.51 o                         
 -15   8   1        245.61        265.07       115.25 o                         
 -14   8   1      10079.38      10389.65       543.59 o                         
 -13   8   1       4850.02       4716.64       167.64 o                         
 -12   8   1       1964.51       1575.40       110.55 o                         
 -11   8   1       4154.55       4072.26       153.97 o                         
 -10   8   1      13798.06      13644.88       296.21 o                         
  -9   8   1      29630.55      29463.54       412.62 o                         
  -8   8   1        500.99        442.67        80.80 o                         
  -7   8   1       3332.27       3282.89       146.61 o                         
  -6   8   1       2029.96       1760.65       109.39 o                         
  -5   8   1        134.13         45.11        53.78 o                         
  -4   8   1       6276.09       5974.04       154.70 o                         
  -3   8   1      35508.66      36344.11       555.60 o                         
  -2   8   1       3504.05       3347.75        89.43 o                         
  -1   8   1       7035.38       6575.43       209.88 o                         
   0   8   1       4912.17       5043.88       182.98 o                         
   1   8   1      46875.68      47277.91       482.05 o                         
   2   8   1      31145.08      31298.30       374.13 o                         
   3   8   1       1068.76       1165.44        76.70 o                         
   4   8   1          4.41         46.02        31.93 o                         
   5   8   1      21130.32      20993.80       377.15 o                         
   6   8   1       7861.09       7765.84       224.77 o                         
   7   8   1      48320.11      50541.73       685.69 o                         
   8   8   1      49036.34      49846.41       691.94 o                         
   9   8   1        194.22        232.72        78.75 o                         
  10   8   1      24628.50      24664.21       371.68 o                         
  11   8   1       9231.28       8856.55       283.39 o                         
  12   8   1        389.30        275.54        78.64 o                         
  13   8   1       5838.26       5688.26       240.30 o                         
  14   8   1      24325.63      25353.68       537.73 o                         
  15   8   1         86.16         62.59        65.02 o                         
  16   8   1      13577.96      13610.29       407.21 o                         
  17   8   1       1914.17       1922.59       180.49 o                         
  18   8   1       3577.33       3501.75       222.55 o                         
  19   8   1       4276.16       4557.71       252.67 o                         
  20   8   1          6.02         19.21       111.41 o                         
 -19   9   1       3456.35       3782.80       197.17 o                         
 -18   9   1       1126.04       1118.60       116.64 o                         
 -17   9   1       3235.56       3104.53       179.84 o                         
 -16   9   1      14628.44      15432.52       353.04 o                         
 -15   9   1        329.71        472.52       130.61 o                         
 -14   9   1       1293.38        933.51       180.56 o                         
 -13   9   1       2279.35       2051.39       150.65 o                         
 -12   9   1      14469.10      14171.07       372.61 o                         
 -11   9   1      21942.41      22067.04       468.29 o                         
 -10   9   1       1933.70       1925.88       116.64 o                         
  -9   9   1      14249.70      13832.46       278.52 o                         
  -8   9   1         35.60         42.43        35.92 o                         
  -7   9   1      74060.59      77884.88       966.16 o                         
  -6   9   1        483.28        466.62        82.02 o                         
  -5   9   1       2217.59       2163.92       138.93 o                         
  -4   9   1      34561.30      35441.66       577.05 o                         
  -3   9   1        120.92        127.32        57.62 o                         
  -2   9   1      17102.08      17265.10       374.13 o                         
  -1   9   1       7855.39       7614.19       239.84 o                         
   0   9   1       2028.50       1964.70       125.77 o                         
   1   9   1      10794.88      10556.31       280.67 o                         
   2   9   1       1146.35       1175.99       115.96 o                         
   3   9   1       1681.38       1568.16       134.28 o                         
   4   9   1         82.74        137.59        44.54 o                         
   5   9   1        250.49        309.00        79.17 o                         
   6   9   1      16825.01      16524.21       294.80 o                         
   7   9   1       6146.47       6188.15       214.41 o                         
   8   9   1       1548.89       1415.89       128.28 o                         
   9   9   1      16007.71      16107.70       301.88 o                         
  10   9   1       3555.68       3449.16       182.62 o                         
  11   9   1       6728.22       6169.29       391.84 o                         
  12   9   1        362.91        367.00        62.09 o                         
  13   9   1       5370.28       5330.64       338.06 o                         
  14   9   1      19424.25      19319.47       475.06 o                         
  15   9   1         26.75        -26.98        78.75 o                         
  16   9   1         54.32        -51.68        51.68 o                         
  17   9   1          0.00         -3.76        63.45 o                         
  18   9   1        629.71        733.29       123.57 o                         
  19   9   1      10037.73      10076.53       560.87 o                         
 -18  10   1        101.84         46.64       127.80 o                         
 -17  10   1       2760.84       2643.25       182.60 o                         
 -16  10   1        122.72         51.96       100.08 o                         
 -15  10   1         27.58         51.83        71.07 o                         
 -14  10   1        500.32        544.33        86.74 o                         
 -13  10   1        149.95         94.65        49.20 o                         
 -12  10   1       2054.27       1824.94       130.30 o                         
 -11  10   1       1072.04        984.37       123.40 o                         
 -10  10   1       1306.48       1031.87       120.68 o                         
  -9  10   1       1082.02       1003.94       121.01 o                         
  -8  10   1         20.76         43.03        63.39 o                         
  -7  10   1        454.34        295.21        57.58 o                         
  -6  10   1       2666.58       2517.79       153.70 o                         
  -5  10   1        185.78        170.11       130.61 o                         
  -4  10   1       1831.38       1637.21       144.40 o                         
  -3  10   1       4832.34       4780.33       522.46 o                         
  -2  10   1          1.04         19.21        43.46 o                         
  -1  10   1       3656.29       3858.39       184.18 o                         
   0  10   1          0.61         38.42        43.46 o                         
   1  10   1      11643.68      11748.03       574.32 o                         
   2  10   1       3813.36       3670.81       176.32 o                         
   3  10   1       2462.57       2489.75       148.03 o                         
   4  10   1         35.28         25.84        44.27 o                         
   5  10   1        135.61        115.44        53.52 o                         
   6  10   1       7300.14       7493.01       260.73 o                         
   7  10   1       4298.54       4104.58       253.04 o                         
   8  10   1       1694.69       1356.70       128.28 o                         
   9  10   1        974.85       1034.26        93.81 o                         
  10  10   1       3067.84       3292.83       179.89 o                         
  11  10   1       3195.75       3020.52       181.76 o                         
  12  10   1        913.13        981.63        99.48 o                         
  13  10   1       1024.99        824.13        90.07 o                         
  14  10   1       3833.83       3414.88       200.96 o                         
  15  10   1        271.10        277.35        82.55 o                         
  16  10   1        541.35        530.80       103.29 o                         
  17  10   1         11.92        164.02        80.10 o                         
 -17  11   1          2.27        -58.62        62.04 o                         
 -16  11   1        435.76        470.31       108.27 o                         
 -15  11   1        707.90        717.21        93.66 o                         
 -14  11   1        197.56        160.17        63.40 o                         
 -13  11   1        561.69        480.32        65.65 o                         
 -12  11   1        508.88        439.16        67.24 o                         
 -11  11   1        286.81        234.85        70.12 o                         
 -10  11   1        126.00         50.56        50.20 o                         
  -9  11   1       1637.87       1551.16       124.74 o                         
  -8  11   1        838.31        805.71        91.02 o                         
  -7  11   1       3014.99       2957.66       213.78 o                         
  -6  11   1        198.63        159.58        61.99 o                         
  -5  11   1       3530.45       3456.78       150.15 o                         
  -4  11   1        311.19        254.17        64.52 o                         
  -3  11   1       7387.07       7329.79       257.67 o                         
  -2  11   1        627.29        502.46        86.42 o                         
  -1  11   1        194.75        138.60        51.86 o                         
   0  11   1       1748.90       1554.37       142.44 o                         
   1  11   1       1765.51       2003.35       145.98 o                         
   2  11   1         87.56        154.88        88.36 o                         
   3  11   1       3678.73       3917.99       189.63 o                         
   4  11   1       8079.62       8144.21       399.53 o                         
   5  11   1        464.76        453.31       126.77 o                         
   6  11   1        340.78        207.45        96.04 o                         
   7  11   1        581.26        378.20       113.33 o                         
   8  11   1        623.04        512.92       172.87 o                         
   9  11   1       2935.28       2978.09       176.50 o                         
  10  11   1        975.46        718.38       157.51 o                         
  11  11   1        169.81        143.91        50.88 o                         
  12  11   1       3421.08       3640.09       263.91 o                         
  13  11   1        208.76        178.71        49.91 o                         
  14  11   1       2987.40       3081.36       236.26 o                         
  15  11   1       2187.90       2149.73       191.95 o                         
  16  11   1         85.27         -3.84       107.56 o                         
 -15  12   1        134.79          3.84        88.36 o                         
 -14  12   1       9940.63      11083.03       541.67 o                         
 -13  12   1        141.70        177.91        63.68 o                         
 -12  12   1       2135.17       2003.52       183.22 o                         
 -11  12   1        483.20        609.11       101.62 o                         
 -10  12   1       1416.31       1609.05       164.19 o                         
  -9  12   1      18328.89      19496.66       482.11 o                         
  -8  12   1        204.46        182.56        62.30 o                         
  -7  12   1          0.66         66.79        39.55 o                         
  -6  12   1         78.41        116.19        44.09 o                         
  -5  12   1        442.60        451.31        72.37 o                         
  -4  12   1       6917.82       6671.06       214.98 o                         
  -3  12   1       2026.30       2039.02       214.39 o                         
  -2  12   1       2658.79       2649.17       147.05 o                         
  -1  12   1        479.48        557.03       130.61 o                         
   0  12   1       2656.97       2358.75       226.65 o                         
   1  12   1       1075.15        879.73       165.19 o                         
   2  12   1       2318.28       2335.70       226.65 o                         
   3  12   1      10662.08      10648.93       472.52 o                         
   4  12   1        672.37        388.00        86.42 o                         
   5  12   1       6185.34       5954.58       252.63 o                         
   6  12   1         16.47        -22.09        48.67 o                         
   7  12   1       4247.12       4794.38       245.86 o                         
   8  12   1       4089.58       3863.96       259.31 o                         
   9  12   1       2676.34       2765.96       253.55 o                         
  10  12   1         97.16        112.25        54.46 o                         
  11  12   1        313.89        239.83        73.76 o                         
  12  12   1        853.15        857.66       115.36 o                         
  13  12   1        476.66        645.95       109.79 o                         
  14  12   1        509.80        480.20       149.82 o                         
 -14  13   1        992.15       1244.68       222.81 o                         
 -13  13   1         98.24        129.01        62.52 o                         
 -12  13   1        430.56        284.65        82.13 o                         
 -11  13   1       3773.76       3684.85       215.94 o                         
 -10  13   1          5.63         -5.76        48.67 o                         
  -9  13   1       1683.21       1670.81       168.16 o                         
  -8  13   1        399.98        441.78       122.93 o                         
  -7  13   1       9792.46      10502.95       518.62 o                         
  -6  13   1       2311.78       1997.64       272.75 o                         
  -5  13   1       1543.05       1605.79       242.02 o                         
  -4  13   1        667.76        710.70       165.19 o                         
  -3  13   1        104.75        153.66        92.20 o                         
  -2  13   1        523.62        484.63        92.36 o                         
  -1  13   1       5534.51       5568.56       257.67 o                         
   0  13   1        625.98        530.30        93.45 o                         
   1  13   1       2217.99       2420.32       183.58 o                         
   2  13   1        220.37        184.40        90.28 o                         
   3  13   1       6198.52       6485.40       453.31 o                         
   4  13   1       3290.82       3261.68       195.07 o                         
   5  13   1       1497.23       1411.92       150.74 o                         
   6  13   1        966.85       1066.12       131.73 o                         
   7  13   1         60.43        105.39        62.30 o                         
   8  13   1        921.80        798.47        94.30 o                         
   9  13   1       7223.98       7643.46       308.23 o                         
  10  13   1         63.23         65.56       109.49 o                         
  11  13   1         36.90         11.52       126.77 o                         
  12  13   1       1080.59       1090.65       249.70 o                         
  13  13   1         93.52        295.80       103.72 o                         
  -9  14   1        612.53        668.44       142.14 o                         
  -8  14   1        800.84        745.27       169.03 o                         
  -7  14   1          1.09        -53.78        53.78 o                         
  -6  14   1        245.90        211.29        99.88 o                         
  -5  14   1       2238.61       2051.42       280.44 o                         
  -4  14   1        846.31        737.59       169.03 o                         
  -3  14   1       2700.38       2819.74       272.75 o                         
  -2  14   1         91.96        134.46        88.36 o                         
  -1  14   1        567.66        407.21       130.61 o                         
   0  14   1        322.43        468.68       134.46 o                         
   1  14   1       3872.65       4394.80       338.06 o                         
   2  14   1         14.02          0.00        76.83 o                         
   3  14   1       1719.97       2224.29       291.96 o                         
   4  14   1       2562.83       2705.39       202.14 o                         
   5  14   1          1.75        -37.24        48.67 o                         
   6  14   1       2450.61       2404.99       172.44 o                         
   7  14   1        510.56        497.41        79.99 o                         
   8  14   1         18.33         17.34        41.09 o                         
   9  14   1         45.29        -23.05        80.67 o                         
  10  14   1        623.29        914.30       180.56 o                         
 -25   0   2       1517.82       1462.22       278.52 o                         
 -24   0   2       3394.80       3592.01       181.48 o                         
 -23   0   2      69747.64      76890.45       918.57 o                         
 -22   0   2       7429.76       7453.15       244.83 o                         
 -21   0   2      10909.54      10862.04       286.64 o                         
 -20   0   2       7998.53       7811.99       233.81 o                         
 -19   0   2       9853.80       9367.27       251.07 o                         
 -18   0   2      44749.82      46595.35       595.17 o                         
 -17   0   2       3099.60       2814.42       131.01 o                         
 -16   0   2     167232.56     180302.28      1465.43 o                         
 -15   0   2       4289.94       3856.82       141.24 o                         
 -14   0   2     108614.45     113377.33       986.94 o                         
 -13   0   2      10954.79      10834.60       218.20 o                         
 -12   0   2     116707.56     121508.80       997.43 o                         
 -11   0   2      71905.70      75527.57       678.80 o                         
 -10   0   2       9029.90       8940.00       173.93 o                         
  -9   0   2      40802.11      42807.27       427.03 o                         
  -8   0   2         32.87        -38.57        66.14 o                         
  -7   0   2       1759.29       1486.50        76.92 o                         
  -6   0   2     157484.17     159100.91      1597.25 o                         
  -5   0   2        228.28         98.28        51.11 o                         
  -4   0   2      73417.59      74441.76       961.74 o                         
  -3   0   2         18.51         41.65        12.94 o                         
  -2   0   2     218586.36     216837.22      5090.05 o                         
  -1   0   2       7694.96       8116.23       124.96 o                         
   0   0   2     155713.58     158619.91      1786.35 o                         
   1   0   2      36251.48      37524.81       491.73 o                         
   2   0   2      11894.52      12816.65       164.33 o                         
   3   0   2       9693.83      10374.02       152.05 o                         
   4   0   2      25652.36      26155.84       303.91 o                         
   5   0   2     117877.23     120886.45      1580.82 o                         
   6   0   2      37927.02      40127.50       543.59 o                         
   7   0   2     228714.47     232363.94      2708.33 o                         
   8   0   2      92945.64      95437.84       940.62 o                         
   9   0   2      10593.12       9984.28       221.51 o                         
  10   0   2       6917.61       6177.20       178.80 o                         
  11   0   2        157.52         55.92        36.00 o                         
  12   0   2      38287.07      38296.18      1165.93 o                         
  13   0   2      35145.25      36568.91       552.98 o                         
  14   0   2       1315.26       1534.46       184.40 o                         
  15   0   2      99978.81     104532.82      2362.59 o                         
  16   0   2        720.13        727.51        96.18 o                         
  17   0   2      41570.18      42473.36       925.83 o                         
  18   0   2        299.13        354.15        75.91 o                         
  19   0   2      10754.10      10258.63       328.08 o                         
  20   0   2      24035.18      24736.98       544.62 o                         
  21   0   2      12625.57      12964.27       393.63 o                         
  22   0   2       1417.02       1525.12       249.70 o                         
  23   0   2       7580.40       7316.92       282.19 o                         
  24   0   2      13134.45      13195.92       687.65 o                         
 -25   1   2       3206.15       2931.61       210.58 o                         
 -24   1   2       1506.77       1547.84       123.08 o                         
 -23   1   2       1972.71       1722.43        99.53 o                         
 -22   1   2       2360.76       2164.80       139.16 o                         
 -21   1   2        252.27        157.78        42.05 o                         
 -20   1   2         53.82         17.76        38.66 o                         
 -19   1   2       4408.73       4248.45       118.49 o                         
 -18   1   2       1657.37       1507.52        81.98 o                         
 -17   1   2      25798.47      26538.56       291.80 o                         
 -16   1   2      13082.06      12819.65       189.34 o                         
 -15   1   2       4723.40       4669.90       110.52 o                         
 -14   1   2      15574.50      14987.41       191.42 o                         
 -13   1   2       2288.66       2148.23        87.05 o                         
 -12   1   2       1694.93       1695.12        49.87 o                         
 -11   1   2       8089.32       7993.62       104.53 o                         
 -10   1   2     199949.23     206424.34       967.25 o                         
  -9   1   2       6717.35       5924.92        82.95 o                         
  -8   1   2       2693.31       2365.66        50.90 o                         
  -7   1   2       1435.83       1481.50        62.81 o                         
  -6   1   2      79787.95      83765.45       419.01 o                         
  -5   1   2      76476.95      80638.10       469.07 o                         
  -4   1   2       2095.56       2066.15        38.23 o                         
  -3   1   2      57315.97      60259.82       436.37 o                         
  -2   1   2      36135.86      36837.17       312.71 o                         
  -1   1   2      21623.10      21977.73       194.41 o                         
   0   1   2     171428.80     176757.58      1215.57 o                         
   1   1   2      18912.32      19562.22       153.20 o                         
   2   1   2      17505.73      17452.73       177.90 o                         
   3   1   2      22857.91      23168.37       190.12 o                         
   4   1   2      45912.49      47355.12       407.94 o                         
   5   1   2       2824.49       2452.66        50.92 o                         
   6   1   2      29047.90      28404.86       297.76 o                         
   7   1   2     260361.41     267455.47      1586.49 o                         
   8   1   2       7708.04       7269.47       125.39 o                         
   9   1   2      39572.61      40827.96       366.95 o                         
  10   1   2      14650.94      14860.68       203.78 o                         
  11   1   2       2176.40       2033.08        76.31 o                         
  12   1   2        576.01        710.75       113.69 o                         
  13   1   2       3263.34       2839.82        99.56 o                         
  14   1   2      44950.97      45932.25       467.16 o                         
  15   1   2        591.27        604.09        64.76 o                         
  16   1   2       4762.82       4539.61       141.99 o                         
  17   1   2      25999.46      26573.47       367.84 o                         
  18   1   2       3990.27       3964.75       138.53 o                         
  19   1   2      19082.50      18511.26       317.92 o                         
  20   1   2        985.85        921.07        87.05 o                         
  21   1   2      29110.49      31007.26       540.10 o                         
  22   1   2        131.62        119.35        78.64 o                         
  23   1   2       2000.94       2041.98       368.79 o                         
  24   1   2       1339.64       1395.41       135.85 o                         
 -25   2   2         11.29        114.36        96.04 o                         
 -24   2   2      12149.45      13180.78       316.36 o                         
 -23   2   2       8399.31       8631.12       248.28 o                         
 -22   2   2       5763.37       5423.34       191.71 o                         
 -21   2   2      11092.18      10800.83       263.48 o                         
 -20   2   2       4699.68       4602.37       127.64 o                         
 -19   2   2        104.81         48.81        32.18 o                         
 -18   2   2        491.11        297.22        42.82 o                         
 -17   2   2       1214.26       1007.49        65.55 o                         
 -16   2   2      24052.32      24755.03       272.63 o                         
 -15   2   2      23207.89      23581.03       257.04 o                         
 -14   2   2      64101.63      64664.61       467.63 o                         
 -13   2   2       1684.69       1469.24       141.34 o                         
 -12   2   2       3670.75       3544.03        82.93 o                         
 -11   2   2       1103.86        923.25        46.13 o                         
 -10   2   2       1904.42       1745.20        68.43 o                         
  -9   2   2      48824.36      51119.37       387.32 o                         
  -8   2   2       8010.88       7867.73       108.61 o                         
  -7   2   2     180307.45     188830.39      1024.41 o                         
  -6   2   2        999.98        952.67        66.72 o                         
  -5   2   2      35187.09      36371.07       253.59 o                         
  -4   2   2        680.08        496.12        26.02 o                         
  -3   2   2       6590.75       6463.02        81.59 o                         
  -2   2   2      85943.67      90191.29       489.12 o                         
  -1   2   2       3189.08       2983.01        54.90 o                         
   0   2   2      42925.99      44010.09       269.36 o                         
   1   2   2      17992.85      18706.74       298.87 o                         
   2   2   2      14224.12      14349.82       165.37 o                         
   3   2   2      12343.55      11490.86       113.01 o                         
   4   2   2      22345.36      22790.41       187.65 o                         
   5   2   2       9584.45       8989.82        99.08 o                         
   6   2   2       7035.79       6455.50        86.22 o                         
   7   2   2       7238.76       6234.40       105.98 o                         
   8   2   2      76740.76      80590.87       586.34 o                         
   9   2   2       3014.27       2708.26        80.37 o                         
  10   2   2      18009.10      16814.73       219.98 o                         
  11   2   2      51650.88      52022.59       465.77 o                         
  12   2   2         28.60         53.34        36.60 o                         
  13   2   2       9726.78       9994.36       186.66 o                         
  14   2   2        263.88        244.56        56.00 o                         
  15   2   2      19039.47      19284.87       289.32 o                         
  16   2   2       2947.04       2883.88       131.08 o                         
  17   2   2      23864.49      23798.70       346.76 o                         
  18   2   2       6508.31       6209.78       172.87 o                         
  19   2   2        805.52        721.41        89.58 o                         
  20   2   2       4943.20       5112.29       205.97 o                         
  21   2   2       7190.03       6600.61       237.14 o                         
  22   2   2        115.40        151.78        60.44 o                         
  23   2   2        225.12        188.00        88.00 o                         
  24   2   2       3125.24       3538.86       185.12 o                         
 -24   3   2        235.61        413.17        83.08 o                         
 -23   3   2       8506.39       8875.66       303.70 o                         
 -22   3   2       1420.01       1307.43       111.53 o                         
 -21   3   2      21420.10      22472.28       395.69 o                         
 -20   3   2      11055.91      11202.15       265.21 o                         
 -19   3   2        731.91        624.60       121.99 o                         
 -18   3   2       4764.40       4331.23       155.09 o                         
 -17   3   2         23.67         37.10        28.93 o                         
 -16   3   2       7287.97       6897.60       142.31 o                         
 -15   3   2       1843.98       1864.46        78.21 o                         
 -14   3   2          7.49         47.00        29.17 o                         
 -13   3   2      56467.27      57802.04       514.16 o                         
 -12   3   2      22432.48      22171.11       232.23 o                         
 -11   3   2       8243.69       8452.67       126.37 o                         
 -10   3   2       7232.06       7185.04       137.02 o                         
  -9   3   2       1176.43        681.43        39.46 o                         
  -8   3   2      22629.37      21704.34       196.76 o                         
  -7   3   2        493.54        526.60        43.80 o                         
  -6   3   2      68614.48      71921.76       575.82 o                         
  -5   3   2     105264.77     108025.60       793.55 o                         
  -4   3   2      29091.37      29763.32       252.54 o                         
  -3   3   2      29265.88      30184.11       244.15 o                         
  -2   3   2        595.47        340.56        20.30 o                         
  -1   3   2     337769.16     353067.16      1841.43 o                         
   0   3   2      87334.72      93170.76       597.72 o                         
   1   3   2      25426.11      26765.58       262.83 o                         
   2   3   2      18552.53      17837.51       204.07 o                         
   3   3   2       1632.33       1520.94        54.02 o                         
   4   3   2       7417.88       7232.49        93.20 o                         
   5   3   2     214187.11     219466.48      1286.22 o                         
   6   3   2       4848.97       4466.32        98.20 o                         
   7   3   2      36444.29      35703.55       270.97 o                         
   8   3   2        166.14        109.25        26.29 o                         
   9   3   2      36142.50      37538.43       344.73 o                         
  10   3   2      15121.60      14492.98       202.53 o                         
  11   3   2       2183.67       2052.74        79.91 o                         
  12   3   2      65014.94      67389.41       574.59 o                         
  13   3   2          0.46          0.38        28.99 o                         
  14   3   2      42963.59      43656.93       455.81 o                         
  15   3   2       8557.62       8502.92       219.44 o                         
  16   3   2      23013.83      23288.35       563.99 o                         
  17   3   2      19340.93      18222.35       367.67 o                         
  18   3   2       1573.76       1514.81       125.45 o                         
  19   3   2       2435.03       1915.80       144.38 o                         
  20   3   2        249.59        306.33       119.29 o                         
  21   3   2       3935.25       3660.16       179.76 o                         
  22   3   2      23465.19      25226.23       532.79 o                         
  23   3   2       1447.20       1264.86       176.71 o                         
  24   3   2        784.55        891.25       199.76 o                         
 -23   4   2       2188.47       1757.94       154.68 o                         
 -22   4   2       2063.94       2061.18       160.76 o                         
 -21   4   2       6646.57       6589.34       354.27 o                         
 -20   4   2       2503.80       2123.50       153.39 o                         
 -19   4   2        511.92        557.14        95.10 o                         
 -18   4   2      24218.10      24638.91       434.83 o                         
 -17   4   2      17080.63      17466.36       351.32 o                         
 -16   4   2       1412.38       1440.58       118.61 o                         
 -15   4   2      13661.65      12950.05       507.09 o                         
 -14   4   2       8914.70       8620.56       395.69 o                         
 -13   4   2       1040.86        984.88        56.61 o                         
 -12   4   2       9797.01       9539.61       141.62 o                         
 -11   4   2      46379.19      46811.95       363.52 o                         
 -10   4   2          8.80         30.87        18.13 o                         
  -9   4   2      82658.72      85738.95       681.47 o                         
  -8   4   2      56446.68      59133.15       457.98 o                         
  -7   4   2     209655.88     216874.39      1313.09 o                         
  -6   4   2       8417.38       9121.18       148.61 o                         
  -5   4   2      32239.97      33311.04       322.07 o                         
  -4   4   2       2386.42       2624.97        66.69 o                         
  -3   4   2       5344.26       5125.99        87.80 o                         
  -2   4   2      11446.30      11812.82       114.25 o                         
  -1   4   2      82274.65      84681.82       446.79 o                         
   0   4   2      80113.05      82270.71       463.01 o                         
   1   4   2      13709.54      13476.22       154.40 o                         
   2   4   2      92909.40      97942.71       939.21 o                         
   3   4   2      41477.57      42632.38       400.53 o                         
   4   4   2      17882.10      17832.24       228.81 o                         
   5   4   2      21399.86      21035.63       331.17 o                         
   6   4   2      17079.02      16541.74       225.16 o                         
   7   4   2       6538.99       6317.74       140.29 o                         
   8   4   2      13778.88      13544.02       164.15 o                         
   9   4   2       3476.73       3139.22        82.06 o                         
  10   4   2      82043.55      85067.13       733.52 o                         
  11   4   2      27676.17      28070.88       315.50 o                         
  12   4   2      20215.67      19769.10       265.10 o                         
  13   4   2         95.26         53.05        58.68 o                         
  14   4   2        978.38       1019.91       119.08 o                         
  15   4   2        404.04        366.00        65.38 o                         
  16   4   2         86.48        136.42        53.89 o                         
  17   4   2        410.83        495.68        73.91 o                         
  18   4   2       9430.85       8956.36       266.55 o                         
  19   4   2         99.83         13.20        55.39 o                         
  20   4   2        356.10        325.13        98.36 o                         
  21   4   2       1084.10        752.15       100.53 o                         
  22   4   2        100.56        159.48        62.09 o                         
 -23   5   2        889.95        753.09       108.68 o                         
 -22   5   2       2645.02       2524.76       179.97 o                         
 -21   5   2       6165.52       6354.36       242.98 o                         
 -20   5   2      18169.91      18035.59       606.85 o                         
 -19   5   2        983.76        862.98       105.84 o                         
 -18   5   2        240.64        170.64        61.58 o                         
 -17   5   2       2525.23       2173.14       146.84 o                         
 -16   5   2       9329.98       8725.80       242.82 o                         
 -15   5   2      11787.46      11040.78       476.36 o                         
 -14   5   2          0.26        295.80       115.25 o                         
 -13   5   2       5010.70       5328.44       186.45 o                         
 -12   5   2       1796.89       1468.31       101.21 o                         
 -11   5   2       9705.37       9756.66       203.34 o                         
 -10   5   2       2113.82       2110.87        92.12 o                         
  -9   5   2       2263.93       1948.96        68.72 o                         
  -8   5   2      31226.49      33323.53       314.04 o                         
  -7   5   2       9829.22       9536.11       213.08 o                         
  -6   5   2      13977.94      13557.50       262.12 o                         
  -5   5   2      44857.73      47157.82       795.21 o                         
  -4   5   2       3773.27       3408.36        81.95 o                         
  -3   5   2       3527.81       3532.14        95.37 o                         
  -2   5   2       2463.38       2478.17        65.34 o                         
  -1   5   2        658.45        618.52        31.09 o                         
   1   5   2        449.15        336.33        38.88 o                         
   2   5   2      29995.03      30784.19       329.82 o                         
   3   5   2      14181.94      13637.31       252.58 o                         
   4   5   2      55862.10      57310.61       526.34 o                         
   5   5   2      62191.94      63770.29       575.70 o                         
   6   5   2      28827.73      28994.11       454.19 o                         
   7   5   2       9244.85       9672.80       179.86 o                         
   8   5   2        672.10        624.64        56.31 o                         
   9   5   2       1602.57       1603.89        89.19 o                         
  10   5   2        777.51        730.42        90.97 o                         
  11   5   2        636.77        574.80        83.03 o                         
  12   5   2      34131.64      35116.29       577.38 o                         
  13   5   2      32208.01      33603.74       577.38 o                         
  14   5   2      39755.94      40306.28       666.90 o                         
  15   5   2      13935.64      13831.94       374.13 o                         
  16   5   2       9005.10       8338.48       292.77 o                         
  17   5   2       2898.86       2502.09       180.56 o                         
  18   5   2       1708.27       1407.70       186.32 o                         
  19   5   2        271.52        359.58        96.04 o                         
  20   5   2        514.99        429.32       157.51 o                         
  21   5   2       5868.56       5844.73       284.60 o                         
  22   5   2      11572.06      12809.43       745.27 o                         
 -22   6   2         40.42        -35.53        67.23 o                         
 -21   6   2        272.60        218.34        77.95 o                         
 -20   6   2       3582.59       3244.88       214.90 o                         
 -19   6   2      12483.21      12259.68       324.34 o                         
 -18   6   2       8643.50       8245.26       257.15 o                         
 -17   6   2       4795.05       4478.02       202.23 o                         
 -16   6   2      18337.54      17930.49       357.74 o                         
 -15   6   2        940.01        811.97        90.88 o                         
 -14   6   2         65.83         92.20        88.36 o                         
 -13   6   2          3.98          4.64        36.06 o                         
 -12   6   2       5807.45       5694.65       200.72 o                         
 -11   6   2       3930.69       3440.39       152.02 o                         
 -10   6   2      51005.57      53241.04       698.34 o                         
  -9   6   2      21504.15      21642.61       315.32 o                         
  -8   6   2      64192.32      64956.95       775.45 o                         
  -7   6   2      10479.10      10674.73       249.91 o                         
  -6   6   2      62217.55      64056.66       745.63 o                         
  -5   6   2         12.77        109.49        37.74 o                         
  -4   6   2       7450.48       7636.55       129.50 o                         
  -3   6   2        167.07        224.49        23.99 o                         
  -2   6   2       4564.86       4340.88        74.79 o                         
  -1   6   2        465.41        588.63        33.38 o                         
   0   6   2      32509.77      32236.65       239.67 o                         
   1   6   2      75504.29      76402.24       680.83 o                         
   2   6   2      24872.94      25004.19       301.76 o                         
   3   6   2      17389.23      17565.38       306.35 o                         
   4   6   2       4604.34       4651.97       155.80 o                         
   5   6   2       4335.74       3976.70       117.35 o                         
   6   6   2      27152.45      26666.55       338.42 o                         
   7   6   2       1641.28       1593.41        80.37 o                         
   8   6   2        469.16        494.67        53.31 o                         
   9   6   2      20802.56      21092.38       307.08 o                         
  10   6   2        357.76        368.79        71.64 o                         
  11   6   2      48285.94      47771.74       698.93 o                         
  12   6   2        422.03        213.59        67.75 o                         
  13   6   2       2017.69       1971.35       176.71 o                         
  14   6   2       1075.59        854.64       110.98 o                         
  15   6   2        164.28        185.36        65.02 o                         
  16   6   2      11803.70      11491.28       358.20 o                         
  17   6   2       4435.65       4147.15       221.95 o                         
  18   6   2          1.18         92.34        73.19 o                         
  19   6   2        674.09        659.50       151.74 o                         
  20   6   2        242.77        145.79        80.10 o                         
  21   6   2       2980.80       3002.19       266.99 o                         
 -22   7   2      12374.42      13003.84       656.91 o                         
 -21   7   2        578.39        563.70       100.27 o                         
 -20   7   2       1605.67       1701.36       149.49 o                         
 -19   7   2        789.78        696.01        96.39 o                         
 -18   7   2       4961.99       4688.56       252.20 o                         
 -17   7   2       6113.89       5978.33       265.49 o                         
 -16   7   2         21.26         93.88        62.99 o                         
 -15   7   2        337.62        356.60        68.55 o                         
 -14   7   2         15.33         97.80        59.35 o                         
 -13   7   2      13202.22      12989.08       333.10 o                         
 -12   7   2      30578.29      31352.39       537.73 o                         
 -11   7   2        112.81         12.27        38.98 o                         
 -10   7   2         23.56         38.57        30.13 o                         
  -9   7   2         14.59         99.01        40.49 o                         
  -8   7   2       2630.73       2531.46       182.48 o                         
  -7   7   2      10118.68      10037.82       258.02 o                         
  -6   7   2      51048.88      52211.42       456.94 o                         
  -5   7   2      16895.95      16831.88       220.04 o                         
  -4   7   2      56045.08      57373.30       431.46 o                         
  -3   7   2          0.09         73.13        23.32 o                         
  -2   7   2        182.84        212.77        23.26 o                         
  -1   7   2      23132.75      23133.11       259.97 o                         
   0   7   2      33289.16      33015.10       305.06 o                         
   1   7   2       2271.25       2147.15        86.39 o                         
   2   7   2      14100.63      14098.16       224.09 o                         
   3   7   2      13095.61      12536.62       217.04 o                         
   4   7   2      72995.72      72939.44       822.63 o                         
   5   7   2       2766.51       2428.29       149.82 o                         
   6   7   2      31651.58      32371.71       525.73 o                         
   7   7   2       3145.38       2987.25       137.99 o                         
   8   7   2        295.27        232.21        41.11 o                         
   9   7   2       9319.93       9145.05       203.88 o                         
  10   7   2       8288.62       7777.62       478.28 o                         
  11   7   2       2926.99       2624.77       156.92 o                         
  12   7   2         61.74         64.03        56.85 o                         
  13   7   2      29312.02      29357.40       806.74 o                         
  14   7   2      13076.24      12678.50      1027.63 o                         
  15   7   2      11302.78      11198.81       352.01 o                         
  16   7   2        148.59        134.00        66.46 o                         
  17   7   2      18277.05      17886.79       578.16 o                         
  18   7   2        451.53        383.89       213.21 o                         
  19   7   2         34.88        119.09        77.10 o                         
  20   7   2       1433.13       1403.54       166.25 o                         
 -21   8   2          3.42        145.98       130.61 o                         
 -20   8   2       8372.24       8033.75       279.09 o                         
 -19   8   2       1620.39       1552.44       158.36 o                         
 -18   8   2        915.94       1085.51       114.13 o                         
 -17   8   2        573.31        500.77        91.15 o                         
 -16   8   2       3678.53       3566.88       226.81 o                         
 -15   8   2       2791.41       2602.69       141.85 o                         
 -14   8   2        549.27        558.36        79.60 o                         
 -13   8   2      14070.39      13595.42       262.83 o                         
 -12   8   2       7139.98       6904.33       172.76 o                         
 -11   8   2        534.97        363.68        53.89 o                         
 -10   8   2      19867.69      19666.13       286.01 o                         
  -9   8   2       6639.00       6358.51       154.38 o                         
  -8   8   2       8915.25       8826.98       176.14 o                         
  -7   8   2       2082.78       1945.31        85.18 o                         
  -6   8   2      21910.51      21605.50       271.61 o                         
  -5   8   2       8162.73       7897.38       170.47 o                         
  -4   8   2       1249.14       1190.17        69.61 o                         
  -3   8   2      31799.81      31899.49       319.59 o                         
  -2   8   2      10183.44      10073.41       154.92 o                         
  -1   8   2       3128.53       3020.60       144.81 o                         
   0   8   2         27.91         14.78        32.58 o                         
   1   8   2       9535.98       9234.92       179.35 o                         
   2   8   2        156.77        166.91        35.40 o                         
   3   8   2       2118.83       2042.55        91.85 o                         
   4   8   2      26149.92      26010.16       352.61 o                         
   5   8   2       1118.76       1076.37        84.35 o                         
   6   8   2        418.56        541.13        87.70 o                         
   7   8   2       4381.40       4369.28       142.70 o                         
   8   8   2         65.86        107.22        55.32 o                         
   9   8   2        807.17        714.91        72.38 o                         
  10   8   2       1380.45       1231.10       130.30 o                         
  11   8   2      29384.12      30047.70       556.79 o                         
  12   8   2        335.95        231.85        74.91 o                         
  13   8   2          0.56         58.34        57.23 o                         
  14   8   2       2532.86       2624.84       282.36 o                         
  15   8   2         45.70        -59.58        59.58 o                         
  16   8   2        692.62        600.05       109.99 o                         
  17   8   2       1730.70       1885.31       247.78 o                         
  18   8   2       1764.26       1328.50       160.27 o                         
  19   8   2        337.87        334.97       263.15 o                         
 -20   9   2        480.19        364.95       153.66 o                         
 -19   9   2       1223.61       1097.56       127.87 o                         
 -18   9   2        895.09        842.75       105.88 o                         
 -17   9   2      13289.80      14604.11       384.43 o                         
 -16   9   2        126.61         69.30        76.93 o                         
 -15   9   2       4776.19       4593.17       189.13 o                         
 -14   9   2        541.10        496.55        64.09 o                         
 -13   9   2        281.19        175.95        56.00 o                         
 -12   9   2        322.52        268.12        63.77 o                         
 -11   9   2       7722.00       7708.72       183.13 o                         
 -10   9   2        363.45        350.75        52.75 o                         
  -9   9   2       1083.67        963.26        78.30 o                         
  -8   9   2         94.31         76.91        36.28 o                         
  -7   9   2        156.05        121.60        33.57 o                         
  -6   9   2       2108.38       2019.14        78.59 o                         
  -5   9   2         17.18         59.58        27.07 o                         
  -4   9   2       1802.29       1670.98       110.81 o                         
  -3   9   2       2227.83       2200.95       110.91 o                         
  -2   9   2        255.06        342.00        72.99 o                         
  -1   9   2      21827.54      22746.67       430.97 o                         
   0   9   2        720.77        648.83        88.00 o                         
   1   9   2      51643.91      53606.57       730.08 o                         
   2   9   2        113.02        151.89        69.15 o                         
   3   9   2      18262.46      18185.95       814.42 o                         
   4   9   2       1403.33       1230.86        80.07 o                         
   5   9   2       1660.25       1423.17        86.86 o                         
   6   9   2         74.42         23.78        29.83 o                         
   7   9   2         72.59         88.65        39.80 o                         
   8   9   2      25641.72      26835.70       400.84 o                         
   9   9   2      10422.18      10846.22       247.27 o                         
  10   9   2      15606.16      15514.33       384.52 o                         
  11   9   2       6945.82       6405.73       305.41 o                         
  12   9   2        774.02        844.18       114.09 o                         
  13   9   2        381.93        265.21        77.38 o                         
  14   9   2       1695.67       1630.83       165.10 o                         
  15   9   2       1200.17       1209.28       145.16 o                         
  16   9   2       2045.06       1835.79       180.49 o                         
  17   9   2       2432.51       2201.92       203.68 o                         
  18   9   2      13116.86      14950.31       460.93 o                         
 -19  10   2       1838.60       2460.16       230.70 o                         
 -18  10   2       4220.31       4348.87       240.82 o                         
 -17  10   2        538.10        590.53       101.17 o                         
 -16  10   2       2645.25       2774.69       160.52 o                         
 -15  10   2      13183.30      13450.69       327.27 o                         
 -14  10   2        986.70       1116.79        89.38 o                         
 -13  10   2      30573.60      32161.72       430.46 o                         
 -12  10   2       1373.51       1448.79       102.64 o                         
 -11  10   2      49996.99      54383.00       567.33 o                         
 -10  10   2        905.24        900.13        77.47 o                         
  -9  10   2        143.59        272.70        45.65 o                         
  -8  10   2       1436.38       1487.70        91.52 o                         
  -7  10   2       1506.16       1472.19       141.46 o                         
  -6  10   2       3034.13       3011.03       136.13 o                         
  -5  10   2      18492.77      18974.21       348.42 o                         
  -4  10   2      13736.79      14163.19       295.77 o                         
  -3  10   2      57762.05      62595.86       702.34 o                         
  -2  10   2        388.21        452.05        67.53 o                         
  -1  10   2      21700.98      22513.32       372.82 o                         
   0  10   2       4968.78       4597.87       161.68 o                         
   1  10   2      18469.76      18993.95       336.38 o                         
   2  10   2        668.64        770.31       100.98 o                         
   3  10   2         76.33        139.97        46.47 o                         
   4  10   2      29136.38      30600.26       563.61 o                         
   5  10   2          5.69         10.17        45.94 o                         
   6  10   2      53381.35      57705.00      1167.85 o                         
   7  10   2       1092.09       1070.52       106.54 o                         
   8  10   2        897.14        769.15        82.08 o                         
   9  10   2        282.10        159.02        52.16 o                         
  10  10   2         80.96        103.72        60.00 o                         
  11  10   2       5910.57       5736.56       745.27 o                         
  12  10   2        574.77        501.55        93.69 o                         
  13  10   2        208.76        136.30        72.99 o                         
  14  10   2       1204.49       1207.94       147.58 o                         
  15  10   2       2279.16       1857.33       185.70 o                         
  16  10   2       8517.31       9273.36       348.67 o                         
  17  10   2        951.74        971.80       146.61 o                         
 -17  11   2      21080.74      24622.79       484.85 o                         
 -16  11   2        177.59        212.09        71.16 o                         
 -15  11   2        823.06        949.95       104.11 o                         
 -14  11   2        645.26        668.68        90.38 o                         
 -13  11   2        902.20        926.31        95.37 o                         
 -12  11   2       9507.81       9528.88       224.55 o                         
 -11  11   2       5210.74       4861.93       229.53 o                         
 -10  11   2       2831.59       2859.52       175.19 o                         
  -9  11   2        785.57        569.51        79.91 o                         
  -8  11   2        110.72         52.80        44.14 o                         
  -7  11   2       4590.31       4274.16       170.48 o                         
  -6  11   2        410.59        446.12        67.22 o                         
  -5  11   2       1947.67       1956.26       128.03 o                         
  -4  11   2       1501.52       1613.80       128.50 o                         
  -3  11   2        131.30        147.98        44.01 o                         
  -2  11   2       3219.18       3034.61       140.31 o                         
  -1  11   2      15746.84      16748.80       422.35 o                         
   0  11   2       2435.28       2286.24       154.55 o                         
   1  11   2      32506.14      34219.65       630.21 o                         
   2  11   2        588.39        491.85        95.07 o                         
   3  11   2       5683.53       5462.13       236.28 o                         
   4  11   2       3088.62       2956.27       173.85 o                         
   5  11   2        678.05        684.27       103.22 o                         
   6  11   2        602.89        598.76        95.07 o                         
   7  11   2       1163.98       1226.39       135.82 o                         
   8  11   2      29071.95      32204.24       727.98 o                         
   9  11   2      19254.78      21002.06       718.38 o                         
  10  11   2      11516.14      11033.09       514.78 o                         
  11  11   2       5727.30       6295.23       259.72 o                         
  12  11   2       1208.58       1211.04       142.59 o                         
  13  11   2        115.04         37.08        66.51 o                         
  14  11   2       6519.02       6560.61       287.15 o                         
  15  11   2       1279.41       1060.23       138.22 o                         
  16  11   2       3282.32       3591.90       295.80 o                         
 -16  12   2        247.11        468.68       149.82 o                         
 -15  12   2       2866.18       2689.12       322.69 o                         
 -14  12   2        288.02        174.79       105.64 o                         
 -13  12   2       6682.06       7422.44       414.89 o                         
 -12  12   2       3037.25       3185.47       195.07 o                         
 -11  12   2       3657.84       3372.32       176.08 o                         
 -10  12   2       6172.84       6326.71       319.73 o                         
  -9  12   2       2464.35       2318.70       152.07 o                         
  -8  12   2       1995.37       1775.77       138.77 o                         
  -7  12   2       3142.25       3186.15       195.36 o                         
  -6  12   2       5339.41       5145.90       247.19 o                         
  -5  12   2       5117.96       5413.23       455.23 o                         
  -4  12   2      15205.59      16286.33       441.41 o                         
  -3  12   2      21415.46      22550.96       521.53 o                         
  -2  12   2        434.63        404.27        86.42 o                         
  -1  12   2       4057.52       3507.23       198.24 o                         
   0  12   2       1680.32       1639.86       259.31 o                         
   1  12   2       3488.97       3450.49       195.36 o                         
   2  12   2        378.09        242.47        68.91 o                         
   3  12   2        148.20        190.29        61.07 o                         
   4  12   2      11345.99      12610.44       407.21 o                         
   5  12   2        869.27       1044.53       131.56 o                         
   6  12   2      12499.69      12197.88       372.15 o                         
   7  12   2        876.69        864.68       209.37 o                         
   8  12   2       3469.89       3483.61       196.81 o                         
   9  12   2       1600.89       1425.24       226.65 o                         
  10  12   2       1627.73       1724.88       245.86 o                         
  11  12   2       2075.55       2001.48       261.23 o                         
  12  12   2         54.04         19.21        78.75 o                         
  13  12   2       2878.92       2892.73       338.06 o                         
  14  12   2         28.53         84.52       103.72 o                         
 -14  13   2        369.22        437.94       119.09 o                         
 -13  13   2       5038.79       5700.94       376.48 o                         
 -12  13   2       1067.42        929.67       180.56 o                         
 -11  13   2       1439.25       1060.28       184.40 o                         
 -10  13   2       1541.77       1352.25       215.13 o                         
  -9  13   2         19.28        -57.62        57.62 o                         
  -8  13   2        326.71        257.39        99.88 o                         
  -7  13   2          5.42          0.00        65.31 o                         
  -6  13   2       6801.01       7329.96       497.49 o                         
  -5  13   2       1060.59        710.64       130.61 o                         
  -4  13   2       8620.51       8580.34       327.25 o                         
  -3  13   2       2956.73       2830.00       255.47 o                         
  -2  13   2        635.83        601.61       101.52 o                         
  -1  13   2       3447.97       3254.42       303.49 o                         
   0  13   2       1532.10       1863.40       179.04 o                         
   1  13   2       1669.47       1724.96       171.13 o                         
   2  13   2       5076.40       5119.79       247.19 o                         
   3  13   2       2199.59       2303.02       199.64 o                         
   4  13   2       5376.67       5617.05       256.61 o                         
   5  13   2       2088.73       2191.47       236.26 o                         
   6  13   2       2425.37       1981.75       240.10 o                         
   7  13   2         80.84         94.89        54.13 o                         
   8  13   2       4905.11       4805.51       236.14 o                         
   9  13   2        525.00        368.79       122.93 o                         
  10  13   2       8378.83       9431.14       507.09 o                         
  11  13   2       4962.59       5301.18       262.82 o                         
  12  13   2        156.05        323.18       130.61 o                         
  -9  14   2        114.27        169.03        76.83 o                         
  -8  14   2       2859.67       2512.41       315.01 o                         
  -7  14   2       1964.71       2062.94       276.60 o                         
  -6  14   2       6323.06       6876.47       434.10 o                         
  -5  14   2         87.44         76.83        80.67 o                         
  -4  14   2       1062.81        891.25       184.40 o                         
  -3  14   2       2721.61       2919.62       280.44 o                         
  -2  14   2       1718.39       1755.61       265.07 o                         
  -1  14   2         32.46         29.96        52.52 o                         
   0  14   2         56.82          6.64        50.20 o                         
   1  14   2       2559.27       2588.61       198.54 o                         
   2  14   2        987.18        696.62       115.96 o                         
   3  14   2        478.10        653.77       155.59 o                         
   4  14   2       6632.01       7338.54       533.98 o                         
   5  14   2       2434.43       2775.56       190.15 o                         
   6  14   2        757.10       1062.81       138.22 o                         
   7  14   2        201.58        120.48        63.79 o                         
   8  14   2        327.97        338.06       122.93 o                         
   9  14   2        707.47        791.37       172.87 o                         
 -25   1   3        290.05        396.80       203.61 o                         
 -24   1   3          1.47          2.63        56.37 o                         
 -23   1   3       1500.28       1420.22        92.42 o                         
 -22   1   3        125.46         97.60        43.87 o                         
 -21   1   3       1342.77       1308.93        82.63 o                         
 -20   1   3      13846.99      14565.41       349.33 o                         
 -19   1   3        569.05        535.52        53.11 o                         
 -18   1   3       6224.39       6298.62       141.27 o                         
 -17   1   3         78.46         88.84        33.90 o                         
 -16   1   3       2493.56       2403.02        88.86 o                         
 -15   1   3      20825.10      20572.49       238.54 o                         
 -14   1   3       1819.63       1572.82        69.95 o                         
 -13   1   3       8357.95       8227.04       134.02 o                         
 -12   1   3       1045.84        814.16        40.53 o                         
 -11   1   3       1769.59       1655.76        50.02 o                         
 -10   1   3     120642.55     126230.14       644.05 o                         
  -9   1   3      32597.12      33291.38       234.74 o                         
  -8   1   3       7863.28       7844.89        95.04 o                         
  -7   1   3       2838.41       2792.92        53.20 o                         
  -6   1   3      13174.23      13174.25       120.23 o                         
  -5   1   3      54903.69      57329.46       362.45 o                         
  -4   1   3       9348.87       8995.64        99.85 o                         
  -3   1   3      49936.92      50774.32       353.61 o                         
  -2   1   3      13125.14      13252.45       177.44 o                         
  -1   1   3      18456.24      18592.92       193.67 o                         
   0   1   3      21188.50      21602.38       210.71 o                         
   1   1   3       8816.12       8359.36        82.21 o                         
   2   1   3     117171.77     122656.13       864.35 o                         
   3   1   3       5944.12       5681.02        71.98 o                         
   4   1   3      69325.33      73412.66       584.73 o                         
   5   1   3      12903.02      12613.67       127.17 o                         
   6   1   3       6711.02       6476.43       108.22 o                         
   7   1   3      16946.71      15629.55       187.35 o                         
   8   1   3      28943.80      27371.79       276.49 o                         
   9   1   3      19253.41      18217.78       223.39 o                         
  10   1   3       4998.42       4907.19       179.10 o                         
  11   1   3       2346.96       2408.17        84.68 o                         
  12   1   3       6337.19       6357.34       141.58 o                         
  13   1   3       2674.90       2424.38       118.66 o                         
  14   1   3       2588.23       2317.56        97.09 o                         
  15   1   3      32864.36      32559.35       392.97 o                         
  16   1   3       3460.31       3017.45       117.33 o                         
  17   1   3          0.34         66.89        34.79 o                         
  18   1   3        262.64        301.95        49.96 o                         
  19   1   3         16.46         44.38        41.36 o                         
  20   1   3      13002.74      13040.72       318.39 o                         
  21   1   3        625.25        576.81        70.77 o                         
  22   1   3        868.80        967.79       109.56 o                         
  23   1   3       1175.51        929.20       105.94 o                         
 -25   2   3       6609.36       6897.88       309.53 o                         
 -24   2   3       9511.55      10446.22       280.57 o                         
 -23   2   3        536.61        507.50        77.63 o                         
 -22   2   3       4627.69       4596.79       177.91 o                         
 -21   2   3      11850.46      11659.06       310.48 o                         
 -20   2   3       6370.72       6166.01       149.02 o                         
 -19   2   3       8457.81       8046.29       163.27 o                         
 -18   2   3       6252.93       6287.68       141.29 o                         
 -17   2   3       1228.93       1169.19        71.04 o                         
 -16   2   3      12313.37      12249.52       186.96 o                         
 -15   2   3      15734.24      15741.45       206.61 o                         
 -14   2   3       1808.39       1517.54        72.89 o                         
 -13   2   3      10538.66      10691.99       155.19 o                         
 -12   2   3       5537.56       5247.44       108.20 o                         
 -11   2   3       3200.78       2947.22        66.56 o                         
 -10   2   3      13413.43      13225.47       139.85 o                         
  -9   2   3      13551.54      13390.10       145.95 o                         
  -8   2   3     152911.52     160664.50       844.69 o                         
  -7   2   3        190.40        391.28        30.40 o                         
  -6   2   3      38484.27      37934.84       277.46 o                         
  -5   2   3        514.79        478.39        33.02 o                         
  -4   2   3      89624.77      93183.49       658.52 o                         
  -3   2   3     367356.47     379139.72      1944.59 o                         
  -2   2   3      13557.71      13177.13       145.28 o                         
  -1   2   3       2221.69       2243.61        93.71 o                         
   0   2   3        362.99        395.59        83.17 o                         
   1   2   3      43176.51      46043.94       369.87 o                         
   2   2   3     340527.19     352962.66      1987.14 o                         
   3   2   3      74655.91      76477.82       563.86 o                         
   4   2   3        705.76        616.90        27.19 o                         
   5   2   3       6617.18       6294.74        86.99 o                         
   6   2   3       1955.25       1789.66        48.84 o                         
   7   2   3     132749.00     136139.86       821.62 o                         
   8   2   3      18826.92      17773.20       175.41 o                         
   9   2   3      31053.55      30871.97       309.88 o                         
  10   2   3        926.84        998.27        63.19 o                         
  11   2   3      34401.49      34742.87       359.84 o                         
  12   2   3        865.52        774.24        59.77 o                         
  13   2   3      62600.82      64765.66       576.27 o                         
  14   2   3      65086.84      68685.25       616.04 o                         
  15   2   3        349.96        479.88        68.11 o                         
  16   2   3       2286.87       2063.67       107.87 o                         
  17   2   3       3204.91       2972.35       119.01 o                         
  18   2   3       4199.44       4257.92       182.98 o                         
  19   2   3       6131.15       6019.84       215.81 o                         
  20   2   3       1079.84       1000.53       167.01 o                         
  21   2   3        374.83        243.75        66.82 o                         
  22   2   3       1216.36        968.75       111.03 o                         
  23   2   3       3987.79       4150.71       324.58 o                         
  24   2   3       4119.49       4498.52       391.84 o                         
 -24   3   3        927.88        706.67       101.65 o                         
 -23   3   3       7221.71       7371.39       263.57 o                         
 -22   3   3          1.42         43.74        59.56 o                         
 -21   3   3         77.92        117.26        62.05 o                         
 -20   3   3      25809.24      26174.51       417.39 o                         
 -19   3   3       1083.09       1059.40       152.48 o                         
 -18   3   3       2927.89       3026.59       132.12 o                         
 -17   3   3       4810.91       4460.50       116.02 o                         
 -16   3   3      26856.81      27055.92       290.62 o                         
 -15   3   3      18411.95      18372.91       225.58 o                         
 -14   3   3      12759.79      12504.53       187.94 o                         
 -13   3   3          0.98        -11.47        37.81 o                         
 -12   3   3       7296.02       6859.91       111.74 o                         
 -11   3   3      22175.99      22097.90       225.63 o                         
 -10   3   3     106793.65     110753.35       624.70 o                         
  -9   3   3       1040.96        761.52        45.84 o                         
  -8   3   3       5055.25       4872.35        91.75 o                         
  -7   3   3      19430.13      17885.68       203.30 o                         
  -6   3   3      51840.77      54635.23       370.47 o                         
  -5   3   3      18934.44      19331.73       176.16 o                         
  -4   3   3        981.90        844.44        32.97 o                         
  -3   3   3      14416.02      13867.53       130.68 o                         
  -2   3   3       4135.38       4454.03        63.89 o                         
  -1   3   3     123422.34     133480.41      1081.40 o                         
   0   3   3       2633.75       2580.96        48.70 o                         
   1   3   3       1973.18       1893.68        65.98 o                         
   2   3   3       3590.92       3639.95        77.07 o                         
   3   3   3        887.80        917.10        64.32 o                         
   4   3   3        372.30        331.24        41.03 o                         
   5   3   3      18493.96      18963.93       170.56 o                         
   6   3   3        776.84        700.01        34.81 o                         
   7   3   3       4686.96       4720.26        82.91 o                         
   8   3   3      13026.60      11962.60       142.08 o                         
   9   3   3      21683.14      20825.20       255.48 o                         
  10   3   3       4998.52       5020.28       116.53 o                         
  11   3   3      25309.35      24568.87       291.79 o                         
  12   3   3         26.48         57.34        28.72 o                         
  13   3   3          3.57          9.60        37.15 o                         
  14   3   3        148.64        132.60        41.03 o                         
  15   3   3      34804.73      35233.12       413.53 o                         
  16   3   3         49.61         77.55        44.95 o                         
  17   3   3       2798.25       2485.72       159.32 o                         
  18   3   3       4107.89       3732.31       169.87 o                         
  19   3   3       5643.19       5443.10       209.19 o                         
  20   3   3      11930.56      12235.71       327.08 o                         
  21   3   3       2382.69       2347.88       165.87 o                         
  22   3   3       2151.25       1837.21       210.76 o                         
  23   3   3        933.24        821.66       131.73 o                         
 -24   4   3       5320.18       5301.48       276.72 o                         
 -23   4   3         33.16         54.57        64.34 o                         
 -22   4   3          4.60        130.50        68.64 o                         
 -21   4   3        185.32        149.56        69.18 o                         
 -20   4   3      12834.31      12857.53       324.82 o                         
 -19   4   3        691.47        708.65        90.26 o                         
 -18   4   3       4097.76       3773.35       274.57 o                         
 -17   4   3      10135.78       9799.98       260.40 o                         
 -16   4   3       5044.57       4793.22       176.89 o                         
 -15   4   3       2175.32       1894.60       129.21 o                         
 -14   4   3        398.98        290.52        38.93 o                         
 -13   4   3      11631.46      11283.96       153.31 o                         
 -12   4   3      14125.32      13836.24       185.86 o                         
 -11   4   3         13.29         95.97        36.10 o                         
 -10   4   3      30242.81      32140.51       289.85 o                         
  -9   4   3        243.77        333.27        32.82 o                         
  -8   4   3       5803.25       5766.42       102.69 o                         
  -7   4   3       6686.85       6011.12       102.61 o                         
  -6   4   3      70393.89      71959.27       506.49 o                         
  -5   4   3       1942.35       1958.36        53.45 o                         
  -4   4   3        169.93        180.38        19.69 o                         
  -3   4   3       5633.79       6115.46        96.81 o                         
  -2   4   3      60906.15      61002.18       376.09 o                         
  -1   4   3      24610.44      25010.08       218.50 o                         
   0   4   3      18210.01      18366.00       176.84 o                         
   1   4   3      86328.29      85442.97       604.87 o                         
   2   4   3       1044.93       1080.50        57.32 o                         
   3   4   3      42264.93      42351.24       409.79 o                         
   4   4   3      13423.36      12463.58       190.39 o                         
   5   4   3      36671.49      36266.92       297.53 o                         
   6   4   3      10430.94      10134.92       133.99 o                         
   7   4   3      79054.18      81962.97       575.49 o                         
   8   4   3       2486.19       2496.51        97.99 o                         
   9   4   3      10746.78      10490.90       199.62 o                         
  10   4   3      39735.62      40950.32       389.30 o                         
  11   4   3      21486.07      20987.84       266.24 o                         
  12   4   3        794.19        824.97        82.61 o                         
  13   4   3       2400.86       2164.06       163.28 o                         
  14   4   3       1580.83       1493.02       114.65 o                         
  15   4   3       9525.62       9338.30       247.61 o                         
  16   4   3         93.86         45.21        40.92 o                         
  17   4   3       6288.05       6339.44       215.30 o                         
  18   4   3      12695.88      12799.02       408.66 o                         
  19   4   3       2516.03       2295.91       164.07 o                         
  20   4   3       8017.89       7419.79       259.17 o                         
  21   4   3         12.62         28.40        58.80 o                         
  22   4   3         26.90        -56.90        56.90 o                         
 -23   5   3       2475.10       2515.57       179.84 o                         
 -22   5   3       4225.87       4249.63       202.06 o                         
 -21   5   3       2536.21       2395.25       173.47 o                         
 -20   5   3       1418.55       1323.13       148.12 o                         
 -19   5   3      23848.67      24886.33       460.21 o                         
 -18   5   3         93.69         93.48        59.83 o                         
 -17   5   3         10.46         -9.92        47.81 o                         
 -16   5   3      22551.87      22316.77       397.46 o                         
 -15   5   3      12094.25      11796.20       274.19 o                         
 -14   5   3      95248.08     100554.20       957.73 o                         
 -13   5   3      23666.52      23338.11       308.89 o                         
 -12   5   3       4441.27       3857.88       114.68 o                         
 -11   5   3      12814.77      12329.53       204.39 o                         
 -10   5   3         21.13        126.44        41.07 o                         
  -9   5   3      10539.08      10286.24       148.55 o                         
  -8   5   3       6933.35       7270.71       140.67 o                         
  -7   5   3      34393.60      33326.10       326.43 o                         
  -6   5   3       9137.87       9384.31       149.26 o                         
  -5   5   3      36347.38      37059.99       330.16 o                         
  -4   5   3      11709.81      11814.07       167.46 o                         
  -3   5   3      66133.07      69787.25       586.68 o                         
  -2   5   3      16054.12      15383.55       140.22 o                         
  -1   5   3        414.76        447.07        27.92 o                         
   0   5   3      24488.70      24584.96       207.55 o                         
   1   5   3      27835.28      28678.50       270.83 o                         
   2   5   3      40151.16      40986.95       351.93 o                         
   3   5   3     128674.53     137060.33      1048.00 o                         
   4   5   3     101882.25     105053.09       849.29 o                         
   5   5   3        284.47        213.53        36.88 o                         
   6   5   3      10387.87       9690.42       200.57 o                         
   7   5   3      31778.80      31045.67       364.48 o                         
   8   5   3       4618.37       4372.60       123.98 o                         
   9   5   3       1139.48       1009.52        88.54 o                         
  10   5   3      19393.45      18944.11       387.05 o                         
  11   5   3      17623.97      17980.43       387.74 o                         
  12   5   3      31067.24      31513.50       804.82 o                         
  13   5   3        590.69        498.88        86.80 o                         
  14   5   3       3948.15       3534.96       185.35 o                         
  15   5   3       1098.52       1266.69       133.46 o                         
  16   5   3       1565.64       1332.78       141.05 o                         
  17   5   3      14108.55      14656.60       411.18 o                         
  18   5   3       1069.01        954.49       124.96 o                         
  19   5   3      10638.16      10510.52       368.36 o                         
  20   5   3       4309.97       3660.70       222.55 o                         
  21   5   3      14576.79      15250.98       662.68 o                         
 -22   6   3        862.25        902.15       112.73 o                         
 -21   6   3        258.51        338.90        80.31 o                         
 -20   6   3      26626.63      28547.39       518.70 o                         
 -19   6   3       7944.49       7802.19       257.94 o                         
 -18   6   3        997.18        846.29       119.25 o                         
 -17   6   3      13428.72      14047.22       325.85 o                         
 -16   6   3       1760.47       1505.10       180.38 o                         
 -15   6   3       3107.38       3128.02       145.50 o                         
 -14   6   3       2957.00       2829.83       111.02 o                         
 -13   6   3      72693.81      75999.45       666.36 o                         
 -12   6   3         12.68         89.04        33.95 o                         
 -11   6   3       2583.30       2381.58        93.47 o                         
 -10   6   3       8077.68       7897.12       163.01 o                         
  -9   6   3        681.23        578.02        53.08 o                         
  -8   6   3      33742.27      33523.11       347.59 o                         
  -7   6   3        103.66        140.53        28.21 o                         
  -6   6   3      38319.17      39498.75       416.98 o                         
  -5   6   3       2018.35       1878.16        68.01 o                         
  -4   6   3      12404.60      12683.02       142.46 o                         
  -3   6   3      10235.16       9231.81       122.20 o                         
  -2   6   3       5021.08       4110.14        71.56 o                         
  -1   6   3        262.68        404.21        27.63 o                         
   0   6   3      17305.72      16437.98       223.22 o                         
   1   6   3      43030.41      42828.95       374.30 o                         
   2   6   3      16280.40      16934.07       210.72 o                         
   3   6   3      13964.37      13497.72       223.11 o                         
   4   6   3       9489.40       9357.99       183.30 o                         
   5   6   3      12318.61      11850.10       213.00 o                         
   6   6   3        100.56         73.83        30.42 o                         
   7   6   3       4107.59       3892.56       122.26 o                         
   8   6   3      24326.00      23726.13       329.42 o                         
   9   6   3       5677.06       5593.65       198.23 o                         
  10   6   3      18109.97      17527.34       383.16 o                         
  11   6   3      10307.82       9625.93       357.27 o                         
  12   6   3       7011.68       6436.43       242.56 o                         
  13   6   3       3923.19       3691.91       189.22 o                         
  14   6   3       1336.97       1218.19       130.39 o                         
  15   6   3       1365.62       1163.18       129.22 o                         
  16   6   3          6.42        -19.21        48.90 o                         
  17   6   3       2028.23       1584.83       162.38 o                         
  18   6   3      31209.87      32856.67       727.98 o                         
  19   6   3       2035.17       1988.31       194.21 o                         
  20   6   3       3092.91       3060.38       204.43 o                         
  21   6   3       1023.96       1006.11       144.85 o                         
 -22   7   3         11.86        157.51       111.41 o                         
 -21   7   3       3717.53       4077.02       200.32 o                         
 -20   7   3       1159.06       1154.93       122.97 o                         
 -19   7   3        185.68         97.45        77.30 o                         
 -18   7   3       1858.67       1667.01       139.63 o                         
 -17   7   3        997.20        706.99        95.03 o                         
 -16   7   3        937.58        794.89        96.83 o                         
 -15   7   3       2240.24       2093.21       134.26 o                         
 -14   7   3        621.81        430.95        56.64 o                         
 -13   7   3       2095.07       1846.18        97.12 o                         
 -12   7   3       7312.77       7091.18       170.65 o                         
 -11   7   3       2187.62       2072.51        93.77 o                         
 -10   7   3       5660.94       5619.39       142.90 o                         
  -9   7   3      27202.25      28163.93       331.74 o                         
  -8   7   3        157.33        147.03        31.55 o                         
  -7   7   3      14909.09      14811.25       215.98 o                         
  -6   7   3       7699.29       7865.52       179.65 o                         
  -5   7   3      20351.54      20462.18       245.32 o                         
  -4   7   3      10307.05       9883.02       147.19 o                         
  -3   7   3      27773.94      27160.46       222.77 o                         
  -2   7   3        895.63        858.45        44.67 o                         
  -1   7   3        643.63        541.47        33.57 o                         
   0   7   3      63889.77      66120.09       453.15 o                         
   1   7   3      21004.52      20979.60       248.25 o                         
   2   7   3        272.63        350.32        39.15 o                         
   3   7   3         17.24        146.95        74.02 o                         
   4   7   3      51013.42      52246.07       542.87 o                         
   5   7   3      28938.10      29336.80       590.01 o                         
   6   7   3       5498.07       5278.28       148.85 o                         
   7   7   3        562.94        559.42        62.08 o                         
   8   7   3      44927.91      45933.21       520.41 o                         
   9   7   3       6481.59       6214.98       168.84 o                         
  10   7   3      40583.10      42038.18      1135.20 o                         
  11   7   3       1770.77       1659.09       149.11 o                         
  12   7   3       2736.57       2427.55       322.69 o                         
  13   7   3       4237.28       3901.86       330.38 o                         
  14   7   3      18664.18      18934.32       478.28 o                         
  15   7   3       1689.31       1541.42       150.60 o                         
  16   7   3         43.95         86.15        63.45 o                         
  17   7   3       9991.13      10283.98       487.88 o                         
  18   7   3        355.01        169.46       151.74 o                         
  19   7   3        116.64         78.21        71.95 o                         
  20   7   3         10.86         -9.28        71.03 o                         
 -21   8   3      16699.67      18519.53       438.08 o                         
 -20   8   3        509.89        365.22        85.04 o                         
 -19   8   3        401.43        373.11        82.67 o                         
 -18   8   3       2995.36       2982.23       161.88 o                         
 -17   8   3      14485.98      14936.00       347.79 o                         
 -16   8   3      14838.88      15788.13       348.88 o                         
 -15   8   3       5138.44       5065.46       243.05 o                         
 -14   8   3       4692.00       4731.18       151.04 o                         
 -13   8   3      16289.60      16608.70       281.68 o                         
 -12   8   3       6536.78       6335.37       177.60 o                         
 -11   8   3      11298.36      11174.14       216.96 o                         
 -10   8   3       6801.50       6576.15       162.20 o                         
  -9   8   3      28713.28      28885.45       348.93 o                         
  -8   8   3       1523.56       1449.53        85.87 o                         
  -7   8   3      30822.37      30818.16       344.01 o                         
  -6   8   3      18780.73      18289.44       246.32 o                         
  -5   8   3         29.29         82.19        28.58 o                         
  -4   8   3      84121.10      88825.23       611.80 o                         
  -3   8   3       5141.10       4973.84       104.23 o                         
  -2   8   3       5416.95       5322.66       155.64 o                         
  -1   8   3         32.79         97.91        60.23 o                         
   0   8   3       7981.10       7819.29       194.07 o                         
   1   8   3       4732.77       4583.82       113.44 o                         
   2   8   3       1386.30       1352.70        71.46 o                         
   3   8   3          0.88         35.20        25.41 o                         
   4   8   3       1504.33       1417.86        75.86 o                         
   5   8   3         59.34         60.31        31.44 o                         
   6   8   3       7610.66       7440.98       186.17 o                         
   7   8   3        366.51        386.97        53.07 o                         
   8   8   3       1296.94       1334.24       112.00 o                         
   9   8   3      15809.09      16421.99       298.68 o                         
  10   8   3       1148.92        920.12       222.81 o                         
  11   8   3       2607.49       2307.26       162.45 o                         
  12   8   3      17081.61      16210.94       406.87 o                         
  13   8   3       6580.41       6615.27       266.32 o                         
  14   8   3      39776.23      41626.66       730.08 o                         
  15   8   3       5582.73       5135.45       246.08 o                         
  16   8   3       1748.24       1764.50       174.81 o                         
  17   8   3       8359.43       8814.12       344.18 o                         
  18   8   3       2754.58       2599.38       221.95 o                         
  19   8   3       3980.78       4053.50       274.67 o                         
 -20   9   3       1343.34       1465.13       145.53 o                         
 -19   9   3       1851.67       2054.60       164.80 o                         
 -18   9   3       1166.23       1370.82       128.13 o                         
 -17   9   3       1285.09       1175.43       121.15 o                         
 -16   9   3         90.30         67.95        53.94 o                         
 -15   9   3        817.78        810.81        97.25 o                         
 -14   9   3       5413.77       5622.38       168.71 o                         
 -13   9   3        138.34         83.61        38.76 o                         
 -12   9   3        619.14        487.58        61.17 o                         
 -11   9   3       1155.30       1075.19        83.78 o                         
 -10   9   3      16951.03      16695.12       270.27 o                         
  -9   9   3      36367.57      38235.27       425.09 o                         
  -8   9   3        150.56        166.74        36.17 o                         
  -7   9   3       1384.06       1462.68        98.70 o                         
  -6   9   3       3124.68       2858.80        91.92 o                         
  -5   9   3        903.08        867.09        86.82 o                         
  -4   9   3      33436.84      33911.78       462.36 o                         
  -3   9   3      29399.43      30228.02       426.80 o                         
  -2   9   3      17429.51      17851.02       312.63 o                         
  -1   9   3         98.73        135.51        43.19 o                         
   0   9   3       7784.48       7402.39       193.21 o                         
   1   9   3      14425.16      14325.97       272.52 o                         
   2   9   3       9217.86       9367.50       218.18 o                         
   3   9   3      27847.39      28293.26       335.51 o                         
   4   9   3       6693.39       6188.12       202.66 o                         
   5   9   3       9671.83      10067.64       226.87 o                         
   6   9   3       5646.38       5535.88       178.41 o                         
   7   9   3       7003.83       6847.36       230.37 o                         
   8   9   3      41251.22      42170.17       565.22 o                         
   9   9   3       1189.10       1149.69        98.86 o                         
  10   9   3       2993.76       2865.31       393.76 o                         
  11   9   3        270.87        257.61        68.91 o                         
  12   9   3          1.66         29.28        50.20 o                         
  13   9   3      16832.06      17410.99       448.94 o                         
  14   9   3       2379.42       2299.98       351.51 o                         
  15   9   3       2320.99       2294.01       197.99 o                         
  16   9   3       1506.32       1487.65       166.91 o                         
  17   9   3       2989.64       2849.67       231.29 o                         
  18   9   3        381.88        241.81        97.79 o                         
 -19  10   3        105.16         71.46        80.95 o                         
 -18  10   3        116.02        156.71        73.52 o                         
 -17  10   3       3271.58       3488.08       181.38 o                         
 -16  10   3       1142.62       1171.46       124.11 o                         
 -15  10   3        157.82         43.35        53.94 o                         
 -14  10   3        915.32        839.13       130.86 o                         
 -13  10   3       2725.17       2657.16       131.21 o                         
 -12  10   3       2870.45       2677.44       118.62 o                         
 -11  10   3       3931.54       3564.33       133.84 o                         
 -10  10   3        304.76        253.88        47.03 o                         
  -9  10   3       2080.86       2187.43        97.88 o                         
  -8  10   3         24.63         71.45        55.70 o                         
  -7  10   3        111.59         77.61        36.80 o                         
  -6  10   3         80.99        112.73        38.68 o                         
  -5  10   3        671.36        493.45        68.06 o                         
  -4  10   3       6352.02       6278.75       191.90 o                         
  -3  10   3       1887.70       1739.42       114.66 o                         
  -2  10   3       1413.05       1241.94       103.44 o                         
  -1  10   3        826.35        713.28       105.52 o                         
   0  10   3       1925.81       1770.77       159.43 o                         
   1  10   3        119.11        136.99        55.64 o                         
   2  10   3       3899.85       4094.92       259.31 o                         
   3  10   3       1525.19       1445.34       272.75 o                         
   4  10   3        545.15        516.64        90.97 o                         
   5  10   3         47.22         -2.88        46.10 o                         
   6  10   3        506.75        568.07        70.12 o                         
   7  10   3       1195.51       1122.57       111.57 o                         
   8  10   3        307.96        247.48        54.78 o                         
   9  10   3       4158.32       4011.69       200.07 o                         
  10  10   3       1114.89       1097.68       127.98 o                         
  11  10   3        607.42        492.69        89.52 o                         
  12  10   3        121.21         15.27        55.64 o                         
  13  10   3        196.75        148.69        92.20 o                         
  14  10   3       2832.33       2782.84       247.78 o                         
  15  10   3        173.09         40.87        80.67 o                         
  16  10   3       2470.35       2917.21       237.68 o                         
  17  10   3        402.30        418.74       157.51 o                         
 -18  11   3        268.24        440.19       130.92 o                         
 -17  11   3        940.70        701.53       106.91 o                         
 -16  11   3       1953.80       1925.87       170.52 o                         
 -15  11   3        669.10        726.22        95.00 o                         
 -14  11   3       3196.13       3372.27       141.39 o                         
 -13  11   3       1174.46       1186.21        94.50 o                         
 -12  11   3        351.75        331.69        84.08 o                         
 -11  11   3       5236.17       5426.50       242.02 o                         
 -10  11   3        481.56        632.26       100.40 o                         
  -9  11   3        931.91        953.26       110.34 o                         
  -8  11   3       3149.83       3060.00       187.02 o                         
  -7  11   3        821.29        715.01        85.36 o                         
  -6  11   3       4485.47       3859.80       207.15 o                         
  -5  11   3        177.49         94.39        55.32 o                         
  -4  11   3        114.29         82.74        51.68 o                         
  -3  11   3        382.12        300.57        78.22 o                         
  -2  11   3       5102.89       5125.08       234.86 o                         
  -1  11   3         45.35        132.26        56.85 o                         
   0  11   3         74.33         95.74        92.20 o                         
   1  11   3        610.58        451.51        88.00 o                         
   2  11   3       2046.78       2195.08       184.66 o                         
   3  11   3       1068.95        899.41       118.14 o                         
   4  11   3       5642.82       5310.26       616.58 o                         
   5  11   3        406.95        387.20        88.36 o                         
   6  11   3       1221.28       1170.60       135.09 o                         
   7  11   3       6121.87       5958.83       251.93 o                         
   8  11   3       1378.99       1272.71       139.40 o                         
   9  11   3        497.97        703.01       153.66 o                         
  10  11   3         43.09        126.77        51.61 o                         
  11  11   3        148.64        144.73       136.38 o                         
  12  11   3        435.42        371.03        88.54 o                         
  13  11   3          2.68        -67.23       105.64 o                         
  14  11   3        201.46         67.37       128.69 o                         
  15  11   3          9.29         23.33        74.66 o                         
  16  11   3        939.17       1041.08       203.61 o                         
 -16  12   3       2207.37       2062.94       265.07 o                         
 -15  12   3        279.82        437.94       130.61 o                         
 -14  12   3         18.42         46.10        76.83 o                         
 -13  12   3        308.45        153.66        76.83 o                         
 -12  12   3        104.11        261.23        88.36 o                         
 -11  12   3        327.56        351.62       136.38 o                         
 -10  12   3        363.61        417.72        92.20 o                         
  -9  12   3       2204.95       2217.83       437.94 o                         
  -8  12   3       3203.56       3342.14       206.73 o                         
  -7  12   3      11373.57      11387.67       635.79 o                         
  -6  12   3        432.40        320.80        86.93 o                         
  -5  12   3       2632.95       2770.78       200.52 o                         
  -4  12   3       4901.67       4995.39       244.43 o                         
  -3  12   3       4441.50       4278.33       226.71 o                         
  -2  12   3       7500.14       7624.39       298.77 o                         
  -1  12   3        200.04        212.38        71.95 o                         
   0  12   3         73.65          8.70        45.23 o                         
   1  12   3       7389.51       6993.30       282.47 o                         
   2  12   3        228.05        177.19        64.52 o                         
   3  12   3       1920.59       1917.73       176.57 o                         
   4  12   3       2970.68       2727.38       177.91 o                         
   5  12   3         20.85         59.22        54.46 o                         
   6  12   3       4887.78       5099.59       460.99 o                         
   7  12   3          1.21         35.43        48.00 o                         
   8  12   3        627.25        723.38       151.74 o                         
   9  12   3        812.64        737.59       165.19 o                         
  10  12   3       8058.14       8916.37       480.20 o                         
  11  12   3        681.94        699.17       161.35 o                         
  12  12   3       3841.97       3430.55       315.01 o                         
  13  12   3       1583.85       1617.32       261.23 o                         
  15  12   3       2459.94       2312.65       284.28 o                         
 -14  13   3       1955.89       1813.24       261.23 o                         
 -13  13   3        157.58        234.34        99.88 o                         
 -12  13   3       1684.52       1640.37       242.02 o                         
 -11  13   3       1951.62       2109.04       280.44 o                         
 -10  13   3          4.95        -18.75        54.00 o                         
  -9  13   3      10354.17      10866.92       484.04 o                         
  -8  13   3          0.23        -46.46        46.46 o                         
  -7  13   3        854.55        866.71       130.39 o                         
  -6  13   3        578.45        631.41       112.51 o                         
  -5  13   3        255.05        159.11        64.52 o                         
  -4  13   3        173.87         98.12        65.02 o                         
  -3  13   3       1423.27       1288.22       150.74 o                         
  -2  13   3       4767.69       4944.32       247.19 o                         
  -1  13   3        101.18        150.07        63.39 o                         
   0  13   3        717.72        799.57       116.71 o                         
   1  13   3       2022.88       2228.84       249.70 o                         
   2  13   3        167.82        224.24        73.19 o                         
   3  13   3        650.88        739.51       188.24 o                         
   4  13   3       2031.29       2020.82       288.12 o                         
   5  13   3        179.76        180.56        64.52 o                         
   6  13   3       1526.84       1438.56       157.51 o                         
   7  13   3        309.99        411.76       115.25 o                         
   8  13   3       5872.52       6473.11       414.89 o                         
   9  13   3        522.89        464.83       130.61 o                         
  10  13   3       1432.58       1621.16       245.86 o                         
  11  13   3        777.08       1056.44       207.45 o                         
  12  13   3        256.12        242.02       103.72 o                         
  -8  14   3       1483.44       1156.32       211.29 o                         
  -7  14   3       1595.59       1375.29       234.34 o                         
  -6  14   3         40.25        -53.78        53.78 o                         
  -5  14   3          2.59        -32.93        46.10 o                         
  -4  14   3        571.99        591.45       157.51 o                         
  -3  14   3        614.37        552.20       106.04 o                         
  -2  14   3          2.28         28.37        52.50 o                         
  -1  14   3       1735.79       1686.84       175.19 o                         
   0  14   3       5113.57       5830.92       724.14 o                         
   1  14   3          1.87         13.79        52.92 o                         
   2  14   3       4281.52       4320.73       239.00 o                         
   3  14   3        704.46        718.19       119.52 o                         
   4  14   3         41.18        166.21        66.51 o                         
   5  14   3         81.04        152.54        64.52 o                         
   6  14   3       1900.64       2002.09       195.81 o                         
   7  14   3        441.85        489.75        93.69 o                         
   8  14   3        344.02        364.95       122.93 o                         
   1  15   3       2417.10       2443.26       311.17 o                         
   2  15   3       1637.41       1970.74       280.44 o                         
   3  15   3       3612.29       4490.84       353.43 o                         
   4  15   3       7647.21       8270.98       487.88 o                         
 -26   0   4       4186.28       4569.84       248.45 o                         
 -25   0   4      17385.43      18970.83       503.85 o                         
 -24   0   4        977.77        885.83       141.63 o                         
 -23   0   4       6453.49       5925.71       227.64 o                         
 -22   0   4       3912.65       4202.57       186.44 o                         
 -21   0   4        830.44        859.89       105.18 o                         
 -20   0   4       3768.54       3606.51       163.76 o                         
 -19   0   4       1102.69        952.50        95.58 o                         
 -18   0   4      51796.71      54402.90       662.90 o                         
 -17   0   4       5291.01       5442.16       184.21 o                         
 -16   0   4     139021.78     146387.50      1257.94 o                         
 -15   0   4      19096.66      18388.03       320.54 o                         
 -14   0   4      49932.95      51304.01       575.64 o                         
 -13   0   4      51447.11      51925.86       563.71 o                         
 -12   0   4        383.31        463.90        55.33 o                         
 -11   0   4      22955.29      24042.68       326.13 o                         
 -10   0   4      47673.63      47027.84       483.07 o                         
  -9   0   4      48511.92      49945.44       490.70 o                         
  -8   0   4      61411.39      62111.68       556.05 o                         
  -7   0   4      74933.58      73103.52       613.88 o                         
  -6   0   4      17035.81      16473.53       217.29 o                         
  -5   0   4      38838.87      37498.57       441.36 o                         
  -4   0   4      22415.70      22803.77       437.94 o                         
  -3   0   4     204026.36     208145.89      2462.47 o                         
  -2   0   4     132113.67     141340.38      1740.25 o                         
  -1   0   4       9760.46       9942.08       253.55 o                         
   0   0   4      69073.92      75921.68       689.39 o                         
   1   0   4     328993.66     338469.84      2697.26 o                         
   2   0   4       8539.32       8357.65       322.69 o                         
   3   0   4     131665.41     135511.67      1168.03 o                         
   4   0   4     212277.91     217094.38      3305.69 o                         
   5   0   4      15212.03      14854.52       237.68 o                         
   6   0   4      50102.13      51513.38       806.74 o                         
   7   0   4      22415.34      19853.02       311.82 o                         
   8   0   4        388.69        174.90        39.32 o                         
   9   0   4       2256.04       2184.41       105.52 o                         
  10   0   4        102.66        315.58        76.83 o                         
  11   0   4      18730.28      19182.05       359.79 o                         
  12   0   4       4738.85       4298.32       167.83 o                         
  13   0   4       5510.71       5143.09       191.44 o                         
  14   0   4      19082.87      19567.35       404.75 o                         
  15   0   4       3603.33       3194.78       163.52 o                         
  16   0   4        338.39        294.23        72.99 o                         
  17   0   4      23739.80      23691.44       921.99 o                         
  18   0   4       2106.84       2010.27       149.46 o                         
  19   0   4      17197.61      17638.04       493.65 o                         
  20   0   4       3652.63       3358.51       197.41 o                         
  21   0   4      28240.54      30788.21      1454.05 o                         
  22   0   4      19292.36      20850.39       529.67 o                         
  23   0   4          3.58         75.38        94.12 o                         
 -25   1   4       2807.64       3302.16       214.41 o                         
 -24   1   4       9063.34       9631.73       378.16 o                         
 -23   1   4       9445.64       9919.22       241.64 o                         
 -22   1   4          9.78         24.09        48.96 o                         
 -21   1   4       5971.71       5905.71       189.27 o                         
 -20   1   4      14344.31      14455.98       232.16 o                         
 -19   1   4       8347.21       8022.47       165.06 o                         
 -18   1   4       7297.80       7266.63       153.18 o                         
 -17   1   4      15414.67      15564.43       291.18 o                         
 -16   1   4      43619.67      44492.60       391.35 o                         
 -15   1   4       4205.88       3712.79       103.37 o                         
 -14   1   4      15647.82      15440.13       197.88 o                         
 -13   1   4       2231.31       1951.52        59.86 o                         
 -12   1   4      45972.85      47396.27       331.00 o                         
 -11   1   4      21695.10      21599.86       195.96 o                         
 -10   1   4      31968.30      31405.98       239.95 o                         
  -9   1   4      42525.89      43241.82       287.70 o                         
  -8   1   4      10086.29       9236.23       146.14 o                         
  -7   1   4      12070.22      11034.81       124.86 o                         
  -6   1   4      29608.02      29665.04       309.03 o                         
  -5   1   4      19213.21      19022.48       235.69 o                         
  -4   1   4       6221.67       5674.81        93.57 o                         
  -3   1   4      67386.22      71525.30       580.55 o                         
  -2   1   4     337013.97     341246.75      2870.53 o                         
  -1   1   4      11710.39      12978.39       176.00 o                         
   0   1   4      98998.84     101867.79       664.85 o                         
   1   1   4        986.65       1024.66        29.48 o                         
   2   1   4      15962.69      16713.55       142.08 o                         
   3   1   4       3153.60       3209.95        56.91 o                         
   4   1   4      12239.71      11910.28       125.00 o                         
   5   1   4     351247.19     359647.62      3060.77 o                         
   6   1   4        209.95         63.69        24.02 o                         
   7   1   4     274540.44     288125.81      1716.95 o                         
   8   1   4       3816.13       3339.79        88.10 o                         
   9   1   4       3000.87       2947.78        85.78 o                         
  10   1   4      29857.82      29782.59       318.88 o                         
  11   1   4       3264.35       2978.26        95.38 o                         
  12   1   4       6144.17       5823.71       138.32 o                         
  13   1   4       9147.00       8579.85       176.79 o                         
  14   1   4      67304.95      69284.38       622.95 o                         
  15   1   4      70099.83      75014.70       675.78 o                         
  16   1   4       1915.94       1665.76       118.66 o                         
  17   1   4       3915.25       3582.80       129.12 o                         
  18   1   4       6756.08       6741.54       207.38 o                         
  19   1   4       1525.79       1253.02        95.75 o                         
  20   1   4       8021.37       8143.94       214.55 o                         
  21   1   4        792.59        791.58        97.12 o                         
  22   1   4      15433.93      15885.03       710.80 o                         
  23   1   4        166.63        118.88        63.26 o                         
 -25   2   4        629.43        625.51       118.05 o                         
 -24   2   4       2909.52       2680.11       205.72 o                         
 -23   2   4      17217.30      17679.65       362.53 o                         
 -22   2   4        385.87        375.19        84.28 o                         
 -21   2   4       7634.39       7594.42       173.10 o                         
 -20   2   4       1018.77        980.23        75.88 o                         
 -19   2   4         22.51         14.99        32.04 o                         
 -18   2   4       4514.57       4368.74       146.60 o                         
 -17   2   4      11148.23      10991.03       183.60 o                         
 -16   2   4      60305.64      63417.86       493.18 o                         
 -15   2   4      13610.01      13874.47       195.51 o                         
 -14   2   4      28197.74      28646.70       283.67 o                         
 -13   2   4       4964.77       4459.13        89.26 o                         
 -12   2   4      17168.81      16812.13       223.67 o                         
 -11   2   4         12.52         21.52        15.55 o                         
 -10   2   4       7689.23       7305.29       109.94 o                         
  -9   2   4       7374.28       6402.50       110.08 o                         
  -8   2   4      28643.82      30322.97       261.16 o                         
  -7   2   4      84174.48      86605.36       542.17 o                         
  -6   2   4      66527.54      67636.85       491.20 o                         
  -5   2   4      20510.35      21636.78       191.58 o                         
  -4   2   4      15377.62      15754.11       151.13 o                         
  -3   2   4     124708.59     129371.18       799.46 o                         
  -2   2   4       5118.93       4719.36        83.71 o                         
  -1   2   4        629.38        716.86        39.01 o                         
   0   2   4      88432.06      91104.05       825.08 o                         
   1   2   4     100314.90     104178.98       759.65 o                         
   2   2   4      35048.62      37664.00       297.93 o                         
   3   2   4      37211.74      37628.92       299.92 o                         
   4   2   4       5897.95       5615.74        82.13 o                         
   5   2   4      13935.39      13188.94       175.87 o                         
   6   2   4      23537.48      24777.56       214.40 o                         
   7   2   4       9849.51       9555.38       124.29 o                         
   8   2   4      19940.57      19877.74       236.90 o                         
   9   2   4      11090.91      11046.75       172.46 o                         
  10   2   4       7324.86       7123.87       142.92 o                         
  11   2   4       6806.13       6720.92       179.65 o                         
  12   2   4      17597.95      17776.57       253.53 o                         
  13   2   4       1763.70       1510.45        86.13 o                         
  14   2   4       8731.58       8358.53       206.59 o                         
  15   2   4       2647.63       2478.58       105.23 o                         
  16   2   4       2996.16       2649.63       110.29 o                         
  17   2   4       1721.77       1640.47       106.46 o                         
  18   2   4       5184.98       5488.21       202.27 o                         
  19   2   4       8736.61       8828.52       266.48 o                         
  20   2   4       2130.47       2284.20       193.23 o                         
  21   2   4       6041.47       5932.66       229.16 o                         
  22   2   4        197.72        297.25        74.56 o                         
  23   2   4         23.47         -2.15        80.08 o                         
 -24   3   4      20108.41      22243.53       480.36 o                         
 -23   3   4       6495.46       6418.12       246.96 o                         
 -22   3   4         20.51         30.57        64.59 o                         
 -21   3   4         25.41        -32.99        54.78 o                         
 -20   3   4        888.48        741.09       130.31 o                         
 -19   3   4        479.71        374.46        74.59 o                         
 -18   3   4       6476.59       6126.42       150.69 o                         
 -17   3   4      42494.65      43394.99       426.48 o                         
 -16   3   4        425.41        405.60        48.27 o                         
 -15   3   4       2701.46       2477.44        89.06 o                         
 -14   3   4       5158.20       5036.36       119.71 o                         
 -13   3   4       5638.70       5792.09       115.39 o                         
 -12   3   4      11307.59      11270.82       166.68 o                         
 -11   3   4      49761.93      49519.91       396.38 o                         
 -10   3   4       6422.00       6024.61       113.41 o                         
  -9   3   4      39110.06      38103.34       316.49 o                         
  -8   3   4       1027.75        733.28        70.25 o                         
  -7   3   4     162415.88     168389.39       995.00 o                         
  -6   3   4      64708.11      66526.63       439.74 o                         
  -5   3   4      38359.38      39931.70       293.89 o                         
  -4   3   4       3165.30       3198.28        63.24 o                         
  -3   3   4      28560.79      28758.61       244.22 o                         
  -2   3   4      17308.73      17101.48       165.85 o                         
  -1   3   4     195414.11     200641.45      1207.34 o                         
   0   3   4      65580.70      64619.14       462.61 o                         
   1   3   4      19614.00      21002.07       205.50 o                         
   2   3   4      18016.66      18175.81       285.56 o                         
   3   3   4       4799.72       4224.54        80.55 o                         
   4   3   4        664.96        810.55        57.12 o                         
   5   3   4      19609.41      19760.25       182.33 o                         
   6   3   4     136702.39     139078.03       958.52 o                         
   7   3   4      25131.80      24664.18       223.27 o                         
   8   3   4      13374.98      12791.56       153.54 o                         
   9   3   4       1949.23       1919.49        58.50 o                         
  10   3   4      42448.98      42026.38       400.54 o                         
  11   3   4      26301.69      25705.17       303.44 o                         
  12   3   4      36984.93      37075.64       450.24 o                         
  13   3   4       1942.84       1891.38        90.53 o                         
  14   3   4      33407.46      34074.60       398.21 o                         
  15   3   4         39.13        -39.45        52.27 o                         
  16   3   4      12047.32      11991.14       287.16 o                         
  17   3   4       1665.74       1475.90       120.78 o                         
  18   3   4       8021.92       7696.11       243.62 o                         
  19   3   4       4664.74       4455.96       194.20 o                         
  20   3   4       1683.16       1545.46       135.08 o                         
  21   3   4       1863.47       1810.39       207.12 o                         
  22   3   4       2054.66       2012.31       162.82 o                         
 -24   4   4       4401.79       4395.26       214.87 o                         
 -23   4   4      22024.47      24501.65       668.27 o                         
 -22   4   4        253.81        337.03        79.78 o                         
 -21   4   4      23517.16      24755.83       476.18 o                         
 -20   4   4       2299.60       2188.78       172.26 o                         
 -19   4   4         41.72         91.66        50.29 o                         
 -18   4   4       5281.40       5129.23       193.19 o                         
 -17   4   4       7734.90       7179.11       223.15 o                         
 -16   4   4         72.56        100.56        46.81 o                         
 -15   4   4       2103.84       2080.41       128.81 o                         
 -14   4   4       9683.16       9616.64       192.04 o                         
 -13   4   4      64390.76      67781.98       552.74 o                         
 -12   4   4       3838.49       3792.28        96.83 o                         
 -11   4   4       8059.73       7540.00       159.53 o                         
 -10   4   4      11454.40      11521.91       162.49 o                         
  -9   4   4       8173.95       8148.66       130.12 o                         
  -8   4   4       5845.41       5493.84       102.97 o                         
  -7   4   4      15241.62      15593.77       175.94 o                         
  -6   4   4      41656.65      43511.20       328.03 o                         
  -5   4   4      60685.00      62716.57       416.17 o                         
  -4   4   4      43261.24      44260.50       314.22 o                         
  -3   4   4        814.81        784.32        54.61 o                         
  -2   4   4      21469.54      21940.13       265.05 o                         
  -1   4   4       3398.48       3402.78        64.73 o                         
   0   4   4      62024.28      62393.77       399.64 o                         
   2   4   4      13189.75      13441.96       159.97 o                         
   3   4   4      22033.40      21884.47       215.66 o                         
   4   4   4        965.49       1014.88        88.16 o                         
   5   4   4      84104.18      86030.48       596.96 o                         
   6   4   4       2348.78       2050.99        62.05 o                         
   7   4   4      17963.18      17476.55       244.84 o                         
   8   4   4      18870.22      18443.78       219.02 o                         
   9   4   4       8088.39       7928.60       123.52 o                         
  10   4   4      11031.31      11088.60       199.12 o                         
  11   4   4       9125.30       9107.00       217.82 o                         
  12   4   4      78059.00      80437.23       813.17 o                         
  13   4   4       4456.56       3875.17       150.39 o                         
  14   4   4       3412.72       2999.55       138.91 o                         
  15   4   4       1125.25        982.64        97.21 o                         
  16   4   4       5176.00       4829.37       183.02 o                         
  17   4   4      27021.50      27290.65       474.55 o                         
  18   4   4       1579.31       1456.12       128.33 o                         
  19   4   4       2787.43       2722.82       186.32 o                         
  20   4   4       2589.58       2540.70       217.15 o                         
  21   4   4       3324.73       2958.78       216.83 o                         
  22   4   4      12868.56      13758.59       454.53 o                         
 -23   5   4        922.68        692.87       100.12 o                         
 -22   5   4        108.42         53.58        62.49 o                         
 -21   5   4       2506.78       2318.39       165.65 o                         
 -20   5   4        948.65        973.66       114.06 o                         
 -19   5   4      14230.72      14154.75       338.77 o                         
 -18   5   4      11248.46      11294.01       294.01 o                         
 -17   5   4      12467.33      12066.03       458.06 o                         
 -16   5   4       1353.35       1007.02       112.40 o                         
 -15   5   4        572.38        527.98        78.76 o                         
 -14   5   4        776.50        522.48        94.26 o                         
 -13   5   4       3666.75       3624.16       117.93 o                         
 -12   5   4        771.47        682.23        91.49 o                         
 -11   5   4      21794.79      22102.18       246.77 o                         
 -10   5   4      35416.50      35187.02       375.12 o                         
  -9   5   4      56070.13      57667.06       436.42 o                         
  -8   5   4      40191.59      41222.84       419.65 o                         
  -7   5   4      15230.03      15143.04       202.95 o                         
  -6   5   4         17.36         41.47        17.75 o                         
  -5   5   4       9828.54      10401.72       153.07 o                         
  -4   5   4       2686.96       2869.94        65.21 o                         
  -3   5   4       8814.46       8758.45       128.74 o                         
  -2   5   4      21504.84      22016.47       201.28 o                         
  -1   5   4      92924.70      97267.56       590.45 o                         
   0   5   4     124188.20     129764.24       749.98 o                         
   1   5   4      14356.44      12851.85       142.54 o                         
   2   5   4      12736.23      11673.85       132.88 o                         
   3   5   4        654.76        549.12       107.70 o                         
   4   5   4        228.54        309.02        66.50 o                         
   5   5   4       1230.59       1174.17        72.76 o                         
   6   5   4       2917.57       2575.45        95.51 o                         
   7   5   4      11874.86      11899.99       212.14 o                         
   8   5   4       6712.11       6095.88       150.63 o                         
   9   5   4      24720.70      23861.11       468.83 o                         
  10   5   4      24518.23      23426.56       444.60 o                         
  11   5   4      10642.42      10552.79       296.70 o                         
  12   5   4       8373.92       7935.50       305.41 o                         
  13   5   4       4370.89       4392.27       272.75 o                         
  14   5   4       1289.83        948.88       116.71 o                         
  15   5   4       1693.47       1535.02       150.30 o                         
  16   5   4       1868.75       1834.08       163.92 o                         
  17   5   4        342.63        326.60        78.78 o                         
  18   5   4        351.00        328.98        79.27 o                         
  19   5   4       7438.97       7422.01       309.96 o                         
  20   5   4       6578.44       6394.85       296.32 o                         
  21   5   4       2699.37       2650.72       223.11 o                         
 -23   6   4       2108.03       2493.20       326.54 o                         
 -22   6   4      17917.35      19981.82       446.36 o                         
 -21   6   4       6072.67       6073.26       234.36 o                         
 -20   6   4       5026.74       5352.39       221.71 o                         
 -19   6   4        547.64        546.25        91.16 o                         
 -18   6   4       4326.79       4216.97       184.71 o                         
 -17   6   4       8046.72       8310.66       248.35 o                         
 -16   6   4       1836.27       1631.86       125.93 o                         
 -15   6   4        904.72        875.00        93.39 o                         
 -14   6   4       9956.97      10057.04       207.66 o                         
 -13   6   4       1489.08       1297.31        91.10 o                         
 -12   6   4      39131.17      39577.85       542.93 o                         
 -11   6   4      11219.93      11023.29       200.14 o                         
 -10   6   4       3417.15       3456.29       108.82 o                         
  -9   6   4          0.46         22.64        23.84 o                         
  -8   6   4          2.62          1.67        27.17 o                         
  -7   6   4       1335.07       1062.59        67.09 o                         
  -6   6   4      12191.91      11660.71       177.64 o                         
  -5   6   4      15151.53      15065.15       197.12 o                         
  -4   6   4       1381.06       1227.78        46.71 o                         
  -3   6   4      34855.02      35524.11       262.97 o                         
  -2   6   4       2515.94       2871.29        70.36 o                         
  -1   6   4      96904.38     103202.38       636.16 o                         
   0   6   4      13248.96      13003.22       161.92 o                         
   1   6   4        482.28        452.28        33.86 o                         
   2   6   4       8116.32       7863.95       167.46 o                         
   3   6   4       5593.63       5313.56       140.25 o                         
   4   6   4      56119.18      57601.45       570.79 o                         
   5   6   4      11094.86      10979.13       209.92 o                         
   6   6   4        952.94        803.06        68.81 o                         
   7   6   4       1997.62       1911.07        89.75 o                         
   8   6   4         39.46         20.76        29.80 o                         
   9   6   4       6468.41       5924.13       202.74 o                         
  10   6   4       7927.92       7449.91       349.59 o                         
  11   6   4      17049.63      16945.83       394.06 o                         
  12   6   4        200.34         95.69        67.23 o                         
  13   6   4      18798.59      18681.56       445.63 o                         
  14   6   4       3160.80       3112.41       179.89 o                         
  15   6   4        414.15        294.51       126.77 o                         
  16   6   4       4114.32       4197.64       228.58 o                         
  17   6   4       2461.28       2298.87       198.08 o                         
  18   6   4       2711.18       2472.56       240.10 o                         
  19   6   4         97.87          0.00        92.20 o                         
  20   6   4        494.50        418.10       136.38 o                         
 -22   7   4        198.22        203.61       145.98 o                         
 -21   7   4        543.20        551.62        97.57 o                         
 -20   7   4       1610.68       1358.35       135.49 o                         
 -19   7   4       9673.41       9818.11       291.25 o                         
 -18   7   4        100.98        111.67        59.82 o                         
 -17   7   4        191.24        164.58        84.23 o                         
 -16   7   4       6967.05       7308.05       229.88 o                         
 -15   7   4        826.66        689.40        84.22 o                         
 -14   7   4        288.86        257.51        44.61 o                         
 -13   7   4       4413.81       4015.07       133.39 o                         
 -12   7   4      13649.58      13165.09       236.08 o                         
 -11   7   4       1806.12       1776.81        90.92 o                         
 -10   7   4      26804.08      27502.06       337.03 o                         
  -9   7   4      11475.91      11055.85       197.27 o                         
  -8   7   4      27166.78      27774.04       328.59 o                         
  -7   7   4      11378.02      11930.52       194.31 o                         
  -6   7   4      82228.34      86085.82       657.88 o                         
  -5   7   4       4922.93       4729.75       176.54 o                         
  -4   7   4       3852.40       3759.69        90.28 o                         
  -3   7   4        655.25        705.55        40.05 o                         
  -2   7   4      52950.98      54886.78       478.49 o                         
  -1   7   4       2728.77       2589.20        70.28 o                         
   0   7   4       5429.32       5126.86        96.60 o                         
   1   7   4      95429.09     101271.98       977.56 o                         
   2   7   4       9144.74       8835.81       155.70 o                         
   3   7   4       2177.25       2135.36        78.47 o                         
   4   7   4       8975.30       8713.40       255.49 o                         
   5   7   4       8633.42       8505.25       192.50 o                         
   6   7   4       6339.33       5978.56       178.14 o                         
   7   7   4      10276.71       9906.89       214.34 o                         
   8   7   4       5175.09       4909.26       151.96 o                         
   9   7   4      11739.75      11441.64       237.55 o                         
  10   7   4        642.07        671.90        97.68 o                         
  11   7   4      75466.84      78797.40      2070.63 o                         
  12   7   4        291.76        261.52        70.00 o                         
  13   7   4       3944.18       3380.71       188.66 o                         
  14   7   4       1334.13       1116.01       132.80 o                         
  15   7   4       3620.51       3053.93       265.07 o                         
  16   7   4        780.33        743.64       117.95 o                         
  17   7   4        745.47        892.37       134.52 o                         
  18   7   4      11591.53      12146.96       436.02 o                         
  19   7   4        124.73        159.93        77.38 o                         
 -21   8   4        572.26        583.81       106.82 o                         
 -20   8   4       1489.67       1720.97       153.13 o                         
 -19   8   4       2056.64       1993.62       155.13 o                         
 -18   8   4       8985.87       8843.59       273.51 o                         
 -17   8   4          0.50         50.24        54.59 o                         
 -16   8   4          0.22         20.90        49.63 o                         
 -15   8   4       9663.31       9109.38       339.77 o                         
 -14   8   4         11.55         25.95        31.92 o                         
 -13   8   4         38.84         29.09        38.26 o                         
 -12   8   4      22570.26      23306.11       332.19 o                         
 -11   8   4       1267.09       1144.16        84.28 o                         
 -10   8   4       4102.86       4079.96       129.52 o                         
  -9   8   4        562.62        509.24        56.11 o                         
  -8   8   4      10812.23      10866.98       196.28 o                         
  -7   8   4       1673.05       1507.27        86.33 o                         
  -6   8   4        310.22        288.65        46.58 o                         
  -5   8   4      40153.09      40569.73       417.35 o                         
  -4   8   4        527.74        554.02        79.22 o                         
  -3   8   4       9124.88       9020.17       143.06 o                         
  -2   8   4        278.02        275.54        74.00 o                         
  -1   8   4       4832.16       4785.21       197.06 o                         
   0   8   4       2947.56       2588.08        86.52 o                         
   1   8   4        707.27        632.38        53.67 o                         
   2   8   4       8944.78       8759.82       163.92 o                         
   3   8   4       1986.62       1965.89       103.59 o                         
   4   8   4        294.93        272.64        49.31 o                         
   5   8   4       3518.45       3013.22       146.36 o                         
   6   8   4        272.25        283.15        48.02 o                         
   7   8   4        827.73        775.12        76.92 o                         
   8   8   4       5330.06       5053.15       161.67 o                         
   9   8   4        915.40        695.63       100.54 o                         
  10   8   4       6924.48       6997.23       255.97 o                         
  11   8   4       1426.91       1251.12       132.77 o                         
  12   8   4       6938.57       6748.42       265.55 o                         
  13   8   4       2950.93       2540.78       182.70 o                         
  14   8   4        100.68         71.15        66.46 o                         
  15   8   4       4976.14       4458.07       384.16 o                         
  16   8   4          6.77        -24.36        62.76 o                         
  17   8   4       7715.09       8297.56       432.18 o                         
  18   8   4       1735.85       1502.32       168.46 o                         
 -20   9   4       2542.91       2607.50       188.60 o                         
 -19   9   4       1159.77       1265.45       224.93 o                         
 -18   9   4         46.13        -52.22        97.42 o                         
 -17   9   4       1730.02       1653.62       135.69 o                         
 -16   9   4        103.21        188.80        59.04 o                         
 -15   9   4       4802.69       4825.01       219.11 o                         
 -14   9   4       3212.62       3320.35       131.39 o                         
 -13   9   4      23959.44      25376.25       367.17 o                         
 -12   9   4        153.15        127.51        38.66 o                         
 -11   9   4       9188.74       9738.58       208.74 o                         
 -10   9   4       8250.10       8444.92       189.59 o                         
  -9   9   4       2506.71       2410.24       103.23 o                         
  -8   9   4        137.18        181.74        38.57 o                         
  -7   9   4       8545.77       8495.44       229.56 o                         
  -6   9   4      30265.61      31178.27       324.97 o                         
  -5   9   4      17934.09      17915.20       322.70 o                         
  -4   9   4      31496.65      33390.32       457.79 o                         
  -3   9   4      14600.41      14805.66       288.87 o                         
  -2   9   4       3558.95       3444.68       134.14 o                         
  -1   9   4      12528.28      12644.79       589.69 o                         
   0   9   4       1579.20       1481.81       201.68 o                         
   1   9   4      18379.39      19244.74       425.55 o                         
   2   9   4       6270.54       6311.78       237.12 o                         
   3   9   4      15049.86      15727.37       287.01 o                         
   4   9   4      30191.51      30667.32       425.48 o                         
   5   9   4        245.31        204.14        81.37 o                         
   6   9   4      19888.69      20341.67       343.43 o                         
   7   9   4       2788.49       2904.66       187.34 o                         
   8   9   4       8049.91       7488.42       206.30 o                         
   9   9   4        423.27        435.78        83.68 o                         
  10   9   4       2974.99       2861.67       255.47 o                         
  11   9   4       4010.33       3806.95       201.27 o                         
  12   9   4       1536.21       1353.81       146.39 o                         
  13   9   4       4260.19       3839.39       214.41 o                         
  14   9   4        890.46        733.94       119.43 o                         
  15   9   4        564.91        423.98       107.56 o                         
  16   9   4       6714.38       7299.76       311.12 o                         
  17   9   4         92.16        134.46       113.33 o                         
 -19  10   4       6306.93       6791.59       260.16 o                         
 -18  10   4        119.34        346.47        80.57 o                         
 -17  10   4      33560.43      38691.57       609.72 o                         
 -16  10   4         81.95         93.82       124.43 o                         
 -15  10   4       4924.91       5107.97       198.77 o                         
 -14  10   4       3040.72       3181.72       139.73 o                         
 -13  10   4       5188.53       5363.04       168.33 o                         
 -12  10   4        768.18        710.41        70.97 o                         
 -11  10   4         11.70         29.54        36.86 o                         
 -10  10   4       7987.08       8293.81       194.03 o                         
  -9  10   4        916.97        785.09       222.81 o                         
  -8  10   4       2286.63       2212.12       126.74 o                         
  -7  10   4       2822.24       3074.21       220.25 o                         
  -6  10   4       8254.11       8693.00       231.23 o                         
  -5  10   4         32.73         69.15        48.00 o                         
  -4  10   4       1786.08       1817.18       164.33 o                         
  -3  10   4       1403.32       1313.22       253.55 o                         
  -2  10   4       2803.04       2854.48       172.48 o                         
  -1  10   4      14575.56      14972.30       493.65 o                         
   0  10   4      10112.07      10348.30       320.40 o                         
   1  10   4      19303.67      20147.03       458.47 o                         
   2  10   4      21580.74      22662.97       492.35 o                         
   3  10   4        705.02        483.37        90.24 o                         
   4  10   4      43402.35      46161.27       741.87 o                         
   5  10   4       7770.58       7559.75       318.85 o                         
   6  10   4        526.24        421.10        61.55 o                         
   7  10   4       3129.63       2782.09       132.49 o                         
   8  10   4      20596.88      22032.03       382.48 o                         
   9  10   4       8186.20       7793.21       482.12 o                         
  10  10   4       1011.20       1044.85       232.42 o                         
  11  10   4       1212.39       1089.67       129.63 o                         
  12  10   4        381.60        181.50       138.30 o                         
  13  10   4       2051.62       2027.47       185.35 o                         
  14  10   4       1690.31       1516.47       169.63 o                         
  15  10   4       3699.98       4332.92       240.12 o                         
  16  10   4      11389.39      12833.52       425.97 o                         
 -18  11   4        647.11        888.70       186.83 o                         
 -17  11   4       1094.85       1316.67       129.87 o                         
 -16  11   4          6.41        -43.21        57.42 o                         
 -15  11   4       8205.34       8984.47       269.68 o                         
 -14  11   4      11521.60      12607.19       272.24 o                         
 -13  11   4      21122.71      24882.48       626.18 o                         
 -12  11   4        262.78        299.65        99.88 o                         
 -11  11   4       6589.98       6523.05       388.00 o                         
 -10  11   4       9431.14       9780.73       468.68 o                         
  -9  11   4      11846.39      11334.54       497.49 o                         
  -8  11   4        297.43        208.58        69.64 o                         
  -7  11   4       5566.35       5899.86       262.44 o                         
  -6  11   4      23257.02      23994.91       548.21 o                         
  -5  11   4      29920.50      31868.07       638.99 o                         
  -4  11   4      37887.81      39913.58       724.90 o                         
  -3  11   4       9778.97       9252.78       325.12 o                         
  -2  11   4       9559.52       9596.83       647.31 o                         
  -1  11   4       5951.45       6316.01       264.84 o                         
   0  11   4       5865.07       5512.39       244.07 o                         
   1  11   4         31.74         21.30        43.30 o                         
   2  11   4       5492.90       5920.17       253.71 o                         
   3  11   4      18509.13      18537.54       482.12 o                         
   4  11   4      17010.33      17674.90       446.55 o                         
   5  11   4        129.04         69.62        51.77 o                         
   6  11   4      30941.79      32382.97       627.86 o                         
   7  11   4       1451.93       1303.57       145.48 o                         
   8  11   4        349.59        393.86       126.77 o                         
   9  11   4        738.45        729.91       161.35 o                         
  10  11   4       2207.31       2269.78       174.79 o                         
  11  11   4        590.85        576.34       103.22 o                         
  12  11   4        126.79         52.34        64.52 o                         
  13  11   4       6096.34       5558.41       266.32 o                         
  14  11   4        272.79        201.02        90.73 o                         
  15  11   4          9.95        176.71       111.41 o                         
 -14  12   4         31.96         65.31        88.36 o                         
 -13  12   4        157.91        169.03        88.36 o                         
 -12  12   4       1059.88        914.30       176.71 o                         
 -11  12   4        303.59        145.67        66.46 o                         
 -10  12   4      11611.34      11722.56       416.81 o                         
  -9  12   4        358.02        437.08       153.66 o                         
  -8  12   4        391.42        459.08        93.69 o                         
  -7  12   4        575.11        528.32        99.12 o                         
  -6  12   4         15.33         14.56        55.70 o                         
  -5  12   4       4206.43       3902.12       221.95 o                         
  -4  12   4        214.37        161.59        63.68 o                         
  -3  12   4       8531.32       7858.52       310.60 o                         
  -2  12   4       4895.66       4703.57       341.90 o                         
  -1  12   4        192.50        259.09        73.19 o                         
   0  12   4       1454.57       1203.66       144.85 o                         
   1  12   4        262.70        384.16        82.82 o                         
   2  12   4       1036.72        931.20       124.87 o                         
   3  12   4       1323.15       1327.50       152.12 o                         
   4  12   4       9466.31       9543.25       335.27 o                         
   5  12   4        446.92        493.06       147.90 o                         
   6  12   4         18.83          5.38        80.67 o                         
   7  12   4        197.77        194.35        66.51 o                         
   8  12   4      12255.07      12988.47       583.92 o                         
   9  12   4       1954.19       2128.25       280.44 o                         
  10  12   4       3386.29       3411.35       307.33 o                         
  11  12   4       1310.14       1171.69       218.97 o                         
  12  12   4        602.92        660.76       176.71 o                         
 -14  13   4       1232.96       1271.57       222.81 o                         
 -13  13   4       4400.94       5015.01       272.50 o                         
 -12  13   4       4086.72       4206.50       246.68 o                         
 -11  13   4         25.46        179.27        67.33 o                         
 -10  13   4       1097.09       1121.75       146.61 o                         
  -9  13   4       1618.64       1414.13       165.10 o                         
  -8  13   4       4676.95       4343.43       343.82 o                         
  -7  13   4       1805.83       1716.47       183.34 o                         
  -6  13   4      23947.17      26067.38       802.90 o                         
  -5  13   4        279.17        324.07        85.28 o                         
  -4  13   4       8540.10       8363.76       335.47 o                         
  -3  13   4        758.19        584.56       109.39 o                         
  -2  13   4        253.16        234.60        90.28 o                         
  -1  13   4         71.43         57.25       136.38 o                         
   0  13   4        341.62        226.18        77.38 o                         
   1  13   4       8522.86       9460.05       791.37 o                         
   2  13   4       2002.97       1853.23       420.66 o                         
   3  13   4       5495.50       6012.73       275.63 o                         
   4  13   4       4489.77       4759.49       470.60 o                         
   5  13   4        680.72        694.13       199.76 o                         
   6  13   4          8.23        108.28        57.23 o                         
   7  13   4        741.12        852.46       119.15 o                         
   8  13   4         65.61        119.09        92.20 o                         
   9  13   4       6184.76       6711.29       430.26 o                         
  10  13   4          1.08        130.61       107.56 o                         
  -9  14   4         45.99        149.82       115.25 o                         
  -8  14   4        247.82        572.40       161.35 o                         
  -7  14   4       2557.10       2489.81       376.48 o                         
  -6  14   4       2596.92       2455.68       257.39 o                         
  -5  14   4       6586.13       6600.60       302.80 o                         
  -4  14   4         61.83        101.06        74.91 o                         
  -3  14   4       5460.92       5592.83       278.34 o                         
  -2  14   4        414.30        344.57       184.40 o                         
  -1  14   4       4625.92       4809.26       258.02 o                         
   0  14   4       4652.45       4792.04       258.02 o                         
   1  14   4        257.83        240.13        79.82 o                         
   2  14   4         68.62        -39.40        52.92 o                         
   3  14   4        316.56        255.42       132.54 o                         
   4  14   4          1.12         80.17        99.88 o                         
   5  14   4       4070.67       4458.30       549.35 o                         
   6  14   4         52.80        -37.84        52.52 o                         
   7  14   4         27.69         26.89        80.67 o                         
  -4  15   4          2.43          7.68        88.36 o                         
  -3  15   4        464.69        445.63       119.09 o                         
  -2  15   4        470.24        591.61       161.35 o                         
  -1  15   4        956.72        756.80       172.87 o                         
   0  15   4        675.23        610.82       153.66 o                         
   1  15   4       7752.85       7921.39       487.88 o                         
   2  15   4       2098.72       2493.20       318.85 o                         
 -25   1   5       2155.69       2054.36       195.53 o                         
 -24   1   5       4854.68       4972.45       166.36 o                         
 -23   1   5         98.06         79.89        46.49 o                         
 -22   1   5       3142.33       3076.44       130.57 o                         
 -21   1   5      12952.32      13013.46       227.11 o                         
 -20   1   5       6474.10       6023.86       150.40 o                         
 -19   1   5       5131.88       5210.98       143.14 o                         
 -18   1   5       7359.16       7082.14       153.81 o                         
 -17   1   5       9091.57       8683.08       165.45 o                         
 -16   1   5       3222.34       2842.27        96.77 o                         
 -15   1   5       3066.54       2838.58        90.34 o                         
 -14   1   5        361.61        391.30        41.40 o                         
 -13   1   5      17996.32      17944.11       244.21 o                         
 -12   1   5       3327.51       3141.78        75.99 o                         
 -11   1   5       3532.87       3290.97        74.25 o                         
 -10   1   5        366.60        398.55        31.68 o                         
  -9   1   5        177.11        162.71        25.93 o                         
  -8   1   5      69601.05      70047.06       478.92 o                         
  -7   1   5       1945.46       2132.38        61.77 o                         
  -6   1   5         80.26         89.83        22.93 o                         
  -5   1   5      19606.54      20074.38       213.94 o                         
  -4   1   5      18745.56      18974.21       201.47 o                         
  -3   1   5     165817.98     167652.70      1271.01 o                         
  -2   1   5      13306.38      13674.52       195.15 o                         
  -1   1   5      13536.58      13171.97       162.20 o                         
   0   1   5      11930.33      11668.89       147.50 o                         
   1   1   5       4690.98       4715.46        69.60 o                         
   2   1   5      39405.34      39201.82       393.20 o                         
   3   1   5       2625.91       2558.54        55.52 o                         
   4   1   5      33158.45      32675.53       251.58 o                         
   5   1   5       2772.51       2505.14        72.64 o                         
   6   1   5        117.57         77.14        23.95 o                         
   7   1   5      19765.53      19502.71       225.17 o                         
   8   1   5       5087.10       5264.81       115.89 o                         
   9   1   5      46158.16      48845.44       434.35 o                         
  10   1   5         74.71         84.46        26.90 o                         
  11   1   5       3174.03       3007.66        98.18 o                         
  12   1   5          1.05         25.37        25.79 o                         
  13   1   5      18517.20      19172.09       276.94 o                         
  14   1   5      31113.43      32332.32       387.40 o                         
  15   1   5       3365.97       3174.75       117.74 o                         
  16   1   5       1541.04       1504.02        96.36 o                         
  17   1   5        142.38        183.00        40.73 o                         
  18   1   5       3373.37       3287.13       128.29 o                         
  19   1   5       7550.25       7380.89       198.90 o                         
  20   1   5        126.60        156.29       105.00 o                         
  21   1   5         91.33         87.92        85.22 o                         
  22   1   5        608.07        567.04       117.17 o                         
  23   1   5        589.63        514.83       167.52 o                         
 -25   2   5       1686.02       1645.29       374.56 o                         
 -24   2   5        409.46        321.50        75.97 o                         
 -23   2   5        986.37        953.55       105.73 o                         
 -22   2   5         51.32         86.62        54.34 o                         
 -21   2   5      14163.32      14195.11       239.74 o                         
 -20   2   5      36526.14      38059.20       401.46 o                         
 -19   2   5      11511.75      11654.58       203.42 o                         
 -18   2   5        401.49        374.36        47.18 o                         
 -17   2   5      11674.92      11548.70       191.22 o                         
 -16   2   5      20305.21      20864.09       255.96 o                         
 -15   2   5      32692.69      33403.32       325.34 o                         
 -14   2   5      24236.31      24877.26       265.78 o                         
 -13   2   5       4922.23       4824.36        95.73 o                         
 -12   2   5      10697.83      10400.60       161.87 o                         
 -11   2   5       5323.96       5342.07       133.08 o                         
 -10   2   5      78368.63      81575.95       557.69 o                         
  -9   2   5     121337.90     132189.00       922.82 o                         
  -8   2   5       6505.12       6965.65       116.40 o                         
  -7   2   5      33546.36      34565.43       286.49 o                         
  -6   2   5        735.06        843.93        76.71 o                         
  -5   2   5      61627.42      65235.19       482.77 o                         
  -4   2   5       8075.01       8226.85       121.14 o                         
  -3   2   5      86686.09      89473.90       599.13 o                         
  -2   2   5      27974.10      28458.86       306.01 o                         
  -1   2   5      30689.65      30681.59       279.20 o                         
   0   2   5      16428.38      17759.93       193.36 o                         
   1   2   5      14350.11      14976.44       172.55 o                         
   2   2   5      31994.38      32497.05       327.66 o                         
   3   2   5      13131.19      12787.92       158.95 o                         
   4   2   5      10076.58       9621.12       159.60 o                         
   5   2   5      46560.40      48850.54       346.05 o                         
   6   2   5       3956.21       3602.87        76.54 o                         
   7   2   5      31259.90      30713.53       280.04 o                         
   8   2   5      19210.65      18851.39       229.57 o                         
   9   2   5      40763.58      40539.74       385.23 o                         
  10   2   5       5867.16       5637.53       189.63 o                         
  11   2   5       7786.75       7421.21       168.79 o                         
  12   2   5      31723.37      31525.12       402.00 o                         
  13   2   5        201.92        151.01        41.55 o                         
  14   2   5       6184.43       6099.98       247.16 o                         
  15   2   5      32676.78      33064.70       405.06 o                         
  16   2   5       3383.47       2884.68       115.42 o                         
  17   2   5       5560.91       5327.23       158.31 o                         
  18   2   5      11467.20      11126.73       292.62 o                         
  19   2   5        109.99        115.69        57.44 o                         
  20   2   5      13027.47      13573.45       384.17 o                         
  21   2   5       2481.45       2296.49       163.25 o                         
  22   2   5       8311.33       8605.22       285.62 o                         
 -24   3   5       4641.50       4717.05       224.72 o                         
 -23   3   5         34.49        135.50        68.75 o                         
 -22   3   5       2500.19       2287.27       168.03 o                         
 -21   3   5       3327.36       3495.73       217.28 o                         
 -20   3   5       2854.13       2687.27       173.41 o                         
 -19   3   5        732.51        823.78       110.07 o                         
 -18   3   5       9573.06       9413.12       190.20 o                         
 -17   3   5        167.04        112.79        43.43 o                         
 -16   3   5       3091.48       3123.60       120.16 o                         
 -15   3   5         65.37        108.66        42.38 o                         
 -14   3   5         71.25         45.38        26.19 o                         
 -13   3   5      20277.79      20568.61       246.41 o                         
 -12   3   5      15951.64      15373.97       202.85 o                         
 -11   3   5       4457.27       4563.16       121.71 o                         
 -10   3   5       1725.65       1503.88        60.71 o                         
  -9   3   5      19989.60      20083.11       232.88 o                         
  -8   3   5      56173.11      58518.19       425.66 o                         
  -7   3   5        680.05        408.38        35.61 o                         
  -6   3   5        304.87        239.55        26.48 o                         
  -5   3   5      69317.47      71299.21       464.21 o                         
  -4   3   5       4566.69       4635.56        89.11 o                         
  -3   3   5     144232.17     148112.39       920.64 o                         
  -2   3   5        281.45        288.12        23.62 o                         
  -1   3   5       1297.65       1295.82        69.87 o                         
   0   3   5        364.47        289.08        30.80 o                         
   1   3   5      42527.74      41999.29       390.35 o                         
   2   3   5      15469.40      15316.53       179.27 o                         
   3   3   5       7008.12       6939.60       130.86 o                         
   4   3   5      29094.62      29175.32       312.73 o                         
   5   3   5      14106.05      13014.89       189.49 o                         
   6   3   5       2733.37       2555.27        65.36 o                         
   7   3   5      19581.00      18910.40       226.45 o                         
   8   3   5       5613.20       5261.27        99.06 o                         
   9   3   5      14918.82      14481.22       176.52 o                         
  10   3   5      12730.44      12439.04       196.84 o                         
  11   3   5       2986.98       2721.33        95.35 o                         
  12   3   5         97.80         97.62        41.13 o                         
  13   3   5       2199.06       2156.92       147.49 o                         
  14   3   5      30961.30      32380.96       398.12 o                         
  15   3   5          1.23         99.96        44.09 o                         
  16   3   5       2641.02       2364.63       136.46 o                         
  17   3   5        111.95         67.92        50.70 o                         
  18   3   5          2.34         38.33        59.78 o                         
  19   3   5        949.72        983.88       105.71 o                         
  20   3   5       2963.69       2737.08       199.61 o                         
  21   3   5        556.83        558.01       113.33 o                         
  22   3   5       1460.93       1398.26       161.61 o                         
 -24   4   5       9713.99       9962.55       321.66 o                         
 -23   4   5         59.53         96.04        82.40 o                         
 -22   4   5       7501.91       7729.11       267.52 o                         
 -21   4   5       1783.11       1876.73       152.82 o                         
 -20   4   5      13627.08      13479.71       336.08 o                         
 -19   4   5        695.67        590.78        86.12 o                         
 -18   4   5        501.85        514.47        77.37 o                         
 -17   4   5      14196.72      13491.25       467.34 o                         
 -16   4   5      16451.08      17164.97       354.20 o                         
 -15   4   5       4074.10       3842.84       128.72 o                         
 -14   4   5      14124.98      14189.01       209.26 o                         
 -13   4   5      61382.14      64235.69       510.59 o                         
 -12   4   5        569.32        411.03        41.78 o                         
 -11   4   5      26458.32      26596.71       285.56 o                         
 -10   4   5      10675.10      10626.66       159.85 o                         
  -9   4   5       1788.94       1823.92        70.39 o                         
  -8   4   5       2095.31       1859.82        75.63 o                         
  -7   4   5      24743.80      24276.86       235.43 o                         
  -6   4   5      13932.24      14401.35       166.52 o                         
  -5   4   5       8556.11       7948.81       161.29 o                         
  -4   4   5         63.41         79.65        23.84 o                         
  -3   4   5      23764.45      24279.03       231.28 o                         
  -2   4   5       5578.97       6097.80        91.73 o                         
  -1   4   5       9419.52       9467.42       144.59 o                         
   0   4   5         56.79         46.74        19.69 o                         
   1   4   5       3369.90       3288.47        82.73 o                         
   2   4   5      32396.54      33850.98       305.58 o                         
   3   4   5      24985.45      25292.34       251.12 o                         
   4   4   5      30404.32      31103.80       288.60 o                         
   5   4   5      53750.03      57258.14       448.56 o                         
   6   4   5       1218.04       1078.03        51.57 o                         
   7   4   5      31232.47      31174.00       302.46 o                         
   8   4   5      12119.54      11013.90       149.00 o                         
   9   4   5      11614.42      11185.35       178.33 o                         
  10   4   5       1265.16       1288.14       105.35 o                         
  11   4   5      17559.79      16745.51       467.21 o                         
  12   4   5       1141.79       1167.29        96.73 o                         
  13   4   5       8847.58       8371.56       223.72 o                         
  14   4   5      16190.30      15518.70       321.95 o                         
  15   4   5       1697.81       1723.93       125.26 o                         
  16   4   5       1681.73       1499.16       121.42 o                         
  17   4   5        149.21        118.13        99.88 o                         
  18   4   5      26668.63      27364.78       596.72 o                         
  19   4   5       9487.59       9078.58       340.69 o                         
  20   4   5         30.54        -14.90        65.52 o                         
  21   4   5        565.27        402.00       122.93 o                         
 -23   5   5       4957.70       4409.44       212.08 o                         
 -22   5   5        440.09        494.46       103.87 o                         
 -21   5   5       3205.95       3183.94       212.96 o                         
 -20   5   5       5263.18       5308.93       212.89 o                         
 -19   5   5      12721.95      13197.05       416.25 o                         
 -18   5   5        363.97        291.99        71.70 o                         
 -17   5   5      16042.03      17115.36       356.80 o                         
 -16   5   5      60209.48      63519.00       738.47 o                         
 -15   5   5       6454.60       6270.86       201.09 o                         
 -14   5   5       1379.99       1268.41        82.60 o                         
 -13   5   5       7095.13       6607.88       160.29 o                         
 -12   5   5      18422.92      17937.71       264.41 o                         
 -11   5   5       6141.55       5883.01       124.20 o                         
 -10   5   5      10002.31       9165.29       151.53 o                         
  -9   5   5      42931.82      44601.15       371.68 o                         
  -8   5   5      14791.81      14542.77       201.07 o                         
  -7   5   5      17216.43      16395.94       188.86 o                         
  -6   5   5      33717.12      33278.11       283.98 o                         
  -5   5   5       6482.26       6301.92       104.55 o                         
  -4   5   5      51644.42      52840.93       374.55 o                         
  -3   5   5       1078.99        908.17        74.96 o                         
  -2   5   5      24089.32      25014.53       223.66 o                         
  -1   5   5       4141.90       4531.85        82.41 o                         
   0   5   5          2.99        112.45        41.80 o                         
   1   5   5     218623.88     229789.80      1246.80 o                         
   2   5   5      28385.88      27644.07       233.28 o                         
   3   5   5      12037.11      12026.60       161.65 o                         
   4   5   5       2946.47       2520.17        70.49 o                         
   5   5   5      21281.89      20727.38       225.47 o                         
   6   5   5       6494.70       5721.32       108.80 o                         
   7   5   5       7268.78       7184.11       169.26 o                         
   8   5   5      51687.53      51983.30       545.21 o                         
   9   5   5      11341.75      11299.10       299.42 o                         
  10   5   5      26333.53      25864.64       587.77 o                         
  11   5   5         71.50         79.06        51.40 o                         
  12   5   5       1078.96       1028.70       118.05 o                         
  13   5   5      19483.56      19026.20       438.45 o                         
  14   5   5       2315.76       2291.82       195.92 o                         
  15   5   5          0.24         55.13        53.52 o                         
  16   5   5        291.67        215.13        99.88 o                         
  17   5   5        192.20        115.48        66.18 o                         
  18   5   5      11339.91      11087.06       375.34 o                         
  19   5   5      16007.88      16544.47       674.20 o                         
  20   5   5        342.90        574.04       109.39 o                         
  21   5   5       1080.09       1344.56       245.86 o                         
 -23   6   5         65.52        -84.52       103.72 o                         
 -22   6   5       3267.98       3197.42       193.46 o                         
 -21   6   5        487.10        444.91        88.50 o                         
 -20   6   5       3830.98       3371.31       217.11 o                         
 -19   6   5         81.86        258.94        71.05 o                         
 -18   6   5       1257.84        998.30       110.10 o                         
 -17   6   5       4426.45       4111.07       176.52 o                         
 -16   6   5        561.46        673.35        84.70 o                         
 -15   6   5      16800.25      17308.37       340.76 o                         
 -14   6   5      12317.68      11991.05       231.56 o                         
 -13   6   5      34267.25      34844.13       409.11 o                         
 -12   6   5        109.65         99.03        35.53 o                         
 -11   6   5       2143.62       2308.18       114.78 o                         
 -10   6   5      29511.44      30602.52       434.16 o                         
  -9   6   5       1069.33       1029.64        68.85 o                         
  -8   6   5        494.15        692.41        47.41 o                         
  -7   6   5       8757.07       8161.39       152.74 o                         
  -6   6   5      42287.45      43431.16       397.01 o                         
  -5   6   5      46459.46      48334.74       397.64 o                         
  -4   6   5        209.87        273.54        27.45 o                         
  -3   6   5        253.49        302.51        29.38 o                         
  -2   6   5       7557.74       7357.92       114.83 o                         
  -1   6   5       8495.87       8060.67       132.83 o                         
   0   6   5      56954.50      58362.46       427.88 o                         
   1   6   5       9609.55       9609.61       129.76 o                         
   2   6   5      54328.01      55382.06       393.06 o                         
   3   6   5       2357.87       2176.02       117.00 o                         
   4   6   5      60990.08      63531.19       625.25 o                         
   5   6   5       5590.86       5545.36       150.51 o                         
   6   6   5         15.27         36.83        24.48 o                         
   7   6   5      69964.04      71244.85       693.22 o                         
   8   6   5       3795.13       3504.62       147.85 o                         
   9   6   5        771.24        661.31       134.46 o                         
  10   6   5        581.07        507.21        92.36 o                         
  11   6   5      29257.56      28666.56       537.36 o                         
  12   6   5        220.66         98.69        56.27 o                         
  13   6   5       1015.03       1057.65       124.55 o                         
  14   6   5       4985.44       4780.40       223.50 o                         
  15   6   5        583.97        639.30       176.71 o                         
  16   6   5         61.02         17.42        80.67 o                         
  17   6   5       1845.28       1497.33       167.04 o                         
  18   6   5       8594.41       8864.41       344.47 o                         
  19   6   5       2126.11       1876.58       353.43 o                         
  20   6   5       1888.68       1640.85       238.18 o                         
 -22   7   5         18.75         62.55        82.14 o                         
 -21   7   5       2547.35       2879.91       192.44 o                         
 -20   7   5       3185.18       3202.95       193.55 o                         
 -19   7   5       8690.71       9258.79       284.56 o                         
 -18   7   5       7656.92       7722.39       251.78 o                         
 -17   7   5       5542.33       5841.19       239.49 o                         
 -16   7   5       6620.77       6735.03       419.40 o                         
 -15   7   5       4692.84       4791.38       233.82 o                         
 -14   7   5      14107.98      14413.46       277.87 o                         
 -13   7   5      13729.38      14024.07       251.82 o                         
 -12   7   5       2489.88       2450.65       108.13 o                         
 -11   7   5        684.54        609.29        63.17 o                         
 -10   7   5      32483.28      34260.40       387.92 o                         
  -9   7   5        338.27        336.25        45.26 o                         
  -8   7   5          3.34         36.17        25.98 o                         
  -7   7   5         16.14        -11.39        21.60 o                         
  -6   7   5      27785.81      28924.93       316.41 o                         
  -5   7   5        523.01        525.50        46.48 o                         
  -4   7   5      14211.87      14022.70       159.30 o                         
  -3   7   5       4235.04       3840.47        87.70 o                         
  -2   7   5        316.40        321.04        32.66 o                         
  -1   7   5        666.64        691.94        45.51 o                         
   0   7   5       2566.90       2710.12       102.58 o                         
   1   7   5      10263.43      10207.54       166.58 o                         
   2   7   5       6793.54       6840.02       351.79 o                         
   3   7   5        315.74        306.41        47.14 o                         
   4   7   5       3273.03       3090.44       118.16 o                         
   5   7   5       1246.48       1333.06        88.51 o                         
   6   7   5       4099.44       4091.17       170.26 o                         
   7   7   5       2689.13       2661.35       114.40 o                         
   8   7   5      30735.90      31250.99       482.73 o                         
   9   7   5        665.59        591.34       117.17 o                         
  10   7   5        545.17        638.53        96.40 o                         
  11   7   5       4107.75       3865.76       193.53 o                         
  12   7   5      14859.60      14848.23       392.51 o                         
  13   7   5        849.00        916.79       116.43 o                         
  14   7   5       2929.98       2771.93       174.44 o                         
  15   7   5      25769.87      26612.89       580.96 o                         
  16   7   5       1719.64       1676.84       414.89 o                         
  17   7   5       8108.96       7969.02       323.92 o                         
  18   7   5        753.82        735.76       134.46 o                         
  19   7   5       5156.29       4932.20       282.36 o                         
 -21   8   5       1591.87       1346.04       144.57 o                         
 -20   8   5       6276.06       6852.09       257.15 o                         
 -19   8   5       5607.71       5665.62       226.86 o                         
 -18   8   5       3068.83       2867.84       168.20 o                         
 -17   8   5          2.37         -2.79        50.71 o                         
 -16   8   5       2807.97       2471.30       161.56 o                         
 -15   8   5         85.18         49.89        59.88 o                         
 -14   8   5      13263.89      13376.42       259.18 o                         
 -13   8   5       1073.17       1018.09        83.85 o                         
 -12   8   5        189.87        142.39        41.70 o                         
 -11   8   5      14622.64      15252.65       258.33 o                         
 -10   8   5        964.52        941.70        79.29 o                         
  -9   8   5      51348.80      55062.94       744.12 o                         
  -8   8   5       7953.18       7883.13       167.63 o                         
  -7   8   5         41.50         47.59        27.34 o                         
  -6   8   5      41291.25      43202.58       530.65 o                         
  -5   8   5       3021.56       2830.25        91.15 o                         
  -4   8   5      13672.56      13424.19       185.25 o                         
  -3   8   5       1869.49       1967.63       103.76 o                         
  -2   8   5      76742.12      81691.04      1020.46 o                         
  -1   8   5       3013.98       2854.28       114.62 o                         
   0   8   5      18789.56      18693.43       301.73 o                         
   1   8   5       8145.73       7812.89       350.20 o                         
   2   8   5       2086.58       2060.55       105.35 o                         
   3   8   5      88034.50      93429.97       869.18 o                         
   4   8   5      17561.58      16889.65       360.82 o                         
   5   8   5         51.18         50.68        39.67 o                         
   6   8   5       3998.36       3929.50       141.03 o                         
   7   8   5        814.63        791.86        80.78 o                         
   8   8   5      38245.52      38969.19       504.72 o                         
   9   8   5        463.79        409.95        81.49 o                         
  10   8   5          1.75         46.10        51.61 o                         
  11   8   5      27392.21      27122.17       550.15 o                         
  12   8   5         45.04         55.53        59.58 o                         
  13   8   5      16379.23      16893.80       443.08 o                         
  14   8   5        142.30        140.41        88.36 o                         
  15   8   5       2456.51       2500.83       338.06 o                         
  16   8   5        355.65        212.90        83.03 o                         
  17   8   5       1323.69       1229.28       155.59 o                         
  18   8   5        321.01        379.82        93.45 o                         
 -21   9   5       6894.73       6930.26       464.83 o                         
 -20   9   5      12381.66      13406.66       368.89 o                         
 -19   9   5       3670.69       3915.75       397.78 o                         
 -18   9   5        709.97        706.66       102.52 o                         
 -17   9   5       1718.18       1846.28       147.65 o                         
 -16   9   5        396.21        259.33        71.62 o                         
 -15   9   5      11518.90      12017.40       297.76 o                         
 -14   9   5       8560.82       8727.79       226.79 o                         
 -13   9   5         13.67         13.36        44.91 o                         
 -12   9   5       2013.81       1968.32       110.18 o                         
 -11   9   5         65.74        100.55        38.18 o                         
 -10   9   5      22592.18      23933.30       333.02 o                         
  -9   9   5      21865.78      23147.00       327.70 o                         
  -8   9   5       7511.15       7699.44       172.20 o                         
  -7   9   5        134.61        147.75        34.75 o                         
  -6   9   5       3272.11       3131.27       181.03 o                         
  -5   9   5        955.55       1057.30       128.49 o                         
  -4   9   5      15783.95      15919.23       578.16 o                         
  -3   9   5      22722.04      22716.65       637.71 o                         
  -2   9   5       4638.85       4532.37       211.41 o                         
  -1   9   5        203.47        102.88        90.28 o                         
   0   9   5         11.92         46.10        43.46 o                         
   1   9   5       2311.05       2132.56       154.76 o                         
   2   9   5        508.64        541.93        65.71 o                         
   3   9   5         88.06         75.39        40.39 o                         
   4   9   5      11199.29      10807.36       243.68 o                         
   5   9   5        144.51        203.81        48.34 o                         
   6   9   5       6310.95       6398.68       214.94 o                         
   7   9   5         81.57         29.61        35.92 o                         
   8   9   5       1940.35       1717.26       120.00 o                         
   9   9   5       7033.52       6578.21       295.80 o                         
  10   9   5       1469.34       1471.19       238.18 o                         
  11   9   5       9654.00      10659.58       340.20 o                         
  12   9   5       8709.65       8552.39       312.68 o                         
  13   9   5       1660.84       1798.59       173.60 o                         
  14   9   5       7081.93       7398.22       304.50 o                         
  15   9   5      13063.51      14284.01       868.20 o                         
  16   9   5       6689.95       7313.28       314.23 o                         
  17   9   5       4382.03       4342.12       313.09 o                         
 -20  10   5       2148.22       2308.81       315.01 o                         
 -19  10   5        193.71        184.47        80.57 o                         
 -18  10   5         45.84         76.18        73.19 o                         
 -17  10   5        257.78        179.56        93.03 o                         
 -16  10   5        532.18        537.43        84.35 o                         
 -15  10   5          0.25         32.53        42.41 o                         
 -14  10   5       1723.39       1806.98       118.93 o                         
 -13  10   5       3041.92       3019.04       130.34 o                         
 -12  10   5         26.79         39.99        39.53 o                         
 -11  10   5        451.04        434.75        78.13 o                         
 -10  10   5        701.87        616.31        78.96 o                         
  -9  10   5       2456.59       2470.15       226.65 o                         
  -8  10   5         77.33        127.49        57.23 o                         
  -7  10   5       2773.92       2628.86       313.09 o                         
  -6  10   5       1725.59       1576.25       195.92 o                         
  -5  10   5       2299.00       2423.67       176.26 o                         
  -4  10   5         14.58        -20.00        48.02 o                         
  -3  10   5       1723.01       1779.09       167.83 o                         
  -2  10   5       7443.96       7371.28       278.19 o                         
  -1  10   5       1227.83       1167.84       130.30 o                         
   0  10   5          2.51         62.05        59.54 o                         
   1  10   5        165.17        240.95        67.75 o                         
   2  10   5       1938.76       2254.14       443.71 o                         
   3  10   5       7455.38       7290.49       273.35 o                         
   4  10   5       4885.10       4700.90       276.60 o                         
   5  10   5       1329.39       1311.66       107.11 o                         
   6  10   5          1.31         72.82        43.91 o                         
   7  10   5        481.12        347.40        82.01 o                         
   8  10   5       2694.33       2475.49       132.61 o                         
   9  10   5         52.22         70.98        61.47 o                         
  10  10   5       3736.90       3719.74       199.04 o                         
  11  10   5       2816.38       2671.43       177.07 o                         
  12  10   5         32.86         -4.11        86.44 o                         
  13  10   5       3013.77       2546.86       199.76 o                         
  14  10   5         38.72        -36.41        61.77 o                         
  15  10   5       1437.52       1145.18       218.97 o                         
  16  10   5         32.30        -69.15        96.04 o                         
 -18  11   5          1.60        -26.04       169.03 o                         
 -17  11   5        952.02        976.54       142.59 o                         
 -16  11   5       1743.21       1753.16       180.26 o                         
 -15  11   5        135.52         80.14        56.57 o                         
 -14  11   5        280.14        213.28        64.82 o                         
 -13  11   5         57.18        -15.37        76.83 o                         
 -12  11   5        778.52        891.25       176.71 o                         
 -11  11   5       1155.16       1041.08       195.92 o                         
 -10  11   5        381.80        296.85        97.96 o                         
  -9  11   5       3933.40       3577.80       261.23 o                         
  -8  11   5        284.60        281.73        82.59 o                         
  -7  11   5       5472.44       4940.45       244.48 o                         
  -6  11   5        145.93        184.40        64.54 o                         
  -5  11   5       3616.36       3420.07       204.43 o                         
  -4  11   5       4516.06       4723.10       239.84 o                         
  -3  11   5        277.73        306.95        78.64 o                         
  -2  11   5       3071.81       3023.05       189.22 o                         
  -1  11   5        455.52        410.52       109.49 o                         
   0  11   5          2.22         22.93        43.21 o                         
   1  11   5       8942.88       8860.13       317.26 o                         
   2  11   5         29.64        253.23       103.72 o                         
   3  11   5        996.69        857.42       167.11 o                         
   4  11   5        280.95        328.27        80.28 o                         
   5  11   5       1937.69       1809.38       192.08 o                         
   6  11   5       1141.07       1084.54       265.07 o                         
   7  11   5        122.62         59.16       126.77 o                         
   8  11   5        668.36        633.86       153.66 o                         
   9  11   5        154.67         56.73        90.28 o                         
  10  11   5       6023.77       5778.17       265.07 o                         
  11  11   5        837.59        659.33       176.71 o                         
  12  11   5       1878.33       1685.70       169.52 o                         
  13  11   5       2608.61       2539.46       457.15 o                         
  14  11   5        854.22        952.72       172.87 o                         
  15  11   5        383.83        460.99       176.71 o                         
 -15  12   5       1665.58       1386.82       211.29 o                         
 -14  12   5       2017.01       2139.77       272.75 o                         
 -13  12   5       2415.37       2650.71       311.17 o                         
 -12  12   5       1875.97       1895.46       191.38 o                         
 -11  12   5       5137.50       4961.00       395.69 o                         
 -10  12   5       1331.70       1435.46       170.55 o                         
  -9  12   5       5512.30       6013.04       284.60 o                         
  -8  12   5       1121.98        989.51       140.55 o                         
  -7  12   5        392.38        390.64        87.68 o                         
  -6  12   5       3657.61       3584.57       220.38 o                         
  -5  12   5       4399.01       4446.07       241.35 o                         
  -4  12   5        200.54        316.09       113.33 o                         
  -3  12   5        247.53        324.40        83.99 o                         
  -2  12   5       9627.62      10795.58       369.16 o                         
  -1  12   5         37.52        110.78       121.01 o                         
   0  12   5        593.39        719.26       136.38 o                         
   1  12   5        117.95         40.34        54.33 o                         
   2  12   5       1849.20       1979.91       184.66 o                         
   3  12   5       9527.47      10085.02       603.13 o                         
   4  12   5        370.52        396.46        90.73 o                         
   5  12   5         15.90         24.97        48.90 o                         
   6  12   5        480.65        536.98        92.20 o                         
   7  12   5       3392.94       3352.78       347.67 o                         
   8  12   5      12652.71      13898.93       622.34 o                         
   9  12   5         17.20         72.99        88.36 o                         
  10  12   5        698.81        645.39       165.19 o                         
  11  12   5         72.58         84.52       103.72 o                         
 -14  13   5        754.28        568.56       176.71 o                         
 -13  13   5         58.32         55.04        80.18 o                         
 -12  13   5        330.06        327.38        89.40 o                         
 -11  13   5        377.05        278.42        81.72 o                         
 -10  13   5       3357.54       3470.64       223.99 o                         
  -9  13   5        306.04        455.79       228.58 o                         
  -8  13   5        237.91        267.95        96.04 o                         
  -7  13   5        473.55        425.00        96.40 o                         
  -6  13   5          1.81         10.96        59.54 o                         
  -5  13   5        212.34         73.93        53.29 o                         
  -4  13   5       9376.10      10167.65       472.52 o                         
  -3  13   5        400.03        561.11       106.04 o                         
  -2  13   5        776.87        980.39       334.22 o                         
  -1  13   5         76.49         57.62        56.27 o                         
   0  13   5       1736.14       1514.64       171.07 o                         
   1  13   5       4106.89       4098.13       236.28 o                         
   2  13   5        605.21        740.23       230.50 o                         
   3  13   5         54.95        143.72        68.28 o                         
   4  13   5        307.44        132.14        94.12 o                         
   5  13   5       1399.80       1524.36       280.44 o                         
   6  13   5       4198.52       4584.36       243.75 o                         
   7  13   5        639.24        848.99       180.56 o                         
   8  13   5         97.41        311.17       111.41 o                         
   9  13   5         66.25        245.86       103.72 o                         
 -11  14   5        116.11         38.42       111.41 o                         
 -10  14   5       1348.36       1440.60       253.55 o                         
  -9  14   5        714.49        591.61       172.87 o                         
  -8  14   5         84.38         80.67       107.56 o                         
  -7  14   5        675.87        691.49       169.03 o                         
  -6  14   5       1002.47       1050.90       232.42 o                         
  -5  14   5         50.54        126.77        62.52 o                         
  -4  14   5         17.76         67.93        65.31 o                         
  -3  14   5        358.27        405.54        95.07 o                         
  -2  14   5       8021.32       8364.92       348.86 o                         
  -1  14   5       1110.66       1437.75       173.60 o                         
   0  14   5       1350.72       1611.52       183.34 o                         
   1  14   5        143.68        180.42        74.66 o                         
   2  14   5        588.35        522.12       108.56 o                         
   3  14   5          7.01         26.28       140.22 o                         
   4  14   5       3832.17       4573.29       255.30 o                         
   5  14   5       2052.62       1991.49       200.96 o                         
   6  14   5        478.19        321.11        96.04 o                         
  -4  15   5         89.66        215.13       122.93 o                         
  -3  15   5        832.95        706.86       165.19 o                         
  -2  15   5        255.87        376.48       153.66 o                         
  -1  15   5        466.26        476.36       165.19 o                         
 -26   0   6       2698.58       2423.73       210.01 o                         
 -25   0   6       1946.94       1644.13       169.80 o                         
 -24   0   6       2331.97       2088.93       186.31 o                         
 -23   0   6        819.99        847.34       110.24 o                         
 -22   0   6       7068.98       6765.90       238.31 o                         
 -21   0   6      17866.48      18875.13       395.60 o                         
 -20   0   6      10722.96      10578.23       284.71 o                         
 -19   0   6      20711.76      21001.78       430.94 o                         
 -18   0   6       4164.16       3885.69       164.97 o                         
 -17   0   6      15681.40      15173.68       315.56 o                         
 -16   0   6       2064.42       1956.32       129.38 o                         
 -15   0   6         36.08         94.10        44.18 o                         
 -14   0   6      10562.35      10497.13       244.95 o                         
 -13   0   6      23238.77      23224.29       353.86 o                         
 -12   0   6      64975.44      67254.76       673.06 o                         
 -11   0   6      73345.45      75227.39       713.31 o                         
 -10   0   6      28140.03      27454.51       445.10 o                         
  -9   0   6       6697.71       6682.34       198.24 o                         
  -8   0   6       3774.71       4004.33       176.71 o                         
  -7   0   6      34067.27      33318.25       656.91 o                         
  -6   0   6      52528.08      55603.41       918.14 o                         
  -5   0   6      81624.73      84307.88      1233.16 o                         
  -4   0   6      16202.88      17248.81       430.26 o                         
  -3   0   6      27692.35      25742.60       537.82 o                         
  -2   0   6     144724.41     147529.19      1901.59 o                         
  -1   0   6     143278.53     149319.14      1318.22 o                         
   0   0   6       6364.90       6403.06       143.04 o                         
   1   0   6       3501.74       3348.37       100.54 o                         
   2   0   6      13291.11      13148.73       218.78 o                         
   3   0   6       6185.78       5991.02       144.40 o                         
   4   0   6     190038.73     195260.98      1685.53 o                         
   5   0   6     310340.59     312743.72      3031.03 o                         
   6   0   6       9821.02       9763.52       213.23 o                         
   7   0   6      52950.06      52416.49       621.99 o                         
   8   0   6      28410.64      27790.88       420.81 o                         
   9   0   6       2125.30       2009.07       107.27 o                         
  10   0   6      54904.60      54366.70       689.19 o                         
  11   0   6      42127.38      41322.51       591.86 o                         
  12   0   6      35529.96      36971.82       568.88 o                         
  13   0   6      19188.15      18768.88       441.78 o                         
  14   0   6      58749.95      61946.76       897.01 o                         
  15   0   6      29003.07      30229.69       549.15 o                         
  16   0   6       5238.41       5051.40       213.31 o                         
  17   0   6        711.70        595.11        85.28 o                         
  18   0   6        173.47         59.27        82.59 o                         
  19   0   6       1296.53       1266.26       135.55 o                         
  20   0   6        361.45        442.40        87.50 o                         
  21   0   6      17497.17      19631.71       507.20 o                         
  22   0   6       8693.92       9496.21       352.75 o                         
 -25   1   6       3570.48       3369.97       205.97 o                         
 -24   1   6       3297.66       3338.84       135.12 o                         
 -23   1   6         60.13         28.70        43.80 o                         
 -22   1   6         88.00        149.93        45.72 o                         
 -21   1   6        354.15        280.27        50.33 o                         
 -20   1   6      10015.58       9596.05       192.12 o                         
 -19   1   6      12292.35      11758.89       206.80 o                         
 -18   1   6      40153.30      42001.48       407.37 o                         
 -17   1   6       5235.38       5015.50       128.39 o                         
 -16   1   6      85766.44      90850.69       639.88 o                         
 -15   1   6       2146.23       1948.28        84.28 o                         
 -14   1   6      26153.95      26717.14       280.34 o                         
 -13   1   6      75525.52      79339.72       547.12 o                         
 -12   1   6       5656.84       5724.36       113.55 o                         
 -11   1   6      15354.80      16422.66       193.98 o                         
 -10   1   6        502.35        321.45        35.52 o                         
  -9   1   6     267786.31     284526.62      1743.90 o                         
  -8   1   6     102447.52     104026.03       745.25 o                         
  -7   1   6     116662.06     121546.67       833.59 o                         
  -6   1   6       6915.35       7104.22       129.41 o                         
  -5   1   6        236.25        237.33        29.72 o                         
  -4   1   6       5485.83       5174.46       127.85 o                         
  -3   1   6      29326.98      30129.75       346.80 o                         
  -2   1   6      40322.05      40091.45       410.91 o                         
  -1   1   6      70895.56      72577.47       464.63 o                         
   0   1   6      14238.84      13103.56       136.14 o                         
   1   1   6     106930.08     110434.39       643.60 o                         
   2   1   6        178.14        332.67        67.84 o                         
   3   1   6      55594.23      57330.75       391.98 o                         
   4   1   6      76552.87      78354.24       553.34 o                         
   5   1   6      53831.47      53691.46       500.70 o                         
   6   1   6          3.03         49.91        33.81 o                         
   7   1   6        475.22        368.07        37.91 o                         
   8   1   6       8651.95       8098.77       146.14 o                         
   9   1   6       3049.55       3042.38       121.43 o                         
  10   1   6       1688.04       1497.06        71.85 o                         
  11   1   6       7167.94       6841.37       151.12 o                         
  12   1   6      34718.34      36764.47       401.13 o                         
  13   1   6       3643.25       3300.30       115.84 o                         
  14   1   6        326.00        300.46        49.90 o                         
  15   1   6       9292.22       9116.78       199.76 o                         
  16   1   6       1368.88       1130.52        83.87 o                         
  17   1   6       6568.74       6521.53       263.27 o                         
  18   1   6       8867.94       8265.81       206.03 o                         
  19   1   6        764.77        604.73        67.63 o                         
  20   1   6       1338.99       1403.95       121.18 o                         
  21   1   6        260.64        265.65        85.88 o                         
 -25   2   6        576.33        641.55       124.16 o                         
 -24   2   6       1118.04       1047.72       146.03 o                         
 -23   2   6      16199.46      16443.12       396.74 o                         
 -22   2   6       2197.65       2064.40       115.49 o                         
 -21   2   6       7038.20       6909.34       180.83 o                         
 -20   2   6       1984.35       1846.11       105.78 o                         
 -19   2   6       1306.29       1230.36        86.26 o                         
 -18   2   6         59.57         62.46        37.36 o                         
 -17   2   6       8524.93       8284.93       176.77 o                         
 -16   2   6      10870.99      10865.24       276.35 o                         
 -15   2   6        934.06        729.07        70.34 o                         
 -14   2   6       1840.12       1549.66        76.71 o                         
 -13   2   6       5041.80       4545.08       112.66 o                         
 -12   2   6       2562.78       2529.19       115.49 o                         
 -11   2   6         15.67         91.43        23.70 o                         
 -10   2   6      20401.16      21344.55       236.69 o                         
  -9   2   6       1419.58       1310.36        61.94 o                         
  -8   2   6      26614.89      29045.69       325.32 o                         
  -7   2   6       5547.88       5360.31       115.60 o                         
  -6   2   6      54346.33      57279.45       461.23 o                         
  -5   2   6      40742.54      42013.84       362.29 o                         
  -4   2   6       7771.62       7399.65       120.95 o                         
  -3   2   6      85174.94      86497.80       719.29 o                         
  -2   2   6      10882.27      11004.16       185.51 o                         
  -1   2   6        840.97        935.38        55.60 o                         
   0   2   6       1674.25       1850.73        63.85 o                         
   1   2   6      32217.03      31863.80       341.71 o                         
   2   2   6      12064.50      11503.37       158.52 o                         
   3   2   6      14217.40      13879.87       177.41 o                         
   4   2   6      31735.51      30358.14       313.27 o                         
   5   2   6      48242.58      46934.90       431.21 o                         
   6   2   6      36467.02      37762.70       305.93 o                         
   7   2   6      12274.93      11427.65       231.76 o                         
   8   2   6       6824.06       6038.33       125.39 o                         
   9   2   6        292.87        227.37        34.49 o                         
  10   2   6        515.13        436.85        45.24 o                         
  11   2   6        262.65        268.16        39.92 o                         
  12   2   6      50840.87      51802.30       500.46 o                         
  13   2   6      13672.93      12685.52       225.53 o                         
  14   2   6      39735.66      42127.09       463.08 o                         
  15   2   6       1131.39       1039.12        85.95 o                         
  16   2   6       2113.40       1863.84       150.27 o                         
  17   2   6        136.79        153.03        49.46 o                         
  18   2   6        206.41        224.34        58.21 o                         
  19   2   6       8153.28       7989.41       365.17 o                         
  20   2   6       1295.32       1169.09       141.05 o                         
  21   2   6      12634.77      13507.87       489.80 o                         
  22   2   6       1328.63       1341.59       152.12 o                         
 -24   3   6      10515.92      11418.88       343.60 o                         
 -23   3   6      13844.99      14449.67       633.25 o                         
 -22   3   6       1018.24       1015.84       117.51 o                         
 -21   3   6       7601.74       7538.10       253.98 o                         
 -20   3   6        649.93        582.46        82.50 o                         
 -19   3   6       7892.14       7595.91       208.49 o                         
 -18   3   6       6187.43       5839.81       182.43 o                         
 -17   3   6      58093.93      59795.70       606.64 o                         
 -16   3   6      12477.32      12264.90       238.28 o                         
 -15   3   6       2413.12       2170.63       100.37 o                         
 -14   3   6       8381.63       7808.10       153.79 o                         
 -13   3   6      23298.12      23506.93       273.49 o                         
 -12   3   6       6049.67       5651.00       122.98 o                         
 -11   3   6      18076.64      18890.36       228.27 o                         
 -10   3   6      30229.94      30198.43       295.00 o                         
  -9   3   6      64210.64      66224.42       485.09 o                         
  -8   3   6        138.97        161.04        26.70 o                         
  -7   3   6      54480.58      56332.06       417.25 o                         
  -6   3   6      18427.06      17857.42       215.18 o                         
  -5   3   6      10476.88       9993.90       167.78 o                         
  -4   3   6      52205.16      55586.12       431.41 o                         
  -2   3   6     194622.88     207185.64      1294.01 o                         
  -1   3   6       9758.32      10114.50       156.89 o                         
   0   3   6     183201.59     188757.84      1183.57 o                         
   1   3   6       3483.20       3603.34        90.83 o                         
   2   3   6        440.53        503.43       105.96 o                         
   3   3   6        687.80        646.35        49.90 o                         
   4   3   6      38910.73      40438.98       357.50 o                         
   5   3   6        477.86        567.17        38.03 o                         
   6   3   6      61013.47      64172.43       505.36 o                         
   7   3   6      48627.29      47986.92       415.97 o                         
   8   3   6      44872.61      45217.79       363.44 o                         
   9   3   6      12733.86      13198.03       232.19 o                         
  10   3   6      10465.84       9807.21       176.82 o                         
  11   3   6       4012.12       3902.75       125.41 o                         
  12   3   6       8422.68       7757.91       171.89 o                         
  13   3   6       2984.35       2551.90       105.12 o                         
  14   3   6       9662.77       9380.87       245.69 o                         
  15   3   6      18494.72      18587.77       361.24 o                         
  16   3   6       3274.78       3165.66       151.26 o                         
  17   3   6      17154.89      17154.04       448.94 o                         
  18   3   6      10166.29      10262.24       348.40 o                         
  19   3   6       2857.11       2396.94       181.82 o                         
  20   3   6       1551.62       1434.86       155.99 o                         
  21   3   6       2128.80       2149.46       196.59 o                         
 -24   4   6       1595.34       1655.55       158.11 o                         
 -23   4   6      22537.65      25058.16       509.10 o                         
 -22   4   6        367.49        320.00        80.50 o                         
 -21   4   6        797.27        679.43        98.31 o                         
 -20   4   6       3322.21       2969.38       173.15 o                         
 -19   4   6        352.07        215.16       110.48 o                         
 -18   4   6       1376.46       1419.64       123.45 o                         
 -17   4   6       2237.07       2247.37       243.58 o                         
 -16   4   6      31593.55      33157.58       415.51 o                         
 -15   4   6      10559.63      10784.31       217.80 o                         
 -14   4   6        396.98        281.65        41.45 o                         
 -13   4   6       5548.00       5805.69       148.18 o                         
 -12   4   6        190.09        306.58        38.35 o                         
 -11   4   6      66386.85      69728.47       529.12 o                         
 -10   4   6      16516.99      16665.17       211.15 o                         
  -9   4   6       3642.73       3193.15        85.91 o                         
  -8   4   6      12210.94      12655.10       170.87 o                         
  -7   4   6      19902.10      19617.09       211.93 o                         
  -6   4   6     167077.86     178877.95      1452.76 o                         
  -5   4   6       1314.36       1240.12        67.65 o                         
  -4   4   6       5026.41       4816.53        97.47 o                         
  -3   4   6      21699.15      20808.93       212.92 o                         
  -2   4   6        587.89        619.70       101.70 o                         
  -1   4   6     109954.59     114786.26       793.34 o                         
   0   4   6      79347.93      83880.03       863.89 o                         
   1   4   6       4255.35       3740.22        94.84 o                         
   2   4   6       4965.31       5036.61       107.83 o                         
   3   4   6       1760.53       1524.12        62.65 o                         
   4   4   6       1735.18       1788.26        65.52 o                         
   5   4   6       7699.07       7858.61       136.72 o                         
   6   4   6      43065.59      42615.70       381.35 o                         
   7   4   6       5890.38       5850.38       119.74 o                         
   8   4   6       3099.48       2765.68        99.53 o                         
   9   4   6       9185.28       8741.62       161.51 o                         
  10   4   6      53195.45      52618.88       554.69 o                         
  11   4   6       2139.36       1917.32       114.91 o                         
  12   4   6      22169.59      22098.37       459.42 o                         
  13   4   6       1990.05       1559.74       145.31 o                         
  14   4   6       3307.55       3004.96       364.95 o                         
  15   4   6       5261.59       5295.65       318.85 o                         
  16   4   6       8128.40       8189.73       302.46 o                         
  17   4   6       2936.93       2641.36       336.14 o                         
  18   4   6         79.99         51.90        63.79 o                         
  19   4   6      18304.38      19228.07       509.19 o                         
  20   4   6      11836.24      12936.08       420.93 o                         
  21   4   6       5201.91       5620.97       338.06 o                         
 -23   5   6      11631.26      11962.29       346.83 o                         
 -22   5   6       4802.13       4946.12       215.74 o                         
 -21   5   6       2376.45       2401.33       171.06 o                         
 -20   5   6        777.33        862.94       108.27 o                         
 -19   5   6        243.91        145.92        63.82 o                         
 -18   5   6       2340.90       2020.64       146.79 o                         
 -17   5   6       2840.99       2894.22       195.94 o                         
 -16   5   6       6638.48       6542.57       230.97 o                         
 -15   5   6       4460.05       4021.88       165.60 o                         
 -14   5   6      21460.74      22170.07       319.47 o                         
 -13   5   6      25215.44      26470.43       346.60 o                         
 -12   5   6      14846.24      14566.00       229.10 o                         
 -11   5   6      11667.54      11743.02       182.27 o                         
 -10   5   6       6370.64       6499.97       129.25 o                         
  -9   5   6       1457.52       1330.64        63.28 o                         
  -8   5   6       1451.57       1538.61        65.89 o                         
  -7   5   6        377.73        425.48        67.72 o                         
  -6   5   6         83.37         86.94        21.26 o                         
  -5   5   6       8244.92       7892.25       134.70 o                         
  -4   5   6      33944.24      34701.71       316.35 o                         
  -3   5   6      51456.41      52931.73       389.24 o                         
  -2   5   6      63041.52      65883.27       621.27 o                         
  -1   5   6      11749.46      10837.97       171.45 o                         
   0   5   6      11497.31      11245.94       172.21 o                         
   1   5   6        200.47        216.52        35.64 o                         
   2   5   6       9455.50      10013.99       158.01 o                         
   3   5   6        591.63        547.89        43.83 o                         
   4   5   6       5967.12       6002.08       117.97 o                         
   5   5   6       9302.10       8883.49       185.75 o                         
   6   5   6      27538.94      27195.63       285.34 o                         
   7   5   6      54891.00      56074.17       583.09 o                         
   8   5   6      15453.64      14880.21       275.78 o                         
   9   5   6          6.98        -32.13        44.27 o                         
  10   5   6       1545.66       1234.33       124.16 o                         
  11   5   6      12887.32      12167.41       526.30 o                         
  12   5   6      16372.37      16089.54       460.99 o                         
  13   5   6       1261.88       1121.04       126.89 o                         
  14   5   6       1520.27       1402.39       146.01 o                         
  15   5   6       8135.13       7335.63       389.92 o                         
  16   5   6       5628.12       6082.38       265.17 o                         
  17   5   6       3650.01       3303.32       198.54 o                         
  18   5   6         85.46        176.71        70.47 o                         
  19   5   6       1487.39       1079.09       142.74 o                         
  20   5   6       2354.72       2207.31       372.64 o                         
 -23   6   6         91.14        -80.67       111.41 o                         
 -22   6   6        665.83        551.11       101.80 o                         
 -21   6   6        319.86        314.94        77.44 o                         
 -20   6   6         17.25         21.99        81.24 o                         
 -19   6   6       2640.24       2575.51       171.40 o                         
 -18   6   6         89.14        111.29        56.96 o                         
 -17   6   6       8082.57       7562.45       240.07 o                         
 -16   6   6        488.88        414.43        72.70 o                         
 -15   6   6       8833.92       8513.17       201.86 o                         
 -14   6   6       4180.91       4270.07       140.79 o                         
 -13   6   6        798.25        768.18        72.64 o                         
 -12   6   6      22236.51      22558.36       313.32 o                         
 -11   6   6         39.87         59.80        30.22 o                         
 -10   6   6      17916.67      18133.73       320.49 o                         
  -9   6   6       2227.43       2019.02        83.34 o                         
  -8   6   6      11026.63      11335.23       228.45 o                         
  -7   6   6      41997.56      43455.68       472.98 o                         
  -6   6   6       3108.41       2871.40        88.53 o                         
  -5   6   6      12462.84      12560.23       178.50 o                         
  -4   6   6         47.81        131.06        25.10 o                         
  -3   6   6       1088.53       1149.32        69.60 o                         
  -2   6   6      73746.05      76690.95       569.86 o                         
  -1   6   6       1896.07       1625.43        64.11 o                         
   0   6   6      26238.36      26987.27       244.84 o                         
   1   6   6      23853.27      23245.79       465.22 o                         
   2   6   6        948.02       1043.57        63.17 o                         
   3   6   6        164.84        168.70        40.26 o                         
   4   6   6         33.08        119.11        35.91 o                         
   5   6   6       6514.16       6265.31       173.03 o                         
   6   6   6       1630.13       1431.72        91.74 o                         
   7   6   6      29035.84      29462.47       399.76 o                         
   8   6   6      18006.49      17532.43       298.27 o                         
   9   6   6      27656.85      27786.77       517.47 o                         
  10   6   6        343.16        163.27        65.19 o                         
  11   6   6      20628.86      20549.82       454.81 o                         
  12   6   6        855.82        722.18       105.00 o                         
  13   6   6        818.28        596.88        99.68 o                         
  14   6   6       2757.42       2712.23       328.46 o                         
  15   6   6       2922.89       2788.92       181.45 o                         
  16   6   6        335.54        268.49        85.54 o                         
  17   6   6       2801.04       2555.89       378.40 o                         
  18   6   6      13033.36      13553.56       923.91 o                         
  19   6   6       6637.09       7018.93       497.49 o                         
 -22   7   6      17280.28      19110.85       446.54 o                         
 -21   7   6        511.47        496.03        94.06 o                         
 -20   7   6       1269.05       1050.11       116.14 o                         
 -19   7   6        316.59        304.64        80.61 o                         
 -18   7   6      15789.85      15765.45       364.48 o                         
 -17   7   6       6527.81       6109.64       219.42 o                         
 -16   7   6       5132.00       4843.39       207.15 o                         
 -15   7   6      12054.11      11889.07       254.71 o                         
 -14   7   6      16874.84      17543.05       293.65 o                         
 -13   7   6       1474.90       1250.87        90.75 o                         
 -12   7   6      33273.37      35743.64       420.59 o                         
 -11   7   6       6768.53       6649.09       164.12 o                         
 -10   7   6        495.31        604.93        73.16 o                         
  -9   7   6        224.12        142.09        34.98 o                         
  -8   7   6      25185.77      26089.72       325.64 o                         
  -7   7   6       1269.97       1189.94        73.00 o                         
  -6   7   6        613.26        564.26        52.57 o                         
  -5   7   6      71965.88      74943.99       591.42 o                         
  -4   7   6       3343.69       3084.94        82.94 o                         
  -3   7   6      26852.07      27474.28       265.18 o                         
  -2   7   6       8018.15       8001.83       155.67 o                         
  -1   7   6      63030.87      64667.27       546.13 o                         
   0   7   6      25394.69      25835.39       645.39 o                         
   1   7   6      17843.38      17809.04       293.99 o                         
   2   7   6       4325.53       4346.74       145.32 o                         
   3   7   6       6538.00       6664.73       195.69 o                         
   4   7   6       1926.38       1733.86       118.02 o                         
   5   7   6      33723.73      34254.76       559.78 o                         
   6   7   6       6831.40       6707.07       182.04 o                         
   7   7   6       2317.95       2101.13       104.55 o                         
   8   7   6        685.26        626.32        71.50 o                         
   9   7   6      25107.72      25525.87       504.64 o                         
  10   7   6       6187.49       6351.03       248.01 o                         
  11   7   6        360.78        396.60        84.76 o                         
  12   7   6       1991.01       1797.78       163.52 o                         
  13   7   6        798.95        763.89       157.51 o                         
  14   7   6         38.83         67.14        56.85 o                         
  15   7   6         51.60         41.20        62.76 o                         
  16   7   6      14665.79      14789.97       440.36 o                         
  17   7   6       4639.53       4982.41       259.10 o                         
  18   7   6       2389.52       2239.08       200.72 o                         
 -22   8   6        361.15        138.30       126.77 o                         
 -21   8   6       1620.09       1350.70       142.61 o                         
 -20   8   6         31.13        122.93        72.98 o                         
 -19   8   6       1126.73       1125.24       122.48 o                         
 -18   8   6        100.85         60.06        63.26 o                         
 -17   8   6       1696.12       1699.45       151.56 o                         
 -16   8   6       2867.75       3002.28       156.45 o                         
 -15   8   6          7.88         22.96        37.74 o                         
 -14   8   6       1867.24       1837.54       113.75 o                         
 -13   8   6         66.38         88.02        37.07 o                         
 -12   8   6        410.36        351.16        54.92 o                         
 -11   8   6       1457.39       1228.35        88.70 o                         
 -10   8   6       1061.50       1104.32        82.00 o                         
  -9   8   6       1511.31       1378.40        89.76 o                         
  -8   8   6        816.76        803.65        67.44 o                         
  -7   8   6       4490.87       4619.08       137.51 o                         
  -6   8   6      17829.34      17889.30       306.94 o                         
  -5   8   6         22.91         52.73        36.00 o                         
  -4   8   6          6.14         38.48        32.58 o                         
  -3   8   6        451.54        380.14       119.09 o                         
  -2   8   6       5555.62       5228.53       156.51 o                         
  -1   8   6       1139.31       1052.96        85.30 o                         
   0   8   6        759.94        738.27        73.30 o                         
   1   8   6      29878.99      30137.21       415.34 o                         
   2   8   6        729.09        551.43        68.93 o                         
   3   8   6       1957.82       1890.22       107.84 o                         
   4   8   6       3912.60       3584.85       137.50 o                         
   5   8   6       2355.54       1964.70       107.99 o                         
   6   8   6       1929.66       1753.68       110.47 o                         
   7   8   6        667.69        630.25       116.86 o                         
   8   8   6      10227.18       9634.48       235.09 o                         
   9   8   6       4396.56       4198.08       263.15 o                         
  10   8   6        462.76        514.81        94.03 o                         
  11   8   6       9078.61       8996.34       309.96 o                         
  12   8   6        375.02        266.66        77.52 o                         
  13   8   6       2172.78       1899.94       175.07 o                         
  14   8   6         16.86          4.89        59.02 o                         
  15   8   6      15228.40      15829.17       455.54 o                         
  16   8   6        131.95        303.49        89.64 o                         
  17   8   6       1556.88       1414.67       166.65 o                         
 -21   9   6        150.26         72.99       130.61 o                         
 -20   9   6      10613.24      12119.33       349.62 o                         
 -19   9   6       2741.93       2472.16       177.27 o                         
 -18   9   6       1175.82       1186.62       125.59 o                         
 -17   9   6       5836.11       6303.40       231.19 o                         
 -16   9   6          7.73         68.26        53.56 o                         
 -15   9   6      10162.40      10157.60       237.36 o                         
 -14   9   6        975.06        811.79        81.69 o                         
 -13   9   6      15913.80      16488.02       291.95 o                         
 -12   9   6        140.19        155.09        44.62 o                         
 -11   9   6       9152.46       9408.47       244.59 o                         
 -10   9   6       6458.96       6521.47       197.83 o                         
  -9   9   6         11.06         31.30        45.80 o                         
  -8   9   6      18767.12      19726.36       336.76 o                         
  -7   9   6        135.16         85.78        36.55 o                         
  -6   9   6      13583.50      13968.71       939.27 o                         
  -5   9   6       1266.74       1253.94       141.66 o                         
  -4   9   6       5087.15       4936.51       245.86 o                         
  -3   9   6        856.07        660.72       104.56 o                         
  -2   9   6         81.46         34.25        47.02 o                         
  -1   9   6        642.89        587.67       134.46 o                         
   0   9   6       5630.48       5869.80       297.72 o                         
   1   9   6       2971.31       2946.65       201.95 o                         
   2   9   6      34594.09      36064.27       492.75 o                         
   3   9   6        713.03        648.64        80.45 o                         
   4   9   6      36871.77      37892.23       505.27 o                         
   5   9   6       1937.37       1800.37       123.34 o                         
   6   9   6        401.85        276.05        56.37 o                         
   7   9   6       3188.97       2917.76       134.47 o                         
   8   9   6        177.64        124.94        56.85 o                         
   9   9   6       4758.31       4304.41       213.31 o                         
  10   9   6        136.81        265.07        76.06 o                         
  11   9   6      17486.30      18140.77       497.49 o                         
  12   9   6        704.33        658.21       117.17 o                         
  13   9   6        386.17        487.88        98.45 o                         
  14   9   6         35.52         40.06        65.52 o                         
  15   9   6       2245.09       2484.05       211.41 o                         
  16   9   6         23.98        -23.05        65.19 o                         
 -19  10   6      14185.99      16360.02       494.39 o                         
 -18  10   6        977.87        986.20       150.74 o                         
 -17  10   6        401.05        286.86        98.90 o                         
 -16  10   6       2232.21       2220.35       190.09 o                         
 -15  10   6       6374.89       7142.23       268.76 o                         
 -14  10   6       3363.07       3255.47       159.47 o                         
 -13  10   6       2662.84       2679.88       145.34 o                         
 -12  10   6      22746.66      24355.03       425.43 o                         
 -11  10   6       6798.24       7037.02       217.29 o                         
 -10  10   6      21714.74      23633.56       745.27 o                         
  -9  10   6        734.28        687.65       145.98 o                         
  -8  10   6        281.38        305.28        76.55 o                         
  -7  10   6      19270.24      19734.03       495.30 o                         
  -6  10   6         21.04        -44.39        49.94 o                         
  -5  10   6       5433.85       4891.41       240.10 o                         
  -4  10   6       1281.75       1482.57       160.27 o                         
  -3  10   6        518.32        547.34        99.88 o                         
  -2  10   6      18671.60      19848.16       733.75 o                         
  -1  10   6       1847.06       1867.93       175.19 o                         
   0  10   6        668.12        614.72       100.51 o                         
   1  10   6       4931.06       4867.07       227.40 o                         
   2  10   6       2240.53       2433.80       176.26 o                         
   3  10   6      21490.04      21709.45       497.53 o                         
   4  10   6       6261.20       6508.01       264.72 o                         
   5  10   6        474.40        458.32        71.05 o                         
   6  10   6      31275.97      33146.20       491.97 o                         
   7  10   6       3630.06       3398.40       273.79 o                         
   8  10   6       8087.82       8011.21       288.61 o                         
   9  10   6       1223.94       1110.71       172.87 o                         
  10  10   6      11468.86      11526.83       364.28 o                         
  11  10   6       1791.79       1578.59       263.15 o                         
  12  10   6       1340.33       1354.33       156.18 o                         
  13  10   6      10007.63      10703.33       388.00 o                         
  14  10   6        792.27        615.31       110.76 o                         
  15  10   6       1411.28       1229.31       211.29 o                         
 -18  11   6        315.29        324.48       111.27 o                         
 -17  11   6       9398.80      10808.55       383.02 o                         
 -16  11   6         14.92        -15.64        75.48 o                         
 -15  11   6       2853.88       2827.95       183.03 o                         
 -14  11   6        598.38        718.38       161.35 o                         
 -13  11   6      14769.23      15212.76       626.18 o                         
 -12  11   6        462.07        491.73       130.61 o                         
 -11  11   6        853.22        925.83       180.56 o                         
 -10  11   6      11568.32      11617.23       804.82 o                         
  -9  11   6        407.10        318.96        93.01 o                         
  -8  11   6       5986.06       5599.05       267.31 o                         
  -7  11   6       4155.41       4071.71       227.99 o                         
  -6  11   6      27787.46      28958.60       628.46 o                         
  -5  11   6        527.29        490.63       101.52 o                         
  -4  11   6        256.32        247.48        77.10 o                         
  -3  11   6       5153.36       5293.56       253.45 o                         
  -2  11   6       6014.63       5730.65       384.16 o                         
  -1  11   6       2473.82       2476.78       209.11 o                         
   0  11   6       3507.83       3649.54       328.46 o                         
   1  11   6       3139.48       2903.23       188.43 o                         
   2  11   6      18603.40      20689.96       507.19 o                         
   3  11   6       3015.60       2918.38       203.92 o                         
   4  11   6      36635.45      38514.02       719.52 o                         
   5  11   6       6321.60       6536.26       277.63 o                         
   6  11   6        794.71        721.82       112.12 o                         
   7  11   6        741.25        617.21        99.12 o                         
   8  11   6       6291.83       6161.94       403.37 o                         
   9  11   6       1978.17       1898.51       247.78 o                         
  10  11   6       2165.91       2579.14       193.62 o                         
  11  11   6      22149.06      24314.88       977.69 o                         
  12  11   6         25.37         93.93       113.33 o                         
  13  11   6       2886.11       2402.60       212.92 o                         
  14  11   6         23.54         49.94        96.04 o                         
 -15  12   6        670.65        679.96       149.82 o                         
 -14  12   6       1720.87       1559.69       238.18 o                         
 -13  12   6         62.12        245.86       103.72 o                         
 -12  12   6       4451.62       4435.21       255.40 o                         
 -11  12   6        582.03        577.80       121.01 o                         
 -10  12   6       7993.15       8602.64       356.27 o                         
  -9  12   6        518.98        206.61        82.43 o                         
  -8  12   6         59.43        -23.57        55.27 o                         
  -7  12   6       2243.32       2052.96       199.76 o                         
  -6  12   6       8435.98       9499.88       361.72 o                         
  -5  12   6        105.02         31.65        99.88 o                         
  -4  12   6       8181.48       8400.61      1016.10 o                         
  -3  12   6       3579.31       3254.80       208.95 o                         
  -2  12   6         36.46         56.98        56.27 o                         
  -1  12   6       1164.20       1236.98       150.74 o                         
   0  12   6          0.55         71.53        71.07 o                         
   1  12   6       5662.72       6088.17       279.16 o                         
   2  12   6       1346.69       1367.77       158.75 o                         
   3  12   6       7681.89       8222.04       325.67 o                         
   4  12   6        446.16        607.06       128.69 o                         
   5  12   6          4.71        108.11        55.32 o                         
   6  12   6       3870.47       3592.20       210.40 o                         
   7  12   6          5.16        -38.42        76.83 o                         
   8  12   6       1763.42       1605.79       257.39 o                         
   9  12   6       1168.30        975.77       192.08 o                         
  10  12   6       1388.07       1521.28       253.55 o                         
  11  12   6       1551.42       1356.09       245.86 o                         
 -13  13   6       3206.76       2377.95       326.54 o                         
 -12  13   6       7910.90       8256.16       668.44 o                         
 -11  13   6       1090.84       1358.15       179.22 o                         
 -10  13   6       2535.56       2638.56       240.30 o                         
  -9  13   6        302.48        250.12        92.20 o                         
  -8  13   6       5037.27       5020.58       274.03 o                         
  -7  13   6        236.36        186.64        71.03 o                         
  -6  13   6       1968.56       1983.21       282.36 o                         
  -5  13   6      14856.66      16000.64       488.87 o                         
  -4  13   6        926.24        862.59       137.16 o                         
  -3  13   6       6540.97       7204.80       319.17 o                         
  -2  13   6       1574.88       1494.82       175.19 o                         
  -1  13   6       5503.43       5823.87       285.22 o                         
   0  13   6       4130.52       4123.44       242.56 o                         
   1  13   6       5314.90       6097.93       336.14 o                         
   2  13   6       2877.27       3224.85       213.12 o                         
   3  13   6       6177.40       6898.50       307.23 o                         
   4  13   6       1404.58       1488.65       188.24 o                         
   5  13   6        851.58       1082.22       199.76 o                         
   6  13   6        360.84        312.82        85.54 o                         
   7  13   6          5.09        -72.99        72.99 o                         
   8  13   6        311.55        384.16       130.61 o                         
  -9  14   6        162.20        130.61       130.61 o                         
  -8  14   6       2376.12       2281.91       330.38 o                         
  -7  14   6        274.07        445.63       134.46 o                         
  -6  14   6       6077.21       6926.42       472.52 o                         
  -5  14   6       1173.02       1084.49       194.00 o                         
  -4  14   6          9.75         67.18        56.12 o                         
  -3  14   6       1318.32       1514.84       179.40 o                         
  -2  14   6       1070.30       1091.36       147.13 o                         
  -1  14   6         68.25         94.24        92.20 o                         
   0  14   6        918.30       1275.22       169.03 o                         
   1  14   6      10678.68      11716.31       439.86 o                         
   2  14   6        348.66        361.58       126.77 o                         
   3  14   6        109.70         81.70        61.07 o                         
   4  14   6          8.92        -29.69        58.11 o                         
   5  14   6         24.32        -38.42        72.99 o                         
   6  14   6        350.10        526.30       138.30 o                         
 -25   1   7        666.36        653.30       103.25 o                         
 -24   1   7        365.78        291.73        56.05 o                         
 -23   1   7       5619.39       5668.62       162.26 o                         
 -22   1   7        242.51        218.56        51.40 o                         
 -21   1   7       4812.85       4750.54       140.58 o                         
 -20   1   7       8112.14       8157.19       179.70 o                         
 -19   1   7      10638.03      10465.72       198.22 o                         
 -18   1   7          2.74         12.00        36.16 o                         
 -17   1   7        343.69        385.08        56.72 o                         
 -16   1   7        473.10        417.91        60.42 o                         
 -15   1   7      20830.06      20201.59       278.21 o                         
 -14   1   7      30013.06      30741.41       365.25 o                         
 -13   1   7         11.80        -36.44        41.59 o                         
 -12   1   7        237.23        279.88        46.16 o                         
 -11   1   7        192.08        284.89        40.12 o                         
 -10   1   7      36649.77      39158.04       398.54 o                         
  -9   1   7      64071.21      65950.82       554.53 o                         
  -8   1   7       1176.90       1045.74        67.31 o                         
  -7   1   7         87.96        104.43        28.62 o                         
  -6   1   7       4344.53       3999.06       167.50 o                         
  -5   1   7      42954.62      45772.89       596.21 o                         
  -4   1   7      28138.54      28932.61       358.54 o                         
  -3   1   7       2324.39       1957.07       114.60 o                         
  -2   1   7      21338.63      21649.93       292.50 o                         
  -1   1   7      15205.39      15663.15       165.38 o                         
   0   1   7       1677.46       1512.87        48.22 o                         
   1   1   7        662.33        594.43        48.69 o                         
   2   1   7      45085.71      46462.44       371.60 o                         
   3   1   7      14217.76      13993.17       171.59 o                         
   4   1   7      19584.90      19265.35       252.85 o                         
   5   1   7       1369.92       1086.52        56.00 o                         
   6   1   7        600.54        618.02        47.21 o                         
   7   1   7      22562.38      21003.98       248.79 o                         
   8   1   7       3406.01       3266.67        95.79 o                         
   9   1   7       9530.57       9562.74       171.90 o                         
  10   1   7          1.38        -21.88        21.88 o                         
  11   1   7          1.63         37.22        27.60 o                         
  12   1   7      32846.11      33868.11       418.08 o                         
  13   1   7          6.39         -7.80        33.48 o                         
  14   1   7        226.70        256.01        45.46 o                         
  15   1   7       1113.39       1069.45        82.35 o                         
  16   1   7       2871.72       2743.69       111.72 o                         
  17   1   7       6252.15       6442.51       178.86 o                         
  18   1   7       2302.90       2199.04       112.12 o                         
  19   1   7       3945.17       3961.17       146.16 o                         
  20   1   7       1945.49       1999.62       179.04 o                         
  21   1   7       3083.22       3048.13       200.72 o                         
  22   1   7       2830.63       2691.42       225.09 o                         
 -25   2   7       1487.57       1629.22       175.57 o                         
 -24   2   7       3849.60       3704.99       206.05 o                         
 -23   2   7         23.95         34.07        71.29 o                         
 -22   2   7       9373.06       9915.29       253.22 o                         
 -21   2   7      23447.83      24580.29       400.73 o                         
 -20   2   7      10756.53      11074.32       256.70 o                         
 -19   2   7       3719.20       3289.06       145.46 o                         
 -18   2   7       2171.68       2172.50       127.58 o                         
 -17   2   7       4311.75       3955.27       144.93 o                         
 -16   2   7      12261.82      12021.05       239.13 o                         
 -15   2   7        506.55        554.81        62.64 o                         
 -14   2   7        669.07        545.70        51.53 o                         
 -13   2   7      24509.39      24300.20       283.82 o                         
 -12   2   7       5182.00       5248.19       121.72 o                         
 -11   2   7      44041.20      45883.86       400.55 o                         
 -10   2   7       1910.50       1468.93        74.83 o                         
  -9   2   7      14120.20      14837.69       217.41 o                         
  -8   2   7      61936.49      64887.94       537.12 o                         
  -7   2   7        111.04        240.84        35.42 o                         
  -6   2   7       8127.03       7336.87       136.42 o                         
  -5   2   7      61220.79      61232.52       489.78 o                         
  -4   2   7      17166.11      16979.81       348.63 o                         
  -3   2   7     152253.81     156625.31      1191.65 o                         
  -2   2   7      41190.37      42215.43       385.51 o                         
  -1   2   7      45604.75      47160.41       509.57 o                         
   0   2   7      98215.55     102333.55       722.47 o                         
   1   2   7       1646.45       1359.85        62.85 o                         
   2   2   7       8846.37       8463.03       143.46 o                         
   3   2   7        960.03        807.88        41.21 o                         
   4   2   7      94481.26      96950.24       763.36 o                         
   5   2   7      10923.44      10799.67       143.72 o                         
   6   2   7       2726.09       2473.30        70.55 o                         
   7   2   7        100.26        115.54        26.48 o                         
   8   2   7         52.13         24.59        26.73 o                         
   9   2   7      33878.70      33753.43       356.08 o                         
  10   2   7       1942.23       1698.65        75.41 o                         
  11   2   7       2403.41       2211.92        89.48 o                         
  12   2   7       4407.26       4239.69       127.95 o                         
  13   2   7       9794.37       9371.32       195.74 o                         
  14   2   7      47954.82      49419.23       518.96 o                         
  15   2   7       7318.76       6914.95       176.39 o                         
  16   2   7       3201.75       2733.99       149.16 o                         
  17   2   7       1658.37       1517.77       151.36 o                         
  18   2   7       6959.27       7495.94       384.16 o                         
  19   2   7       7992.28       8306.65       318.85 o                         
  20   2   7       1445.61       1322.17       158.55 o                         
  21   2   7        375.35        216.18       115.25 o                         
 -24   3   7         66.68        -23.39        68.86 o                         
 -23   3   7       9612.66       9630.90       311.49 o                         
 -22   3   7       2458.20       2279.82       172.89 o                         
 -21   3   7       5646.66       5849.20       227.44 o                         
 -20   3   7       1693.16       1643.56       136.69 o                         
 -19   3   7      22608.90      23701.56       375.28 o                         
 -18   3   7        881.85        879.43        86.81 o                         
 -17   3   7      14766.48      14782.74       276.97 o                         
 -16   3   7        755.92        706.99        76.08 o                         
 -15   3   7         58.62         68.49        43.61 o                         
 -14   3   7      19075.31      18924.97       253.56 o                         
 -13   3   7      23863.20      24059.31       283.96 o                         
 -12   3   7        270.51        286.40        56.30 o                         
 -11   3   7       2042.36       1859.18        82.19 o                         
 -10   3   7          4.31         41.70        21.53 o                         
  -9   3   7      23585.84      23739.51       285.95 o                         
  -8   3   7       1313.81       1384.44       104.80 o                         
  -7   3   7       6523.53       6371.07       129.73 o                         
  -6   3   7      13498.85      12985.03       184.88 o                         
  -5   3   7      23086.17      23570.54       254.84 o                         
  -4   3   7      12840.38      12192.14       164.39 o                         
  -3   3   7       5498.38       5395.53       138.77 o                         
  -2   3   7        781.24        501.34        48.11 o                         
  -1   3   7       4635.97       4027.26       103.33 o                         
   0   3   7       1216.67       1153.26        64.53 o                         
   1   3   7       7586.85       6770.48       183.54 o                         
   2   3   7      26425.69      26456.73       282.00 o                         
   3   3   7       3811.39       4331.82       130.42 o                         
   4   3   7       1208.21        918.12        45.12 o                         
   5   3   7       9615.54       9052.07       153.61 o                         
   6   3   7      14995.07      15071.44       247.06 o                         
   7   3   7      24791.35      25132.94       284.41 o                         
   8   3   7      12868.81      12646.99       194.26 o                         
   9   3   7      11390.45      11111.54       217.05 o                         
  10   3   7        697.13        649.90        55.71 o                         
  11   3   7        523.27        473.75        53.11 o                         
  12   3   7      60104.60      62061.16       766.93 o                         
  13   3   7        741.61        681.54        73.49 o                         
  14   3   7       3020.86       3001.25       255.47 o                         
  15   3   7        237.86        344.24        82.55 o                         
  16   3   7      11765.00      11673.69       360.44 o                         
  17   3   7       9766.50       9514.45       333.10 o                         
  18   3   7       8886.67       8805.20       329.27 o                         
  19   3   7       2505.30       2274.99       197.52 o                         
  20   3   7         95.81         32.47        71.64 o                         
  21   3   7       6380.83       6238.77       388.00 o                         
 -24   4   7        171.32        135.25        80.77 o                         
 -23   4   7        148.99         53.75       115.91 o                         
 -22   4   7       1024.84       1014.00       125.82 o                         
 -21   4   7        605.22        536.96        87.81 o                         
 -20   4   7          2.25        -46.36        46.36 o                         
 -19   4   7          0.49         31.84        54.07 o                         
 -18   4   7       4106.84       3929.83       237.20 o                         
 -17   4   7       2935.09       3110.10       157.17 o                         
 -16   4   7      15256.71      15046.30       273.84 o                         
 -15   4   7      28661.64      30052.32       344.16 o                         
 -14   4   7        842.06        732.22        60.98 o                         
 -13   4   7      14800.62      14907.09       255.25 o                         
 -12   4   7      10755.87      10750.99       179.81 o                         
 -11   4   7       1826.02       1789.34        76.36 o                         
 -10   4   7          6.28         41.94        22.71 o                         
  -9   4   7      93250.95      97471.65       678.29 o                         
  -8   4   7       3276.75       3206.04       108.68 o                         
  -7   4   7       8116.36       7901.11       146.57 o                         
  -6   4   7      10104.98       9931.67       235.66 o                         
  -5   4   7      57938.68      58239.75       470.41 o                         
  -4   4   7      49632.27      50492.01       414.57 o                         
  -3   4   7       3140.87       3137.86       133.63 o                         
  -2   4   7      28037.59      28835.78       487.95 o                         
  -1   4   7       6261.96       5562.89       124.69 o                         
   0   4   7      15417.37      15273.30       210.48 o                         
   1   4   7      54463.25      54491.98       463.96 o                         
   2   4   7      64312.54      66991.30       769.07 o                         
   3   4   7      10991.04      11010.93       171.91 o                         
   4   4   7      70191.30      72611.50       692.56 o                         
   5   4   7       3429.36       3197.38        91.21 o                         
   6   4   7       2704.65       2542.06        83.78 o                         
   7   4   7       3281.07       3153.82        94.16 o                         
   8   4   7      58232.84      60613.00       516.49 o                         
   9   4   7       7897.81       7404.19       177.36 o                         
  10   4   7      11936.96      11742.17       414.89 o                         
  11   4   7       7097.15       6873.86       268.91 o                         
  12   4   7       1236.61        875.29       138.30 o                         
  13   4   7       2489.95       2258.24       151.47 o                         
  14   4   7        762.02        529.84        90.97 o                         
  15   4   7       1257.28       1174.97       140.22 o                         
  16   4   7        803.71        520.95        94.96 o                         
  17   4   7        136.91        120.27        65.52 o                         
  18   4   7        284.91        280.02        85.79 o                         
  19   4   7       4450.50       4469.99       241.20 o                         
  20   4   7       1871.62       2149.67       201.70 o                         
 -23   5   7       3450.35       3467.13       199.53 o                         
 -22   5   7      10708.62      10454.09       317.81 o                         
 -21   5   7         26.44        100.03        60.54 o                         
 -20   5   7        478.15        469.11        80.93 o                         
 -19   5   7       1292.30       1143.02       121.95 o                         
 -18   5   7       2723.41       2359.72       151.31 o                         
 -17   5   7      12123.82      12685.00       307.53 o                         
 -16   5   7        115.41        182.76        66.24 o                         
 -15   5   7      48073.53      49670.03       534.24 o                         
 -14   5   7      10975.87      11039.30       222.28 o                         
 -13   5   7      38790.54      39396.90       391.73 o                         
 -12   5   7      17510.34      17959.46       241.92 o                         
 -11   5   7      11000.02      10796.20       177.94 o                         
 -10   5   7      84055.10      88001.01       776.64 o                         
  -9   5   7       8611.55       8390.51       181.66 o                         
  -8   5   7        354.46        379.85        39.06 o                         
  -7   5   7        712.97        689.81        52.38 o                         
  -6   5   7       9199.62       8428.40       167.46 o                         
  -5   5   7       5871.28       5609.44       114.16 o                         
  -4   5   7        683.24        542.64        41.39 o                         
  -3   5   7      18749.72      18398.56       194.04 o                         
  -2   5   7        115.86        158.58        32.00 o                         
  -1   5   7       8590.61       8957.19       161.74 o                         
   0   5   7        996.41        765.65        56.73 o                         
   1   5   7      25804.52      24908.33       284.40 o                         
   2   5   7      27620.03      27462.51       298.99 o                         
   3   5   7      32008.26      32411.30       331.07 o                         
   4   5   7       1269.07       1061.10        63.21 o                         
   5   5   7      19869.47      19160.78       239.70 o                         
   6   5   7      11784.39      11353.17       228.94 o                         
   7   5   7      37086.43      37069.05       459.32 o                         
   8   5   7      77635.98      81284.14      1069.46 o                         
   9   5   7       1397.51       1300.97       218.97 o                         
  10   5   7       1748.50       1350.96       288.12 o                         
  11   5   7       1386.87       1249.44       130.05 o                         
  12   5   7        278.17        361.23       113.33 o                         
  13   5   7       3486.05       3027.30       211.29 o                         
  14   5   7      13129.55      12077.10       362.91 o                         
  15   5   7       4660.42       4692.63       418.73 o                         
  16   5   7       2666.97       2774.88       179.04 o                         
  17   5   7        546.73        471.02       144.06 o                         
  18   5   7       7730.57       8275.12       330.57 o                         
  19   5   7         82.74        146.54        74.66 o                         
  20   5   7       3076.16       2869.68       357.27 o                         
 -23   6   7       5373.36       5681.74       422.58 o                         
 -22   6   7       1927.02       1965.51       163.32 o                         
 -21   6   7       5968.49       5898.05       238.61 o                         
 -20   6   7       2680.41       2597.53       176.84 o                         
 -19   6   7       1456.98       1680.14       143.06 o                         
 -18   6   7        775.89        705.04        90.91 o                         
 -17   6   7          2.38        113.83        57.89 o                         
 -16   6   7      48671.14      51578.24       665.20 o                         
 -15   6   7       4051.86       3916.14       140.04 o                         
 -14   6   7       1400.26       1233.55        91.92 o                         
 -13   6   7        644.49        600.00        65.60 o                         
 -12   6   7       5281.55       5011.73       183.08 o                         
 -11   6   7       6810.84       6889.92       163.77 o                         
 -10   6   7       5493.44       5126.29       138.58 o                         
  -9   6   7      73339.51      76538.40       876.45 o                         
  -8   6   7      15086.79      14700.98       196.64 o                         
  -7   6   7      15589.03      15092.71       214.76 o                         
  -6   6   7        156.65        207.97        31.06 o                         
  -5   6   7      12462.53      12679.50       183.90 o                         
  -4   6   7       7632.30       7349.71       123.93 o                         
  -3   6   7          9.98         77.88        37.45 o                         
  -2   6   7       7346.29       7374.48       151.87 o                         
  -1   6   7        369.72        466.71        48.79 o                         
   0   6   7       1119.41       1147.85       103.36 o                         
   1   6   7      18812.97      18320.96       242.24 o                         
   2   6   7      51235.67      51541.49       458.25 o                         
   3   6   7         28.60         35.01        27.86 o                         
   4   6   7        937.02        819.24       102.99 o                         
   5   6   7       3909.71       3803.06       134.14 o                         
   6   6   7        264.82        224.93        47.39 o                         
   7   6   7       7418.32       6936.57       187.56 o                         
   8   6   7      34337.27      35149.62       462.62 o                         
   9   6   7      44856.26      45301.77       756.80 o                         
  10   6   7          5.81        -29.31        47.02 o                         
  11   6   7       6077.69       5627.54       236.28 o                         
  12   6   7       1922.32       1593.80       203.61 o                         
  13   6   7        367.23        330.74        96.04 o                         
  14   6   7       9830.76       9485.91       329.37 o                         
  15   6   7      12634.46      12655.11       393.67 o                         
  16   6   7        214.55         53.10        75.91 o                         
  17   6   7         13.15         81.20        72.99 o                         
  18   6   7         27.56        105.64        78.75 o                         
  19   6   7      14218.92      14452.12       695.33 o                         
 -22   7   7         50.70         34.57       130.61 o                         
 -21   7   7        266.01        245.29        76.06 o                         
 -20   7   7          5.80         22.45        68.96 o                         
 -19   7   7       7771.45       7860.32       262.36 o                         
 -18   7   7       1421.32       1359.32       128.13 o                         
 -17   7   7          1.37         -4.46        54.68 o                         
 -16   7   7       9551.24       9519.02       265.79 o                         
 -15   7   7      12607.53      12643.17       255.36 o                         
 -14   7   7       1255.98       1164.43        93.15 o                         
 -13   7   7       2167.39       1912.68       102.76 o                         
 -12   7   7      12301.89      11963.00       231.54 o                         
 -11   7   7       9709.76       9740.61       232.33 o                         
 -10   7   7       8181.17       7923.01       176.13 o                         
  -9   7   7         95.78         99.29        32.87 o                         
  -8   7   7      41145.85      43707.85       471.87 o                         
  -7   7   7       8397.76       8623.12       467.83 o                         
  -6   7   7      49116.05      51089.36       695.84 o                         
  -5   7   7       3128.60       2894.16       103.58 o                         
  -4   7   7       1681.61       1595.91        82.24 o                         
  -3   7   7      41206.28      41467.28       419.37 o                         
  -2   7   7      33292.95      33293.68       364.83 o                         
  -1   7   7        977.56        791.14        83.79 o                         
   0   7   7       2711.46       2562.04       181.93 o                         
   1   7   7      59552.95      61953.98       985.06 o                         
   2   7   7       5662.92       5105.04       159.69 o                         
   3   7   7      13149.34      13410.68       276.26 o                         
   4   7   7         50.58         65.16        35.40 o                         
   5   7   7      17137.98      17204.43       307.15 o                         
   6   7   7       3678.02       3408.06       134.74 o                         
   7   7   7      11803.06      11569.17       252.13 o                         
   8   7   7        379.01        336.11       119.09 o                         
   9   7   7       2619.48       2475.91       157.27 o                         
  10   7   7        445.00        353.85        79.82 o                         
  11   7   7       8248.04       7642.80       283.08 o                         
  12   7   7       1675.28       1431.67       224.73 o                         
  13   7   7       1378.10       1338.38       165.19 o                         
  14   7   7       1863.25       1921.00       192.08 o                         
  15   7   7          1.95         37.29        68.91 o                         
  16   7   7        300.51        298.56        86.80 o                         
  17   7   7        598.38        458.69       104.34 o                         
  18   7   7       2591.90       2235.81       311.17 o                         
 -22   8   7       3672.43       3426.71       338.06 o                         
 -21   8   7       1654.94       1437.25       146.57 o                         
 -20   8   7      34425.62      38319.93       633.28 o                         
 -19   8   7       1097.39       1337.19       131.89 o                         
 -18   8   7       2062.79       1895.56       151.36 o                         
 -17   8   7       2557.83       2554.45       160.96 o                         
 -16   8   7       1642.53       1399.78       124.93 o                         
 -15   8   7       8904.59       8935.79       219.81 o                         
 -14   8   7       5939.63       5905.38       174.90 o                         
 -13   8   7       4414.81       4473.09       149.54 o                         
 -12   8   7       8715.64       9218.21       205.83 o                         
 -11   8   7         12.11         69.44        47.69 o                         
 -10   8   7      12105.74      12124.59       268.64 o                         
  -9   8   7        958.45        849.74       134.19 o                         
  -8   8   7        173.12        206.93        50.24 o                         
  -7   8   7       1269.00       1205.86       138.30 o                         
  -6   8   7       2517.05       2262.16       124.26 o                         
  -5   8   7      12350.38      11957.43       262.16 o                         
  -4   8   7      34098.18      34798.07       470.09 o                         
  -3   8   7      27517.12      27532.33       541.25 o                         
  -2   8   7      14655.92      14546.90       330.80 o                         
  -1   8   7       4844.44       4969.01       160.35 o                         
   0   8   7       1762.15       1604.24       105.69 o                         
   1   8   7      22310.98      22709.16       499.49 o                         
   2   8   7        916.55        877.62        86.32 o                         
   3   8   7        430.09        399.18        61.28 o                         
   4   8   7       2827.44       2682.82       125.00 o                         
   5   8   7       9572.73       9627.14       371.26 o                         
   6   8   7      18675.13      18665.82       337.90 o                         
   7   8   7         12.62         52.39        38.98 o                         
   8   8   7          4.60          5.92        50.20 o                         
   9   8   7       1222.78       1092.36       157.51 o                         
  10   8   7      12316.41      12693.32       371.37 o                         
  11   8   7      10924.91      10890.18       348.87 o                         
  12   8   7       5308.98       5342.45       249.20 o                         
  13   8   7      14130.28      14558.65       687.65 o                         
  14   8   7        625.32        554.24       105.04 o                         
  15   8   7      23869.17      26287.74       611.25 o                         
  16   8   7        163.93        121.25        77.38 o                         
  17   8   7       2036.41       1671.48       176.57 o                         
 -21   9   7        545.51        276.60       134.46 o                         
 -20   9   7        484.35        318.21        93.81 o                         
 -19   9   7       5292.55       5876.58       302.87 o                         
 -18   9   7        804.02        665.90       131.56 o                         
 -17   9   7        799.63        765.31       131.56 o                         
 -16   9   7       4701.55       5317.77       256.61 o                         
 -15   9   7        545.47        576.87        82.69 o                         
 -14   9   7       7242.98       7345.97       398.60 o                         
 -13   9   7        929.43        942.01       101.83 o                         
 -12   9   7      12559.18      12914.32       299.10 o                         
 -11   9   7       5124.70       5119.02       184.50 o                         
 -10   9   7        448.31        445.41        71.69 o                         
  -9   9   7       3205.70       3078.81       162.59 o                         
  -8   9   7      19515.57      19983.94       433.19 o                         
  -7   9   7      17535.62      16695.39       691.49 o                         
  -6   9   7      47576.19      48911.07       809.15 o                         
  -5   9   7       8913.49       8317.13       405.29 o                         
  -4   9   7        118.39         97.96        56.27 o                         
  -3   9   7       4205.42       3879.99       205.59 o                         
  -2   9   7      52739.39      55240.82      1588.50 o                         
  -1   9   7         87.45         48.02        54.00 o                         
   0   9   7       2449.03       2314.16       167.57 o                         
   1   9   7      18226.85      18501.49       333.56 o                         
   2   9   7          9.02        129.56        43.91 o                         
   3   9   7      32919.83      34200.49       660.68 o                         
   4   9   7        304.59        281.85        55.09 o                         
   5   9   7       6494.37       6254.53       194.46 o                         
   6   9   7       5465.87       5359.53       182.24 o                         
   7   9   7       1015.77        925.45        93.93 o                         
   8   9   7       6436.31       6260.88       256.35 o                         
   9   9   7       2580.35       2421.48       194.75 o                         
  10   9   7       3675.76       3689.23       205.11 o                         
  11   9   7       4984.38       4604.61       309.25 o                         
  12   9   7       2121.31       1826.03       176.57 o                         
  13   9   7       4487.24       4405.33       237.12 o                         
  14   9   7        138.68        101.69        68.28 o                         
  15   9   7        559.42        480.64       101.62 o                         
  16   9   7       1219.38       1110.22       203.61 o                         
 -19  10   7       2218.89       2234.70       222.75 o                         
 -18  10   7        603.04        484.97       127.98 o                         
 -17  10   7         50.25          7.94        80.95 o                         
 -16  10   7        990.07        904.25       133.10 o                         
 -15  10   7       1185.86       1035.52       108.35 o                         
 -14  10   7        478.81        484.80        82.23 o                         
 -13  10   7       2731.83       2459.44       159.98 o                         
 -12  10   7       2055.40       1927.64       145.43 o                         
 -11  10   7         94.61         -3.16        45.13 o                         
 -10  10   7       5851.58       5443.56       353.43 o                         
  -9  10   7         55.50          7.68       161.35 o                         
  -8  10   7        720.61        696.97       130.61 o                         
  -7  10   7          2.45         18.90        55.70 o                         
  -6  10   7       1476.11       1332.78       154.55 o                         
  -5  10   7       1072.01       1054.04       136.55 o                         
  -4  10   7        683.32        511.50        99.88 o                         
  -3  10   7       7531.59       7252.94       290.05 o                         
  -2  10   7        471.71        373.55       194.00 o                         
  -1  10   7        532.42        644.80       106.66 o                         
   0  10   7         16.76        147.41        56.12 o                         
   1  10   7       2504.35       2140.48       184.18 o                         
   2  10   7        460.98        476.63       136.38 o                         
   3  10   7         16.85         63.07        74.91 o                         
   4  10   7       2485.96       2482.01       142.99 o                         
   5  10   7       1201.52       1068.96       102.18 o                         
   6  10   7       3693.80       3271.59       152.98 o                         
   7  10   7        459.73        315.69        63.55 o                         
   8  10   7        290.81        217.77        69.23 o                         
   9  10   7       1149.93        932.04       123.68 o                         
  10  10   7       1071.24       1131.10       194.00 o                         
  11  10   7       4277.64       4566.14       244.07 o                         
  12  10   7        461.86        467.94       106.66 o                         
  13  10   7         86.99        247.25        88.36 o                         
  14  10   7        567.69        663.10       116.43 o                         
 -18  11   7        221.29        217.05       100.51 o                         
 -17  11   7         61.06         76.72       130.61 o                         
 -16  11   7       1140.76       1124.58       142.13 o                         
 -15  11   7       3316.79       3177.01       276.60 o                         
 -14  11   7        343.82        349.59       103.72 o                         
 -13  11   7       4407.12       4556.14       330.38 o                         
 -12  11   7        149.13          0.00        72.99 o                         
 -11  11   7       1064.80       1202.42       207.45 o                         
 -10  11   7       5111.11       4737.98       278.52 o                         
  -9  11   7       1899.36       1693.71       284.28 o                         
  -8  11   7       2504.31       2177.35       208.32 o                         
  -7  11   7        338.96        304.42       147.90 o                         
  -6  11   7        310.99        265.60        75.32 o                         
  -5  11   7       1400.92       1090.88       145.80 o                         
  -4  11   7         13.15         10.03        55.70 o                         
  -3  11   7          0.58        -57.62        69.15 o                         
  -2  11   7        367.83        306.57        82.82 o                         
  -1  11   7        137.48        138.97        84.52 o                         
   0  11   7        772.88        773.73       117.95 o                         
   1  11   7        280.06        267.99        75.32 o                         
   2  11   7       4946.63       4955.00       245.29 o                         
   3  11   7        852.41        862.97       127.33 o                         
   4  11   7       1043.90       1105.47       257.39 o                         
   5  11   7       1910.59       1712.15       173.93 o                         
   6  11   7       1985.18       1927.99       180.49 o                         
   7  11   7        513.92        268.91       115.25 o                         
   8  11   7       1828.90       2002.49       175.57 o                         
   9  11   7        351.68        328.16        80.10 o                         
  10  11   7        109.32        141.91        69.23 o                         
  11  11   7        650.53        759.78       120.80 o                         
  12  11   7         71.37        111.54       144.06 o                         
  13  11   7       1394.82       1513.59       222.81 o                         
 -15  12   7       2714.00       2731.38       318.85 o                         
 -14  12   7       1865.55       1970.74       268.91 o                         
 -13  12   7         49.23        115.60        71.75 o                         
 -12  12   7         18.43         43.91        62.76 o                         
 -11  12   7       1191.81       1071.54       148.55 o                         
 -10  12   7       1351.94       1089.63       146.68 o                         
  -9  12   7       6528.69       6407.04       324.62 o                         
  -8  12   7       4386.58       4701.36       260.10 o                         
  -7  12   7        192.90        149.32        71.95 o                         
  -6  12   7       1014.99       1115.10       148.03 o                         
  -5  12   7       1225.18        981.02       137.00 o                         
  -4  12   7      13821.08      14725.58       458.47 o                         
  -3  12   7       8064.50       8624.55       344.86 o                         
  -2  12   7        445.20        544.68       112.55 o                         
  -1  12   7       4565.04       4323.90       241.58 o                         
   0  12   7        279.50        154.61        66.51 o                         
   1  12   7       5590.90       6175.78       287.33 o                         
   2  12   7       1933.55       2092.39       199.53 o                         
   3  12   7       1642.55       1342.90       161.90 o                         
   4  12   7        528.73        286.23        80.18 o                         
   5  12   7       1212.55       1354.76       158.89 o                         
   6  12   7       1244.00       1262.78       150.60 o                         
   7  12   7       1099.38       1106.38       211.29 o                         
   8  12   7       1516.94       1333.04       226.65 o                         
   9  12   7          3.07          0.00        80.67 o                         
  10  12   7        292.88        288.12       130.61 o                         
 -12  13   7       5898.27       6215.72       464.83 o                         
 -11  13   7       1073.76       1009.35       138.46 o                         
 -10  13   7         48.93        103.33        73.84 o                         
  -9  13   7        132.10        166.19        70.96 o                         
  -8  13   7       1041.95        947.02       144.91 o                         
  -7  13   7       3105.56       2835.36       357.27 o                         
  -6  13   7        117.22        102.54        69.23 o                         
  -5  13   7       2611.36       3013.29       250.73 o                         
  -4  13   7        987.73        840.37       133.46 o                         
  -3  13   7       1557.82       1847.41       199.53 o                         
  -2  13   7       5563.36       6359.27       304.87 o                         
  -1  13   7        108.02        109.49        65.19 o                         
   0  13   7          4.07          7.15        56.12 o                         
   1  13   7       1259.03       1276.04       272.75 o                         
   2  13   7         51.54        104.56        63.39 o                         
   3  13   7       4983.95       5241.94       272.99 o                         
   4  13   7        253.97        181.55       128.69 o                         
   5  13   7       1984.19       2180.63       206.23 o                         
   6  13   7        327.60        457.59        98.90 o                         
   7  13   7        859.33        883.57       192.08 o                         
  -7  14   7        853.26       1064.12       218.97 o                         
  -6  14   7        395.35        291.96       122.93 o                         
  -5  14   7        595.51        595.45       161.35 o                         
  -4  14   7       1513.15       1359.93       234.34 o                         
  -3  14   7          1.23        -17.59        99.88 o                         
  -2  14   7         49.91         24.97        59.76 o                         
  -1  14   7        228.48        266.72        85.28 o                         
   0  14   7       1513.41       1388.00       205.53 o                         
   1  14   7         56.47         -8.61        78.75 o                         
   2  14   7       1554.03       1945.12       207.45 o                         
   3  14   7       1813.93       1966.90       288.12 o                         
   4  14   7         25.86        165.19        99.88 o                         
   5  14   7       1142.12       1091.02       211.29 o                         
 -25   0   8        434.83        380.32       149.82 o                         
 -24   0   8       1539.51        963.04       295.80 o                         
 -23   0   8      25808.28      27314.03       656.11 o                         
 -22   0   8         18.71         28.48        78.22 o                         
 -21   0   8        308.24        251.08        66.68 o                         
 -20   0   8        999.70       1009.47       138.46 o                         
 -19   0   8      40665.14      42397.23       763.20 o                         
 -18   0   8      75443.96      78695.49      1092.99 o                         
 -17   0   8        567.30        549.41       124.85 o                         
 -16   0   8       1275.76       1159.14       145.98 o                         
 -15   0   8      37351.84      37474.65       644.19 o                         
 -14   0   8       5849.60       5758.73       290.04 o                         
 -13   0   8     158952.03     170682.89      1734.88 o                         
 -12   0   8      98676.80     105879.17      1269.65 o                         
 -11   0   8      35471.31      35942.06       795.21 o                         
 -10   0   8      66201.66      69886.49      1202.42 o                         
  -9   0   8      85159.54      89878.22      1425.24 o                         
  -8   0   8      26568.41      26633.86       633.86 o                         
  -7   0   8      15931.04      15228.13       457.15 o                         
  -6   0   8     101974.10     103220.11      1555.85 o                         
  -4   0   8       5573.08       6396.27       284.28 o                         
  -3   0   8      20505.36      22208.32       545.51 o                         
  -2   0   8      54745.04      54377.46       628.84 o                         
  -1   0   8     117628.66     122239.70      1160.49 o                         
   0   0   8       6358.40       5899.20       159.68 o                         
   1   0   8      16067.18      16052.66       503.25 o                         
   2   0   8       5747.67       5742.93       156.81 o                         
   3   0   8      47270.25      47448.12       593.53 o                         
   4   0   8      62139.28      64189.72       708.22 o                         
   5   0   8     193448.45     201951.88      1803.68 o                         
   6   0   8       5943.02       6033.11       179.04 o                         
   7   0   8       3701.56       3683.95       220.89 o                         
   8   0   8       1197.25        987.50        93.69 o                         
   9   0   8      19457.67      19846.37       374.75 o                         
  10   0   8      11767.97      11234.17       290.04 o                         
  11   0   8        315.01        188.24        56.85 o                         
  12   0   8      99374.62     106193.41      1473.25 o                         
  13   0   8       9231.43       8475.30       509.01 o                         
  14   0   8        534.43        449.77        78.78 o                         
  15   0   8        395.63        258.21       138.30 o                         
  16   0   8         45.71         22.22        49.76 o                         
  17   0   8       8966.25       8481.63       292.63 o                         
  18   0   8        220.49        182.26        61.07 o                         
  19   0   8      11873.46      12023.38       373.38 o                         
 -25   1   8        743.12        763.80       118.78 o                         
 -24   1   8      13806.09      14506.86       329.45 o                         
 -23   1   8      12398.65      13210.88       305.61 o                         
 -22   1   8       2734.39       2845.68       152.69 o                         
 -21   1   8      13270.69      14261.77       302.43 o                         
 -20   1   8       2577.31       2370.02       140.40 o                         
 -19   1   8       1317.56       1202.70       104.04 o                         
 -18   1   8      11743.67      11852.30       285.56 o                         
 -17   1   8        175.63        109.24        45.45 o                         
 -16   1   8       6976.87       6514.40       179.34 o                         
 -15   1   8        989.70        826.36        89.47 o                         
 -14   1   8      11610.77      11449.54       265.84 o                         
 -13   1   8       4792.32       4794.20       163.32 o                         
 -12   1   8       5432.32       5352.66       165.48 o                         
 -11   1   8     107728.17     114095.38       868.17 o                         
 -10   1   8        665.30        540.15        53.51 o                         
  -9   1   8      64056.52      64653.45       562.47 o                         
  -8   1   8       2771.12       3156.81       121.19 o                         
  -7   1   8      35267.79      36159.45       552.87 o                         
  -6   1   8      33869.04      36054.41       768.32 o                         
  -5   1   8      26800.38      27526.46       502.22 o                         
  -4   1   8      30703.16      34260.05       417.65 o                         
  -3   1   8        450.87        324.89        62.09 o                         
  -2   1   8      35941.07      36012.84       358.66 o                         
  -1   1   8     107899.83     111159.55       686.68 o                         
   0   1   8      21015.57      20327.58       207.94 o                         
   1   1   8      10279.58      10272.75       212.92 o                         
   2   1   8      85795.77      90645.74       852.25 o                         
   3   1   8       1234.88       1136.59        54.74 o                         
   4   1   8      75764.41      77236.90       711.26 o                         
   5   1   8      22500.68      22473.02       296.10 o                         
   6   1   8      57235.71      58664.16       581.39 o                         
   7   1   8       5571.88       5117.69       119.46 o                         
   8   1   8      61016.84      62609.58       532.91 o                         
   9   1   8       3160.97       2881.67       104.38 o                         
  10   1   8       8523.49       8518.26       171.46 o                         
  11   1   8      64772.62      68495.11       607.54 o                         
  12   1   8      26667.60      26226.80       340.08 o                         
  13   1   8         24.33         91.39        35.82 o                         
  14   1   8       7237.34       6499.61       168.20 o                         
  15   1   8       1697.46       1507.15       100.25 o                         
  16   1   8       3062.03       3059.62       121.47 o                         
  17   1   8       1275.44       1140.05        99.95 o                         
  18   1   8       1562.99       1433.66       112.80 o                         
  19   1   8       6968.61       7150.04       289.29 o                         
  20   1   8          1.33        -59.02        59.02 o                         
  21   1   8      10684.39      10987.11       385.03 o                         
 -25   2   8        706.65        565.03       115.30 o                         
 -24   2   8        130.22         96.71        73.63 o                         
 -23   2   8       2231.79       2216.70       196.51 o                         
 -22   2   8       7406.65       7815.17       280.02 o                         
 -21   2   8          2.60        116.67        78.18 o                         
 -20   2   8        248.75         61.79        52.22 o                         
 -19   2   8      26373.92      27836.61       413.65 o                         
 -18   2   8       2755.89       2533.70       132.86 o                         
 -17   2   8      23704.22      24000.85       362.66 o                         
 -16   2   8        279.36        248.52        54.58 o                         
 -15   2   8       5521.68       5219.40       137.35 o                         
 -14   2   8        506.54        447.38        49.33 o                         
 -13   2   8       1599.76       1725.90        90.70 o                         
 -12   2   8      20103.19      20430.63       288.92 o                         
 -11   2   8      13899.52      13359.46       222.58 o                         
 -10   2   8      48704.15      48130.62       525.40 o                         
  -9   2   8      51512.25      52805.22       487.67 o                         
  -8   2   8        220.46        253.18        37.19 o                         
  -7   2   8      11548.07      11217.52       184.28 o                         
  -6   2   8       5701.93       5534.77       154.48 o                         
  -5   2   8       6900.29       7388.03       177.41 o                         
  -4   2   8      15843.35      15190.18       339.44 o                         
  -3   2   8      28155.17      28077.97       362.95 o                         
  -2   2   8     141295.58     147000.81      1001.10 o                         
  -1   2   8       1661.98       1716.91        99.73 o                         
   0   2   8      75818.92      77926.97       605.19 o                         
   1   2   8       3018.38       2903.60        91.08 o                         
   2   2   8      14751.60      15692.36       241.76 o                         
   3   2   8      12067.21      11543.41       180.61 o                         
   4   2   8      21245.33      20319.54       250.47 o                         
   5   2   8      54549.64      57592.45       491.95 o                         
   6   2   8       2854.19       2580.61        83.17 o                         
   7   2   8      18741.47      18118.87       236.15 o                         
   8   2   8        796.06        799.19        71.53 o                         
   9   2   8       2993.42       2714.94       104.80 o                         
  10   2   8      15720.14      15234.32       234.44 o                         
  11   2   8       1801.30       1567.05        85.23 o                         
  12   2   8      33143.50      34216.90       458.60 o                         
  13   2   8       8268.54       7684.88       206.52 o                         
  14   2   8      11989.09      11634.34       262.23 o                         
  15   2   8       1803.75       1583.30       159.23 o                         
  16   2   8       6572.89       6406.21       482.12 o                         
  17   2   8       3628.02       3267.27       199.76 o                         
  18   2   8       1121.98       1168.23       137.00 o                         
  19   2   8       7630.32       7926.12       526.30 o                         
  20   2   8       5120.72       5782.24       273.47 o                         
  21   2   8       8530.33       9565.60       480.20 o                         
 -24   3   8         93.83         76.00        72.31 o                         
 -23   3   8      29411.21      32997.43       987.43 o                         
 -22   3   8         34.42          4.40        58.57 o                         
 -21   3   8       1838.34       1668.35       188.08 o                         
 -20   3   8       2367.70       2444.72       183.67 o                         
 -19   3   8      13224.19      13378.81       304.85 o                         
 -18   3   8       4012.74       3887.56       166.90 o                         
 -17   3   8       4715.58       4377.25       229.56 o                         
 -16   3   8      74086.78      78236.38       726.44 o                         
 -15   3   8       5361.79       5341.87       139.55 o                         
 -14   3   8       2434.08       2240.49        94.55 o                         
 -13   3   8        514.35        469.96        49.76 o                         
 -12   3   8       6209.78       6282.84       138.67 o                         
 -11   3   8       3943.71       3629.69       114.28 o                         
 -10   3   8       5255.01       4991.06       183.22 o                         
  -9   3   8      35858.15      36768.55       386.69 o                         
  -8   3   8      53943.23      55033.19       491.86 o                         
  -7   3   8       7370.38       7257.86       207.69 o                         
  -6   3   8      88954.74      92172.30       690.42 o                         
  -5   3   8      17319.36      17951.93       245.64 o                         
  -4   3   8       6274.63       6815.09       168.45 o                         
  -3   3   8      49642.25      52776.16       545.51 o                         
  -2   3   8     108182.74     114467.29       827.54 o                         
  -1   3   8        143.13        141.78        34.53 o                         
   0   3   8       6669.63       7032.36       143.46 o                         
   1   3   8      47396.29      48278.24       435.21 o                         
   2   3   8      10352.19      10708.12       175.33 o                         
   3   3   8      16170.49      16524.57       223.71 o                         
   4   3   8      15043.42      15797.65       287.78 o                         
   5   3   8       7720.94       7497.62       277.80 o                         
   6   3   8       6597.10       6241.42       135.24 o                         
   7   3   8       1705.03       1533.03        75.29 o                         
   8   3   8      11954.18      11885.47       197.08 o                         
   9   3   8        332.34        303.32        48.14 o                         
  10   3   8      35063.27      35418.31       566.52 o                         
  11   3   8       1952.65       1931.36       106.48 o                         
  12   3   8      12354.13      11881.78       250.15 o                         
  13   3   8        213.23        150.68        60.00 o                         
  14   3   8       1883.41       1785.01       158.89 o                         
  15   3   8      24879.55      25752.51       551.67 o                         
  16   3   8       5076.73       5164.29       242.56 o                         
  17   3   8       1900.82       1714.12       170.10 o                         
  18   3   8        316.74        264.54        78.64 o                         
  19   3   8       9348.76       9589.11       353.34 o                         
  20   3   8       3921.22       4358.48       499.41 o                         
 -24   4   8       3486.42       4302.60       384.16 o                         
 -23   4   8       5948.97       5638.90       242.16 o                         
 -22   4   8       4779.03       4520.70       211.06 o                         
 -21   4   8          0.10         52.02        59.35 o                         
 -20   4   8         23.61         32.32        55.74 o                         
 -19   4   8       1979.72       2104.24       199.43 o                         
 -18   4   8      13319.90      13542.21       325.85 o                         
 -17   4   8      19492.66      20275.33       334.17 o                         
 -16   4   8       1068.03        885.79        84.62 o                         
 -15   4   8        704.67        529.92        57.48 o                         
 -14   4   8       1174.40        984.30        69.71 o                         
 -13   4   8      30364.18      31070.03       352.57 o                         
 -12   4   8        839.71        778.54        60.66 o                         
 -11   4   8        736.05        718.47        57.95 o                         
 -10   4   8      24617.70      24452.67       307.62 o                         
  -9   4   8       9274.69       9752.72       196.29 o                         
  -8   4   8      18124.42      18605.02       248.30 o                         
  -7   4   8      12819.27      13017.94       197.42 o                         
  -6   4   8      18349.45      18541.99       233.99 o                         
  -5   4   8       1049.20       1055.84        55.50 o                         
  -4   4   8      58386.22      59434.78       477.59 o                         
  -3   4   8      70914.24      74721.34       743.57 o                         
  -2   4   8      62268.64      63905.90       545.74 o                         
  -1   4   8      28978.32      30386.84       334.22 o                         
   0   4   8      79790.37      85089.31       662.52 o                         
   1   4   8      32201.51      33188.61       512.90 o                         
   2   4   8       2937.40       2800.24       129.20 o                         
   3   4   8        142.69        179.57        33.48 o                         
   4   4   8      67403.34      69216.23       567.22 o                         
   5   4   8      14344.75      14541.60       213.50 o                         
   6   4   8      33126.23      32831.51       348.58 o                         
   7   4   8      44390.43      45877.47       436.60 o                         
   8   4   8       5189.79       4912.60       131.41 o                         
   9   4   8       9386.67       8679.44       200.76 o                         
  10   4   8       7135.43       6533.93       240.12 o                         
  11   4   8       2692.23       2692.28       203.61 o                         
  12   4   8       2385.85       2183.58       147.58 o                         
  13   4   8       7237.84       7024.04       447.55 o                         
  14   4   8      15592.08      15551.42       416.64 o                         
  15   4   8       6860.68       6755.75       363.03 o                         
  16   4   8       1470.21       1217.76       145.31 o                         
  17   4   8      13142.38      13290.96       412.75 o                         
  18   4   8       1316.81       1321.47       165.19 o                         
  19   4   8        461.73        501.33        97.96 o                         
  20   4   8        359.79        176.71       126.77 o                         
 -24   5   8       2574.15       2616.13       361.11 o                         
 -23   5   8       2321.74       2257.14       179.70 o                         
 -22   5   8         21.41        -59.56        59.56 o                         
 -21   5   8        496.03        360.92       107.71 o                         
 -20   5   8        343.32        424.90        86.89 o                         
 -19   5   8       1024.07        822.89       102.64 o                         
 -18   5   8       5081.85       5139.57       203.09 o                         
 -17   5   8      15277.11      15943.47       545.81 o                         
 -16   5   8      30324.58      31862.94       498.97 o                         
 -15   5   8      13099.80      13037.39       255.85 o                         
 -14   5   8       2521.33       2382.97       164.68 o                         
 -13   5   8         52.40         82.65        34.01 o                         
 -12   5   8       1299.95       1382.46        76.41 o                         
 -11   5   8       4710.75       4681.59       119.60 o                         
 -10   5   8        306.33        260.54        41.39 o                         
  -9   5   8      22412.52      23024.96       292.83 o                         
  -8   5   8      13961.06      13439.71       208.60 o                         
  -7   5   8      20536.49      20486.47       257.83 o                         
  -6   5   8      34049.47      34046.96       342.00 o                         
  -5   5   8       3627.75       3489.33        91.69 o                         
  -4   5   8        903.40        825.13        66.20 o                         
  -3   5   8       5202.30       4966.82       128.28 o                         
  -2   5   8         22.30        220.62        90.30 o                         
  -1   5   8        961.88        831.22        62.80 o                         
   0   5   8         11.69         40.75        58.78 o                         
   1   5   8       7576.56       7481.93       151.70 o                         
   2   5   8       1432.90       1264.47        70.94 o                         
   3   5   8       1000.18        799.04        60.74 o                         
   4   5   8       3117.46       3198.99        97.56 o                         
   5   5   8         10.66         49.06        24.42 o                         
   6   5   8        390.99        443.70        60.21 o                         
   7   5   8       1037.61        898.20        85.13 o                         
   8   5   8       3394.14       3069.01       165.64 o                         
   9   5   8       8524.62       8257.15       472.52 o                         
  10   5   8       5375.62       4771.77       215.64 o                         
  11   5   8        977.97        935.77       117.95 o                         
  12   5   8        240.68        181.44        65.02 o                         
  13   5   8       1095.85       1084.30       130.05 o                         
  14   5   8       1431.14       1088.45       134.28 o                         
  15   5   8       1617.50       1192.44       143.89 o                         
  16   5   8       3265.19       2922.28       192.51 o                         
  17   5   8       7039.10       6938.32       378.40 o                         
  18   5   8       3945.46       3831.75       320.77 o                         
  19   5   8       4750.10       4721.33       384.16 o                         
 -23   6   8        249.01        376.48       161.35 o                         
 -22   6   8       2602.44       2640.91       190.00 o                         
 -21   6   8        278.59        150.23        71.56 o                         
 -20   6   8        422.44        531.01        88.79 o                         
 -19   6   8       6265.32       6410.03       235.79 o                         
 -18   6   8       4519.88       4628.05       195.78 o                         
 -17   6   8       3365.43       3517.54       168.30 o                         
 -16   6   8       7545.37       7434.04       237.17 o                         
 -15   6   8       4750.87       4868.84       157.35 o                         
 -14   6   8      24897.85      24911.88       357.40 o                         
 -13   6   8         59.15        141.41        40.44 o                         
 -12   6   8      30511.56      31519.84       391.34 o                         
 -11   6   8        117.89        187.77        42.44 o                         
 -10   6   8       2116.36       1860.35        86.49 o                         
  -9   6   8         16.79         49.43        47.83 o                         
  -8   6   8       5079.07       5074.07       181.87 o                         
  -7   6   8        470.88        471.19        58.60 o                         
  -6   6   8       2264.66       2150.20       100.76 o                         
  -5   6   8      35279.69      36046.25       439.43 o                         
  -4   6   8       7132.31       6762.75       189.08 o                         
  -3   6   8      25838.86      27073.60       329.09 o                         
  -2   6   8       1510.64       1395.46        83.73 o                         
  -1   6   8      35689.04      36520.55       554.49 o                         
   0   6   8      19263.73      19540.39       265.56 o                         
   1   6   8       2276.98       2071.98        86.16 o                         
   2   6   8       1106.26       1092.88        88.92 o                         
   3   6   8      20641.91      19777.74       325.86 o                         
   4   6   8       3271.84       3249.52       127.55 o                         
   5   6   8      76682.30      79158.59       787.21 o                         
   6   6   8      16693.67      16293.93       301.46 o                         
   7   6   8      20257.81      20011.84       340.40 o                         
   8   6   8       2524.58       2077.88       169.37 o                         
   9   6   8       4609.58       4195.53       272.75 o                         
  10   6   8       2600.19       2473.47       158.06 o                         
  11   6   8          4.71         11.32        51.40 o                         
  12   6   8       2871.15       2855.58       177.91 o                         
  13   6   8       3403.29       3474.21       199.53 o                         
  14   6   8       7313.74       6959.78       286.98 o                         
  15   6   8       8116.57       7845.52       560.87 o                         
  16   6   8      12979.29      13816.10       704.93 o                         
  17   6   8          7.68        -58.11        58.11 o                         
  18   6   8       2429.89       1906.74       184.48 o                         
 -23   7   8       1529.86       1794.03       291.96 o                         
 -22   7   8       3307.35       3499.70       334.22 o                         
 -21   7   8        360.26        334.48        91.51 o                         
 -20   7   8       6200.42       6589.38       259.63 o                         
 -19   7   8        311.34        370.21        84.32 o                         
 -18   7   8      11417.66      12256.47       479.41 o                         
 -17   7   8      18207.23      18595.29       391.68 o                         
 -16   7   8          1.23        -15.55        50.23 o                         
 -15   7   8       7810.26       7780.36       202.62 o                         
 -14   7   8       9944.36       9911.40       223.45 o                         
 -13   7   8       2181.01       2087.36       108.00 o                         
 -12   7   8       7119.48       6900.93       246.04 o                         
 -11   7   8      13470.16      13198.06       244.53 o                         
 -10   7   8         26.77         61.89        48.00 o                         
  -9   7   8        389.28        432.80        94.12 o                         
  -8   7   8        586.40        661.87       230.50 o                         
  -7   7   8      78371.47      81545.27      1010.34 o                         
  -6   7   8       5613.90       5117.84       155.64 o                         
  -5   7   8      22605.61      22906.40       307.57 o                         
  -4   7   8        632.99        577.07        57.61 o                         
  -3   7   8      12430.38      11864.07       209.42 o                         
  -2   7   8      28523.94      28770.84       345.30 o                         
  -1   7   8       3385.39       2956.47       128.20 o                         
   0   7   8       3399.86       3564.83       137.96 o                         
   1   7   8       1906.21       1818.40       114.06 o                         
   2   7   8       7930.06       8011.77       243.10 o                         
   3   7   8      10579.51      10701.58       271.00 o                         
   4   7   8       4666.98       4456.42       157.38 o                         
   5   7   8       9354.15       8886.38       226.54 o                         
   6   7   8       5698.24       5548.24       178.96 o                         
   7   7   8       4977.39       5000.66       169.99 o                         
   8   7   8      10569.13      10058.61       314.99 o                         
   9   7   8       7067.01       6527.28       336.14 o                         
  10   7   8       4518.60       4464.51       322.69 o                         
  11   7   8      14087.77      13411.46       387.74 o                         
  12   7   8       3904.47       3591.29       203.51 o                         
  13   7   8        596.68        616.19       107.07 o                         
  14   7   8       1078.51       1031.34       137.16 o                         
  15   7   8      11088.87      11194.41       386.15 o                         
  16   7   8        241.05        197.51       151.74 o                         
  17   7   8       1312.10       1288.81       160.79 o                         
 -22   8   8       1986.76       2197.40       307.33 o                         
 -21   8   8         79.90        184.40       122.93 o                         
 -20   8   8        270.69        298.30        88.00 o                         
 -19   8   8       1294.87       1315.92       138.12 o                         
 -18   8   8       6400.56       6810.98       239.93 o                         
 -17   8   8       1551.40       1411.61       161.20 o                         
 -16   8   8        403.59        663.84       118.14 o                         
 -15   8   8       6251.85       6034.66       366.60 o                         
 -14   8   8        950.65        856.30        96.39 o                         
 -13   8   8        764.03        705.38        89.85 o                         
 -12   8   8       1600.24       1394.27       115.56 o                         
 -11   8   8       2165.23       2031.75       134.57 o                         
 -10   8   8       2185.64       2230.02       290.04 o                         
  -9   8   8       2198.35       1835.78       154.55 o                         
  -8   8   8      23997.75      24672.87       507.09 o                         
  -7   8   8       4739.18       4578.90       197.41 o                         
  -6   8   8      12251.94      12072.53       275.19 o                         
  -5   8   8       6555.81       6263.26       218.56 o                         
  -4   8   8       1270.83       1111.72       131.99 o                         
  -3   8   8         99.03        137.51        45.51 o                         
  -2   8   8         29.25         60.71        40.92 o                         
  -1   8   8      36720.83      37891.67       502.01 o                         
   0   8   8         91.58        137.72        47.14 o                         
   1   8   8      22883.64      23247.39       508.45 o                         
   2   8   8      11704.03      12107.45       544.79 o                         
   3   8   8       7106.16       6877.71       201.37 o                         
   4   8   8          8.05         28.62        40.39 o                         
   5   8   8       2905.43       2506.93       130.75 o                         
   6   8   8      19450.11      19222.64       382.84 o                         
   7   8   8        508.34        487.24        96.13 o                         
   8   8   8      13191.82      12576.55       363.18 o                         
   9   8   8      17572.75      16719.74       430.27 o                         
  10   8   8        878.56        690.82       105.84 o                         
  11   8   8       5302.44       5293.82       250.38 o                         
  12   8   8       1761.78       1468.16       157.51 o                         
  13   8   8       1538.36       1594.69       165.43 o                         
  14   8   8         31.20        109.49        76.06 o                         
  15   8   8        743.64        837.71       124.96 o                         
  16   8   8       7734.24       7938.38       509.01 o                         
 -20   9   8       7376.76       7798.37       351.71 o                         
 -19   9   8       3121.81       3282.49       299.65 o                         
 -18   9   8          3.80        -63.69        77.10 o                         
 -17   9   8        948.59        950.91       142.44 o                         
 -16   9   8       1859.34       1677.02       138.85 o                         
 -15   9   8       1591.17       1370.20       123.67 o                         
 -14   9   8       1874.19       1472.71       130.07 o                         
 -13   9   8       4237.02       3929.69       265.24 o                         
 -12   9   8      27327.47      28944.54       470.70 o                         
 -11   9   8       1943.43       1921.92       135.43 o                         
 -10   9   8      13345.53      13512.71       369.89 o                         
  -9   9   8       5705.79       5017.32       221.51 o                         
  -8   9   8        461.54        424.77        70.69 o                         
  -7   9   8       5961.09       5914.63       262.44 o                         
  -6   9   8         42.81        164.92        54.66 o                         
  -5   9   8       5704.44       5427.27       248.81 o                         
  -4   9   8       2240.66       1854.54       175.31 o                         
  -3   9   8       6107.10       6145.91       261.98 o                         
  -2   9   8       3683.26       3730.87       206.73 o                         
  -1   9   8        119.99        115.15        82.59 o                         
   0   9   8       1755.32       1648.78       118.31 o                         
   1   9   8       2330.19       2248.65       130.90 o                         
   2   9   8       1461.58       1352.98       113.27 o                         
   3   9   8       1643.33       1433.66       115.97 o                         
   4   9   8        686.59        708.89        82.86 o                         
   5   9   8        128.04        116.15        46.81 o                         
   6   9   8       4285.59       4323.96       168.30 o                         
   7   9   8       4747.28       4547.46       173.38 o                         
   8   9   8       4810.20       4847.37       416.81 o                         
   9   9   8       3677.56       3386.29       202.38 o                         
  10   9   8        327.15        309.36       113.33 o                         
  11   9   8        809.66        849.94       228.58 o                         
  12   9   8       1266.98       1020.22       137.82 o                         
  13   9   8       2913.78       2854.46       208.43 o                         
  14   9   8       1443.51       1322.37       162.99 o                         
  15   9   8       3000.95       3205.02       214.92 o                         
 -19  10   8       1057.02       1063.08       286.20 o                         
 -18  10   8        368.46        159.92       140.22 o                         
 -17  10   8       3686.50       3259.81       374.56 o                         
 -16  10   8        156.90         85.76        84.50 o                         
 -15  10   8       3158.18       2958.55       265.18 o                         
 -14  10   8       4141.20       4286.25       186.88 o                         
 -13  10   8      14725.92      15764.51       353.69 o                         
 -12  10   8       7156.87       7242.49       235.63 o                         
 -11  10   8       2008.18       1770.98       245.86 o                         
 -10  10   8       1654.32       1751.77       242.02 o                         
  -9  10   8       9085.08       8855.17       343.42 o                         
  -8  10   8       9224.21       8699.69       337.96 o                         
  -7  10   8       5095.33       5274.76       260.10 o                         
  -6  10   8      29704.60      30628.62       651.06 o                         
  -5  10   8       9193.71       8538.63       326.31 o                         
  -4  10   8          0.45         51.07        69.15 o                         
  -3  10   8        212.45        183.44        69.23 o                         
  -2  10   8        112.30         28.07        52.92 o                         
  -1  10   8       1508.11       1396.78       154.84 o                         
   0  10   8      35996.54      38991.21      1100.62 o                         
   1  10   8      21936.88      22005.37       524.11 o                         
   2  10   8      14705.44      14946.88       424.02 o                         
   3  10   8        756.57        470.04        97.34 o                         
   4  10   8      13391.39      14239.23       371.62 o                         
   5  10   8      31494.34      33320.05       812.69 o                         
   6  10   8        831.73        787.66        99.57 o                         
   7  10   8        138.64        165.51        84.52 o                         
   8  10   8      14263.51      14908.99       420.01 o                         
   9  10   8       3108.90       3316.40       541.67 o                         
  10  10   8      14934.84      14873.99       438.66 o                         
  11  10   8      14762.52      15162.36       754.87 o                         
  12  10   8        586.74        546.89       103.12 o                         
  13  10   8        469.55        343.71        92.24 o                         
  14  10   8        512.81        772.16       184.40 o                         
 -17  11   8        107.69         12.66        82.82 o                         
 -16  11   8       1749.39       1582.74       230.50 o                         
 -15  11   8        722.97        664.60       145.98 o                         
 -14  11   8          9.03         -7.68        69.15 o                         
 -13  11   8       4563.83       4686.76       353.43 o                         
 -12  11   8      32193.20      35116.12      1018.03 o                         
 -11  11   8          3.30         82.15        65.15 o                         
 -10  11   8       9198.95       9208.58       364.28 o                         
  -9  11   8       2530.33       2425.91       217.58 o                         
  -8  11   8        707.98        675.57       117.22 o                         
  -7  11   8       6270.69       6327.65       292.63 o                         
  -6  11   8        296.61        342.75        89.40 o                         
  -5  11   8       7389.82       7385.76       720.30 o                         
  -4  11   8        143.12         82.59        82.59 o                         
  -3  11   8      13471.00      14382.61       442.15 o                         
  -2  11   8       3626.01       3815.93       225.84 o                         
  -1  11   8         60.00        155.18       101.80 o                         
   0  11   8          3.75        122.67        59.58 o                         
   1  11   8         30.03         15.37        92.20 o                         
   2  11   8       1440.35       1432.35       320.77 o                         
   3  11   8       4998.47       4920.68       249.94 o                         
   4  11   8        974.44       1014.86       140.22 o                         
   5  11   8        570.47        494.67        98.76 o                         
   6  11   8       5518.30       6050.30       297.72 o                         
   7  11   8        829.99        572.40       142.14 o                         
   8  11   8        967.29       1025.01       129.08 o                         
   9  11   8       7214.11       7207.34       338.06 o                         
  10  11   8       3079.19       2840.35       453.31 o                         
  11  11   8       3950.83       4372.84       243.31 o                         
  12  11   8        123.83        318.85       115.25 o                         
 -16  12   8        378.00        284.28        99.88 o                         
 -15  12   8        163.00         96.04        92.20 o                         
 -14  12   8         43.79        176.71        80.67 o                         
 -13  12   8       3187.17       2748.07       241.59 o                         
 -12  12   8       1013.46        803.80       128.28 o                         
 -11  12   8         68.27         73.24        56.34 o                         
 -10  12   8       2111.19       1953.71       200.52 o                         
  -9  12   8        617.10        717.74       123.40 o                         
  -8  12   8       6712.17       6918.87       320.45 o                         
  -7  12   8       3345.12       3330.61       238.14 o                         
  -6  12   8       8481.23       9127.28       367.97 o                         
  -5  12   8        524.01        370.15        96.40 o                         
  -4  12   8       1241.12       1162.82       156.92 o                         
  -3  12   8       1343.96       1384.75       199.76 o                         
  -2  12   8        764.03        868.57       135.74 o                         
  -1  12   8       9878.98      10082.41       377.11 o                         
   0  12   8       3932.95       3934.39       237.12 o                         
   1  12   8      25112.79      28033.32       650.86 o                         
   2  12   8       2847.15       3305.53       232.12 o                         
   3  12   8       2429.96       2651.54       206.75 o                         
   4  12   8        606.89        747.69       121.88 o                         
   5  12   8       2200.86       1993.85       195.36 o                         
   6  12   8        147.23         33.15        82.59 o                         
   7  12   8        439.10        599.29       157.51 o                         
   8  12   8       3680.81       3864.66       345.74 o                         
 -11  13   8       2756.27       2742.91       368.79 o                         
 -10  13   8        149.26        228.83        85.97 o                         
  -9  13   8         21.02         83.54        69.23 o                         
  -8  13   8        776.21        448.52       112.12 o                         
  -7  13   8       2915.85       2821.50       252.15 o                         
  -6  13   8        885.01        879.32       143.04 o                         
  -5  13   8      19854.11      20585.06      1511.67 o                         
  -4  13   8         21.43         72.24        64.56 o                         
  -3  13   8      11920.54      13429.43       460.93 o                         
  -2  13   8       2054.73       1892.30       203.68 o                         
  -1  13   8        334.74        306.12        94.61 o                         
   0  13   8        149.62         30.73        58.17 o                         
   1  13   8       1528.50       1570.91       180.26 o                         
   2  13   8       1937.29       2155.86       214.83 o                         
   3  13   8         68.95        136.73       126.77 o                         
   4  13   8       2392.48       2605.43       233.55 o                         
   5  13   8       1249.54       1246.64       156.04 o                         
  -4  14   8        342.51        272.75       134.46 o                         
  -3  14   8        578.61        487.88       145.98 o                         
  -2  14   8        559.03        848.99       199.76 o                         
   2  14   8       1125.02       1313.83       245.86 o                         
   3  14   8       2918.49       3000.29       361.11 o                         
   4  14   8         34.47        -65.31        65.31 o                         
   5  14   8        941.94       1313.83       238.18 o                         
 -25   1   9       1448.32       1915.94       198.08 o                         
 -24   1   9        317.86        251.62        85.04 o                         
 -23   1   9         43.54        -37.34        75.35 o                         
 -22   1   9       1506.08       1484.17       142.36 o                         
 -21   1   9      18714.59      18856.32       414.07 o                         
 -20   1   9       5613.05       5188.76       259.58 o                         
 -19   1   9       8910.12       8399.75       335.50 o                         
 -18   1   9        132.99         74.63        58.89 o                         
 -17   1   9       4364.56       4220.95       179.84 o                         
 -16   1   9      19465.53      19377.00       371.52 o                         
 -15   1   9        284.15        366.94        67.61 o                         
 -14   1   9        186.54        161.76        52.11 o                         
 -13   1   9       4133.23       3729.60       149.82 o                         
 -12   1   9        182.67        298.73        75.84 o                         
 -11   1   9      16070.80      15745.14       292.44 o                         
 -10   1   9        600.08        428.53        79.18 o                         
  -9   1   9       2635.33       2825.19       121.87 o                         
  -8   1   9       2764.76       2654.91       118.23 o                         
  -7   1   9       6933.37       6413.99       178.85 o                         
  -6   1   9      15623.26      14959.34       275.65 o                         
  -5   1   9      13934.37      13633.60       259.37 o                         
  -4   1   9      48766.65      51592.18       566.11 o                         
  -3   1   9       4236.49       3735.32       131.59 o                         
  -2   1   9      24748.97      24299.39       243.75 o                         
  -1   1   9       7880.52       8035.99       214.03 o                         
   0   1   9      30322.59      31188.29       302.60 o                         
   1   1   9      35684.27      36395.87       421.97 o                         
   2   1   9       2512.52       2429.73       113.12 o                         
   4   1   9      14878.21      14571.52       198.06 o                         
   5   1   9        895.61        925.36        54.79 o                         
   6   1   9       6606.37       6521.99       134.82 o                         
   7   1   9        865.66        866.23        85.95 o                         
   8   1   9        920.23        784.99        61.36 o                         
   9   1   9      14841.02      14687.93       229.20 o                         
  10   1   9        284.85        183.65        40.27 o                         
  11   1   9        697.81        712.39        64.78 o                         
  12   1   9       1000.74        925.53        73.58 o                         
  13   1   9       5980.55       5336.02       176.35 o                         
  14   1   9      18165.06      18679.76       346.70 o                         
  15   1   9        928.87        805.84        86.74 o                         
  16   1   9         32.30         49.53        51.71 o                         
  17   1   9       2508.39       2660.41       132.47 o                         
  18   1   9       1903.64       2024.97       177.17 o                         
  19   1   9       6200.31       6684.39       380.32 o                         
  20   1   9        435.40         76.83       103.72 o                         
 -24   2   9       2658.97       2614.18       203.27 o                         
 -23   2   9      13114.69      13398.42       313.27 o                         
 -22   2   9       2868.56       2554.61       154.56 o                         
 -21   2   9       1459.92       1260.07       135.85 o                         
 -20   2   9         54.50         59.43        50.76 o                         
 -19   2   9      31938.24      32838.48       462.39 o                         
 -18   2   9       1181.37       1121.62       115.98 o                         
 -17   2   9        735.15        564.61        88.22 o                         
 -16   2   9      13897.86      13368.93       304.36 o                         
 -15   2   9      13836.50      13194.59       291.66 o                         
 -14   2   9      50273.27      52702.60       547.23 o                         
 -13   2   9        465.29        473.70        56.11 o                         
 -12   2   9        210.50        159.60        38.06 o                         
 -11   2   9       7468.26       7233.82       167.62 o                         
 -10   2   9      16657.46      16417.21       253.80 o                         
  -9   2   9      29172.41      29739.24       350.47 o                         
  -8   2   9       3261.65       3302.83       133.33 o                         
  -7   2   9       1125.11        975.00        84.46 o                         
  -6   2   9      19159.00      19721.78       318.61 o                         
  -5   2   9      50032.58      50946.79       563.26 o                         
  -4   2   9      69239.95      72566.32       708.03 o                         
  -3   2   9      13795.11      13604.72       217.65 o                         
  -2   2   9       1438.65       1571.29        78.89 o                         
  -1   2   9      14319.58      14734.80       220.63 o                         
   0   2   9       2305.91       2555.34        89.45 o                         
   1   2   9       1479.02       1443.39        77.66 o                         
   2   2   9     178609.11     191787.83      1259.84 o                         
   3   2   9      14632.66      14359.04       215.22 o                         
   4   2   9      19041.69      19006.09       251.86 o                         
   5   2   9       1922.33       1788.50        69.87 o                         
   6   2   9      18827.50      19103.22       296.36 o                         
   7   2   9      60974.90      62521.41       705.19 o                         
   8   2   9        393.94        390.02        57.58 o                         
   9   2   9         42.87         75.78        47.33 o                         
  10   2   9       3239.89       3034.67       122.97 o                         
  11   2   9       3274.90       3142.55       128.03 o                         
  12   2   9      50477.08      53536.06       621.53 o                         
  13   2   9       5197.62       5312.56       175.34 o                         
  14   2   9       1405.12       1298.70       105.30 o                         
  15   2   9       4116.55       4088.59       197.13 o                         
  16   2   9       3698.65       3597.77       202.86 o                         
  17   2   9       6252.35       6519.21       368.79 o                         
  18   2   9          3.43         14.55        62.76 o                         
  19   2   9      14975.17      16676.41       633.86 o                         
  20   2   9        445.66        351.83       122.93 o                         
 -24   3   9          3.26        -41.35        69.31 o                         
 -23   3   9        915.16        646.52       164.16 o                         
 -22   3   9       1388.98       1304.58       133.44 o                         
 -21   3   9      12547.79      12355.39       335.04 o                         
 -20   3   9        338.91        406.53        80.40 o                         
 -19   3   9       8384.59       8336.22       223.39 o                         
 -18   3   9          2.55          0.40        44.61 o                         
 -17   3   9        125.10        177.48        52.16 o                         
 -16   3   9      17850.11      17554.04       306.30 o                         
 -15   3   9      17902.11      18033.05       297.75 o                         
 -14   3   9       1307.81       1098.21        85.77 o                         
 -13   3   9      15540.23      15201.07       258.79 o                         
 -12   3   9       8905.20       8450.39       184.54 o                         
 -11   3   9      30574.83      31504.33       375.13 o                         
 -10   3   9      16757.05      16682.33       254.95 o                         
  -9   3   9       3438.81       3200.52       139.18 o                         
  -8   3   9      10115.43       9850.32       220.26 o                         
  -7   3   9      12367.67      12340.15       198.16 o                         
  -6   3   9     101834.85     107195.54       947.00 o                         
  -5   3   9      23819.56      22899.98       594.03 o                         
  -4   3   9      17524.36      18792.75       303.74 o                         
  -3   3   9       2128.22       2027.02        87.68 o                         
  -2   3   9      53512.19      53466.97       492.49 o                         
  -1   3   9       8370.56       8654.42       168.26 o                         
   0   3   9      17664.30      16910.38       240.06 o
[truncated: 333,073 more chars]
